# Supplementary material for: Crystal structure of the cis and trans polymorphs of bis­[μ-2-(1,3-benzo­thia­zol-2-yl)phenolato]-κ3 N,O:O;κ3 O:N,O-bis­[fac-tri­carbonyl­rhenium(I)]
Source: Acta Crystallogr E Crystallogr Commun. 2017 Jan 31;73(Pt 2):310–3. doi: 10.1107/S2056989017001347 (PMC5290588; doi:10.1107/S2056989017001347)
Supplement: Supplementary file 1 [file e-73-00310-sup1.cif]

##############################################################################
#                                                                            #
# This CIF contains the data in a paper accepted for publication in          #
# Acta Crystallographica Section E. It conforms to the requirements of       #
# Notes for Authors for Acta Crystallographica Section E, and has been       #
# peer reviewed under the auspices of the IUCr Commission on Journals.       #
#                                                                            #
# Full details of the Crystallographic Information File format               #
# are given in the paper "The Crystallographic Information File (CIF):       #
# a New Standard Archive File for Crystallography" by S. R. Hall, F. H.      #
# Allen and I. D. Brown [Acta Cryst. (1991), A47, 655-685].                  #
#                                                                            #
# The current version of the core CIF dictionary is obtainable from          #
# ftp://ftp.iucr.org/pub/cif_core.dic.                                       #
#                                                                            #
# Software is freely available for graphical display of the structure(s)     #
# in this CIF. For information consult the CIF software page                 #
# http://www.iucr.org/resources/cif/software.                                #
#                                                                            #
# This file may be used for bona fide research purposes within the           #
# scientific community so long as proper attribution is given to the journal # 
# article from which it was obtained.                                        #
#                                                                            #
##############################################################################
data_I
_audit_creation_method     'SHELXL-2014/7'
_journal_date_recd_electronic     2017-01-11
_journal_date_accepted     2017-01-26
_journal_name_full     'Acta Crystallographica, Section E'
_journal_year     2017
_journal_volume     73
_journal_issue      2
_journal_page_first     310
_journal_page_last     313
_journal_paper_category     GM
_journal_paper_doi     10.1107/S2056989017001347
_journal_coeditor_code     RZ5204
_publ_contact_author_name     'Rajaputi Venkatraman Krishnakumar'
_publ_contact_author_address
;
Department of Physics
Thiagarajar College
Madurai 625009
Tamil Nadu
India
;
_publ_contact_author_email     mailtorvkk@yahoo.co.in
_publ_contact_author_fax     '+9145223122375'
_publ_contact_author_phone     '+919442152135'
_publ_section_title
;\
Crystal structure of the <i>cis</i> and <i>trans</i> polymorphs of
bis[\m-2-(1,3-benzothiazol-2-yl)phenolato]-\k^3^<i>N</i>,<i>O</i>:<i>O</i>;\
\k^3^<i>O</i>:<i>N</i>,<i>O</i>-bis[<i>fac</i>-tricarbonylrhenium(I)]
;
_publ_section_title_footnote
;
 This paper is dedicated to the memory of Professor S. K. Mohanlal.
;
loop_
    _publ_author_name
    _publ_author_footnote
    _publ_author_address
    'Priyatharsini, Maruthupandiyan' .
;
Department of Physics
Thiagarajar College
Madurai 625 009
Tamil Nadu
India
;
    'Shankar, Bhaskaran' .
;
Department of Chemistry, University of Hyderabad, South Campus,
Hyderabad 500 046
Telengana
India
;
    'Sathiyendiran, Malaichamy' .
;
Department of Chemistry, University of Hyderabad, South Campus,
Hyderabad 500 046
Telengana
India
;
    'Srinivasan, Navaneethakrishnan' .
;
Department of Physics
Thiagarajar College
Madurai 625 009
Tamil Nadu
India
;
    'Krishnakumar, Rajaputi Venkatraman' .
;
Department of Physics
Thiagarajar College
Madurai 625 009
Tamil Nadu
India
;
_publ_section_synopsis
;
The molecular structure of the title compounds may be visualized as two
octahedral metal coordinated units, fused through \m-oxide bridges across
symmetry centres, leading to edge-sharing dimers.
;
_chemical_name_systematic
;\
<i>trans</i>-Bis[\m-2-(1,3-benzothiazol-2-yl)phenolato]-\
\k^3^<i>N</i>,<i>O</i>:<i>O</i>;\k^3^<i>O</i>:<i>N</i>,<i>O</i>-\
bis[<i>fac</i>-tricarbonylrhenium(I)]
;
_chemical_name_common     ?
_chemical_formula_moiety     'C32 H16 N2 O8 Re2 S2'
_chemical_formula_sum     'C32 H16 N2 O8 Re2 S2'
_chemical_formula_iupac     '[Re2 (C13 H8 N1 O1 S1)2 (C O)6]'
_chemical_formula_weight     992.99
_chemical_melting_point     ?
_shelx_space_group_comment
;
The symmetry employed for this shelxl refinement is uniquely defined
by the following loop, which should always be used as a source of
symmetry information in preference to the above space-group names.
They are only intended as comments.
;
_space_group_crystal_system     triclinic
_space_group_name_H-M_alt     'P -1'
_space_group_name_Hall     '-P 1'
loop_
    _space_group_symop_operation_xyz
    'x, y, z'
    '-x, -y, -z'
_cell_length_a     8.9250(11)
_cell_length_b     9.7342(12)
_cell_length_c     10.0844(12)
_cell_angle_alpha     66.438(5)
_cell_angle_beta     75.636(5)
_cell_angle_gamma     63.585(5)
_cell_volume     716.59(16)
_cell_formula_units_Z     1
_cell_measurement_reflns_used     3113
_cell_measurement_theta_min     2.5
_cell_measurement_theta_max     27.7
_cell_measurement_temperature     100(2)
_exptl_crystal_description     needle
_exptl_crystal_colour     yellow
_exptl_crystal_size_max     0.28
_exptl_crystal_size_mid     0.18
_exptl_crystal_size_min     0.15
_exptl_crystal_density_diffrn     2.301
_exptl_crystal_density_meas     ?
_exptl_crystal_density_method     ?
_exptl_crystal_F_000     468
_exptl_absorpt_coefficient_mu     8.644
_exptl_absorpt_correction_type     multi-scan
_exptl_absorpt_process_details
;
(SADABS; Bruker, 2009)
;
_shelx_estimated_absorpt_T_min     ?
_shelx_estimated_absorpt_T_max     ?
_exptl_absorpt_correction_T_min     0.168
_exptl_absorpt_correction_T_max     0.357
_diffrn_ambient_temperature     100(2)
_diffrn_radiation_type     MoK\a
_diffrn_radiation_wavelength     0.71073
_diffrn_measurement_device_type     'Bruker SMART APEX CCD'
_diffrn_measurement_method     '\w scans'
_diffrn_detector_area_resol_mean     ?
_diffrn_reflns_number     23724
_diffrn_reflns_av_R_equivalents     0.1047
_diffrn_reflns_theta_min     2.478
_diffrn_reflns_theta_max     27.703
_diffrn_reflns_theta_full     25.242
_diffrn_measured_fraction_theta_max     0.987
_diffrn_measured_fraction_theta_full     0.997
_diffrn_reflns_limit_h_min     -11
_diffrn_reflns_limit_h_max     11
_diffrn_reflns_limit_k_min     -12
_diffrn_reflns_limit_k_max     12
_diffrn_reflns_limit_l_min     -13
_diffrn_reflns_limit_l_max     13
_refine_special_details
;
 Refined as a 2-component perfect inversion twin.
;
_reflns_number_total     3325
_reflns_number_gt     3113
_reflns_threshold_expression     'I > 2\s(I)'
_refine_ls_structure_factor_coef     Fsqd
_refine_ls_matrix_type     full
_refine_ls_R_factor_all     0.0393
_refine_ls_R_factor_gt     0.0355
_refine_ls_wR_factor_gt     0.0858
_refine_ls_wR_factor_ref     0.0876
_refine_ls_goodness_of_fit_ref     1.075
_refine_ls_restrained_S_all     1.075
_refine_ls_number_reflns     3325
_refine_ls_number_parameters     208
_refine_ls_number_restraints     0
_refine_ls_hydrogen_treatment     constr
_refine_ls_weighting_scheme     calc
_refine_ls_weighting_details
                      'w=1/[\s^2^(Fo^2^)+(0.0558P)^2^] where P=(Fo^2^+2Fc^2^)/3'
_atom_sites_solution_hydrogens     geom
_atom_sites_solution_primary     ?
_atom_sites_solution_secondary     ?
_refine_ls_shift/su_max     0.001
_refine_ls_shift/su_mean     0.000
_refine_diff_density_max     2.914
_refine_diff_density_min     -2.738
_refine_ls_extinction_method     none
_refine_ls_extinction_coef     .
loop_
    _atom_type_symbol
    _atom_type_description
    _atom_type_scat_dispersion_real
    _atom_type_scat_dispersion_imag
    _atom_type_scat_source
    'C' 'C' 0.0033 0.0016
                         'International Tables Vol C Tables 4.2.6.8 and 6.1.1.4'
    'H' 'H' 0.0000 0.0000
                         'International Tables Vol C Tables 4.2.6.8 and 6.1.1.4'
    'N' 'N' 0.0061 0.0033
                         'International Tables Vol C Tables 4.2.6.8 and 6.1.1.4'
    'O' 'O' 0.0106 0.0060
                         'International Tables Vol C Tables 4.2.6.8 and 6.1.1.4'
    'Re' 'Re' -1.0185 7.2310
                         'International Tables Vol C Tables 4.2.6.8 and 6.1.1.4'
    'S' 'S' 0.1246 0.1234
                         'International Tables Vol C Tables 4.2.6.8 and 6.1.1.4'
_computing_data_collection
;
APEX2 (Bruker, 2009)
;
_computing_cell_refinement
;
SAINT (Bruker, 2009)
;
_computing_data_reduction
;
SAINT (Bruker, 2009)
;
_computing_structure_solution
;
SHELXS2013 (Sheldrick, 2008)
;
_computing_structure_refinement
;
SHELXL2014 (Sheldrick, 2015)
;
_computing_molecular_graphics
;
PLUTON (Spek, 2009)
;
_computing_publication_material
;
publCIF (Westrip, 2010)
;
loop_
    _atom_site_type_symbol
    _atom_site_label
    _atom_site_fract_x
    _atom_site_fract_y
    _atom_site_fract_z
    _atom_site_U_iso_or_equiv
    _atom_site_adp_type
    _atom_site_calc_flag
    _atom_site_occupancy
    _atom_site_disorder_assembly
    _atom_site_disorder_group
    Re Re01 0.36347(2) 0.70142(2) 0.47571(2) 0.01179(10) Uani d 1 . .
    S S1 0.5151(2) 0.69074(18) -0.00066(15) 0.0204(3) Uani d 1 . .
    O O1 0.3841(5) 0.4733(5) 0.4716(4) 0.0136(7) Uani d 1 . .
    O O2 0.0115(6) 0.9108(6) 0.3751(5) 0.0285(11) Uani d 1 . .
    O O3 0.2004(7) 0.6662(7) 0.7869(5) 0.0329(12) Uani d 1 . .
    O O4 0.3450(7) 1.0258(6) 0.4663(8) 0.0413(14) Uani d 1 . .
    N N1 0.4733(6) 0.7154(5) 0.2528(5) 0.0143(9) Uani d 1 . .
    C C1 0.6280(7) 0.7795(7) 0.0280(6) 0.0206(12) Uani d 1 . .
    C C2 0.7395(9) 0.8452(8) -0.0704(7) 0.0258(14) Uani d 1 . .
    H H2 0.7625 0.8448 -0.1674 0.031 Uiso calc 1 . .
    C C3 0.8153(8) 0.9111(8) -0.0215(8) 0.0283(15) Uani d 1 . .
    H H3 0.8930 0.9550 -0.0856 0.034 Uiso calc 1 . .
    C C4 0.7797(8) 0.9142(8) 0.1200(8) 0.0267(14) Uani d 1 . .
    H H4 0.8337 0.9599 0.1507 0.032 Uiso calc 1 . .
    C C5 0.6676(8) 0.8521(7) 0.2161(7) 0.0201(12) Uani d 1 . .
    H H5 0.6427 0.8563 0.3120 0.024 Uiso calc 1 . .
    C C6 0.5912(7) 0.7828(6) 0.1703(6) 0.0164(11) Uani d 1 . .
    C C7 0.4244(7) 0.6635(6) 0.1754(6) 0.0158(10) Uani d 1 . .
    C C8 0.3038(7) 0.5852(7) 0.2262(6) 0.0173(11) Uani d 1 . .
    C C9 0.2952(7) 0.4856(6) 0.3742(6) 0.0144(10) Uani d 1 . .
    C C10 0.1877(8) 0.4040(7) 0.4184(7) 0.0214(12) Uani d 1 . .
    H H10 0.1813 0.3356 0.5164 0.026 Uiso calc 1 . .
    C C11 0.0890(9) 0.4215(8) 0.3198(7) 0.0255(13) Uani d 1 . .
    H H11 0.0175 0.3636 0.3513 0.031 Uiso calc 1 . .
    C C12 0.0942(8) 0.5229(8) 0.1760(7) 0.0225(12) Uani d 1 . .
    H H12 0.0248 0.5369 0.1101 0.027 Uiso calc 1 . .
    C C13 0.2023(8) 0.6028(7) 0.1310(6) 0.0208(12) Uani d 1 . .
    H H13 0.2073 0.6714 0.0329 0.025 Uiso calc 1 . .
    C C14 0.1446(8) 0.8311(7) 0.4146(6) 0.0203(12) Uani d 1 . .
    C C15 0.3586(8) 0.9012(7) 0.4703(7) 0.0244(13) Uani d 1 . .
    C C16 0.2666(8) 0.6763(7) 0.6697(6) 0.0176(11) Uani d 1 . .
loop_
    _atom_site_aniso_label
    _atom_site_aniso_U_11
    _atom_site_aniso_U_22
    _atom_site_aniso_U_33
    _atom_site_aniso_U_12
    _atom_site_aniso_U_13
    _atom_site_aniso_U_23
    Re01 0.01088(13) 0.00927(12) 0.01551(13) -0.00340(8) -0.00144(7) -0.00480(8)
    S1 0.0232(7) 0.0199(7) 0.0161(6) -0.0080(6) 0.0009(5) -0.0060(5)
    O1 0.0121(18) 0.0103(17) 0.0185(17) -0.0032(14) 0.0007(14) -0.0074(14)
    O2 0.016(2) 0.029(2) 0.032(2) 0.0011(18) -0.0068(18) -0.0100(19)
    O3 0.027(3) 0.042(3) 0.025(2) -0.008(2) -0.0042(19) -0.012(2)
    O4 0.030(3) 0.021(2) 0.083(4) -0.010(2) -0.001(3) -0.029(3)
    N1 0.014(2) 0.010(2) 0.017(2) -0.0043(17) -0.0020(17) -0.0023(16)
    C1 0.016(3) 0.013(2) 0.024(3) -0.004(2) -0.001(2) -0.001(2)
    C2 0.024(3) 0.020(3) 0.022(3) -0.007(2) 0.002(2) 0.000(2)
    C3 0.016(3) 0.021(3) 0.035(3) -0.009(2) 0.002(2) 0.003(2)
    C4 0.020(3) 0.020(3) 0.036(3) -0.010(2) -0.005(3) -0.001(2)
    C5 0.015(3) 0.017(3) 0.025(3) -0.007(2) -0.003(2) -0.003(2)
    C6 0.014(3) 0.011(2) 0.021(2) -0.004(2) 0.0010(19) -0.0040(19)
    C7 0.013(3) 0.010(2) 0.019(2) -0.0011(19) -0.0009(19) -0.0040(19)
    C8 0.015(3) 0.016(2) 0.020(2) -0.005(2) 0.001(2) -0.009(2)
    C9 0.012(2) 0.009(2) 0.021(2) -0.0012(19) -0.0004(19) -0.0073(19)
    C10 0.018(3) 0.019(3) 0.027(3) -0.010(2) -0.004(2) -0.004(2)
    C11 0.026(3) 0.025(3) 0.032(3) -0.014(3) -0.008(3) -0.009(2)
    C12 0.022(3) 0.024(3) 0.028(3) -0.007(2) -0.009(2) -0.013(2)
    C13 0.020(3) 0.018(3) 0.020(2) -0.003(2) -0.003(2) -0.007(2)
    C14 0.028(3) 0.017(3) 0.017(2) -0.011(2) 0.002(2) -0.006(2)
    C15 0.021(3) 0.015(3) 0.036(3) -0.004(2) 0.000(2) -0.012(2)
    C16 0.014(3) 0.022(3) 0.018(2) -0.005(2) -0.006(2) -0.006(2)
_geom_special_details
;
 All esds (except the esd in the dihedral angle between two l.s. planes)
 are estimated using the full covariance matrix.  The cell esds are taken
 into account individually in the estimation of esds in distances, angles
 and torsion angles; correlations between esds in cell parameters are only
 used when they are defined by crystal symmetry.  An approximate (isotropic)
 treatment of cell esds is used for estimating esds involving l.s. planes.
;
loop_
    _geom_bond_atom_site_label_1
    _geom_bond_atom_site_label_2
    _geom_bond_site_symmetry_2
    _geom_bond_distance
    _geom_bond_publ_flag
    Re01 C14 . 1.890(7) ?
    Re01 C15 . 1.905(7) ?
    Re01 C16 . 1.898(6) ?
    Re01 O1 . 2.162(4) ?
    Re01 O1 2_666 2.171(4) ?
    Re01 N1 . 2.194(5) ?
    S1 C1 . 1.722(7) ?
    S1 C7 . 1.726(6) ?
    O1 C9 . 1.348(7) ?
    O1 Re01 2_666 2.171(4) ?
    O2 C14 . 1.157(8) ?
    O3 C16 . 1.170(8) ?
    O4 C15 . 1.148(9) ?
    N1 C7 . 1.317(8) ?
    N1 C6 . 1.405(7) ?
    C1 C2 . 1.398(8) ?
    C1 C6 . 1.400(8) ?
    C2 C3 . 1.384(11) ?
    C2 H2 . 0.9500 ?
    C3 C4 . 1.392(11) ?
    C3 H3 . 0.9500 ?
    C4 C5 . 1.376(8) ?
    C4 H4 . 0.9500 ?
    C5 C6 . 1.396(9) ?
    C5 H5 . 0.9500 ?
    C7 C8 . 1.465(8) ?
    C8 C13 . 1.390(9) ?
    C8 C9 . 1.424(7) ?
    C9 C10 . 1.390(8) ?
    C10 C11 . 1.400(9) ?
    C10 H10 . 0.9500 ?
    C11 C12 . 1.394(9) ?
    C11 H11 . 0.9500 ?
    C12 C13 . 1.382(9) ?
    C12 H12 . 0.9500 ?
    C13 H13 . 0.9500 ?
loop_
    _geom_angle_atom_site_label_1
    _geom_angle_atom_site_label_2
    _geom_angle_atom_site_label_3
    _geom_angle_site_symmetry_1
    _geom_angle_site_symmetry_3
    _geom_angle
    _geom_angle_publ_flag
    C14 Re01 C15 . . 83.9(3) ?
    C14 Re01 C16 . . 87.9(2) ?
    C15 Re01 C16 . . 86.4(3) ?
    C14 Re01 O1 . . 98.2(2) ?
    C15 Re01 O1 . . 176.1(2) ?
    C16 Re01 O1 . . 97.0(2) ?
    C14 Re01 O1 . 2_666 170.6(2) ?
    C15 Re01 O1 . 2_666 104.5(2) ?
    C16 Re01 O1 . 2_666 96.8(2) ?
    O1 Re01 O1 . 2_666 73.12(18) ?
    C14 Re01 N1 . . 92.1(2) ?
    C15 Re01 N1 . . 97.5(2) ?
    C16 Re01 N1 . . 176.0(2) ?
    O1 Re01 N1 . . 79.11(16) ?
    O1 Re01 N1 2_666 . 82.68(16) ?
    C1 S1 C7 . . 89.8(3) ?
    C9 O1 Re01 . . 115.5(3) ?
    C9 O1 Re01 . 2_666 126.8(3) ?
    Re01 O1 Re01 . 2_666 106.88(18) ?
    C7 N1 C6 . . 110.7(5) ?
    C7 N1 Re01 . . 120.7(4) ?
    C6 N1 Re01 . . 128.5(4) ?
    C2 C1 C6 . . 121.4(6) ?
    C2 C1 S1 . . 128.4(5) ?
    C6 C1 S1 . . 110.2(4) ?
    C3 C2 C1 . . 117.7(6) ?
    C3 C2 H2 . . 121.2 ?
    C1 C2 H2 . . 121.2 ?
    C2 C3 C4 . . 121.2(6) ?
    C2 C3 H3 . . 119.4 ?
    C4 C3 H3 . . 119.4 ?
    C5 C4 C3 . . 121.2(7) ?
    C5 C4 H4 . . 119.4 ?
    C3 C4 H4 . . 119.4 ?
    C4 C5 C6 . . 118.8(6) ?
    C4 C5 H5 . . 120.6 ?
    C6 C5 H5 . . 120.6 ?
    C5 C6 C1 . . 119.8(5) ?
    C5 C6 N1 . . 126.5(5) ?
    C1 C6 N1 . . 113.7(5) ?
    N1 C7 C8 . . 125.9(5) ?
    N1 C7 S1 . . 115.5(4) ?
    C8 C7 S1 . . 118.6(5) ?
    C13 C8 C9 . . 119.9(5) ?
    C13 C8 C7 . . 120.9(5) ?
    C9 C8 C7 . . 119.1(5) ?
    O1 C9 C10 . . 120.0(5) ?
    O1 C9 C8 . . 121.6(5) ?
    C10 C9 C8 . . 118.3(6) ?
    C9 C10 C11 . . 120.6(5) ?
    C9 C10 H10 . . 119.7 ?
    C11 C10 H10 . . 119.7 ?
    C12 C11 C10 . . 120.8(6) ?
    C12 C11 H11 . . 119.6 ?
    C10 C11 H11 . . 119.6 ?
    C13 C12 C11 . . 118.8(6) ?
    C13 C12 H12 . . 120.6 ?
    C11 C12 H12 . . 120.6 ?
    C12 C13 C8 . . 121.4(5) ?
    C12 C13 H13 . . 119.3 ?
    C8 C13 H13 . . 119.3 ?
    O2 C14 Re01 . . 179.0(5) ?
    O4 C15 Re01 . . 175.7(6) ?
    O3 C16 Re01 . . 177.0(5) ?
loop_
    _geom_torsion_atom_site_label_1
    _geom_torsion_atom_site_label_2
    _geom_torsion_atom_site_label_3
    _geom_torsion_atom_site_label_4
    _geom_torsion_site_symmetry_1
    _geom_torsion_site_symmetry_2
    _geom_torsion_site_symmetry_3
    _geom_torsion_site_symmetry_4
    _geom_torsion
    _geom_torsion_publ_flag
    C7 S1 C1 C2 . . . . -178.2(6) ?
    C7 S1 C1 C6 . . . . 0.3(4) ?
    C6 C1 C2 C3 . . . . 1.3(9) ?
    S1 C1 C2 C3 . . . . 179.7(5) ?
    C1 C2 C3 C4 . . . . -1.0(9) ?
    C2 C3 C4 C5 . . . . -0.1(10) ?
    C3 C4 C5 C6 . . . . 1.0(9) ?
    C4 C5 C6 C1 . . . . -0.8(9) ?
    C4 C5 C6 N1 . . . . -179.4(5) ?
    C2 C1 C6 C5 . . . . -0.4(8) ?
    S1 C1 C6 C5 . . . . -179.1(4) ?
    C2 C1 C6 N1 . . . . 178.4(5) ?
    S1 C1 C6 N1 . . . . -0.3(6) ?
    C7 N1 C6 C5 . . . . 178.8(6) ?
    Re01 N1 C6 C5 . . . . 2.0(8) ?
    C7 N1 C6 C1 . . . . 0.1(7) ?
    Re01 N1 C6 C1 . . . . -176.7(4) ?
    C6 N1 C7 C8 . . . . 179.4(5) ?
    Re01 N1 C7 C8 . . . . -3.5(8) ?
    C6 N1 C7 S1 . . . . 0.1(6) ?
    Re01 N1 C7 S1 . . . . 177.2(2) ?
    C1 S1 C7 N1 . . . . -0.3(5) ?
    C1 S1 C7 C8 . . . . -179.6(4) ?
    N1 C7 C8 C13 . . . . 149.4(6) ?
    S1 C7 C8 C13 . . . . -31.3(7) ?
    N1 C7 C8 C9 . . . . -32.5(8) ?
    S1 C7 C8 C9 . . . . 146.7(4) ?
    Re01 O1 C9 C10 . . . . -128.2(5) ?
    Re01 O1 C9 C10 2_666 . . . 92.4(6) ?
    Re01 O1 C9 C8 . . . . 49.8(6) ?
    Re01 O1 C9 C8 2_666 . . . -89.7(6) ?
    C13 C8 C9 O1 . . . . -175.9(5) ?
    C7 C8 C9 O1 . . . . 6.0(8) ?
    C13 C8 C9 C10 . . . . 2.0(9) ?
    C7 C8 C9 C10 . . . . -176.0(5) ?
    O1 C9 C10 C11 . . . . 177.1(6) ?
    C8 C9 C10 C11 . . . . -0.9(9) ?
    C9 C10 C11 C12 . . . . -1.0(10) ?
    C10 C11 C12 C13 . . . . 1.7(10) ?
    C11 C12 C13 C8 . . . . -0.6(10) ?
    C9 C8 C13 C12 . . . . -1.3(9) ?
    C7 C8 C13 C12 . . . . 176.7(6) ?
loop_
    _geom_hbond_atom_site_label_D
    _geom_hbond_atom_site_label_H
    _geom_hbond_atom_site_label_A
    _geom_hbond_site_symmetry_A
    _geom_hbond_distance_DH
    _geom_hbond_distance_HA
    _geom_hbond_distance_DA
    _geom_hbond_angle_DHA
    C13 H13 O3 1_554 0.95 2.52 3.276(8) 136.8
_shelx_hkl_file
;
  -1   0   0  478.26   33.76
  -1   0   0  391.25   33.52
   1   0   0  480.84   33.77
  -2   0   0   35.49    3.19
  -2   0   0   43.80    3.82
   2   0   0   37.02    3.19
   2   0   0   46.63    3.83
  -3   0   0  188.15   15.11
  -3   0   0  219.60   15.82
   3   0   0  191.15   15.12
  -4   0   0  213.81   16.43
  -4   0   0  186.34   15.50
   4   0   0  210.61   15.53
  -5   0   0   43.49    5.44
  -5   0   0   42.95    3.98
   5   0   0   49.09    3.74
   5   0   0   48.52    4.08
  -6   0   0   52.19    5.11
  -6   0   0   59.89    6.75
   6   0   0   62.27    5.24
   6   0   0   60.66    4.71
  -7   0   0  174.88   14.28
  -7   0   0  159.68   14.95
  -7   0   0  206.72   23.68
  -7   0   0  218.14   39.90
  -7   0   0  174.27   14.50
   7   0   0  162.87   13.13
  -8   0   0  108.05   28.41
  -8   0   0   74.97    8.23
  -8   0   0   98.71   18.76
  -8   0   0   77.21    8.26
  -8   0   0   84.94    8.28
   8   0   0   83.13    6.58
  -9   0   0    8.56    3.33
  -9   0   0    6.15   14.57
  -9   0   0    0.74    2.01
  -9   0   0   19.13   20.80
  -9   0   0    4.93    2.86
  -9   0   0    3.95    3.13
  -9   0   0    1.80    4.70
  -9   0   0   -1.56    6.06
   9   0   0    2.55    1.18
 -10   0   0   11.95    3.95
 -10   0   0   11.59   16.87
 -10   0   0    7.98    3.70
 -10   0   0    6.14    3.18
 -10   0   0   14.10    5.54
 -10   0   0   11.49    2.71
  10   0   0   12.51    1.98
   9  -1   0   36.91    3.55
  -9   1   0   36.49    6.35
  -9   1   0   23.20   19.65
  -9   1   0   27.27   15.39
  -9   1   0   36.12    6.01
  -9   1   0   25.45    5.55
   8  -1   0    4.29    1.40
  -8   1   0   14.55   20.92
  -8   1   0    8.14    3.23
  -8   1   0    8.64   11.82
  -8   1   0   18.35    7.15
  -8   1   0    6.39    3.08
  -8   1   0    6.48    2.97
   7  -1   0   34.93    3.14
  -7   1   0   50.40    9.37
  -7   1   0   40.17    5.53
  -7   1   0   34.97   10.94
  -7   1   0   30.89    3.60
  -7   1   0   29.74    4.87
  -7   1   0   41.36   22.67
   6  -1   0  102.12    8.26
   6  -1   0  100.64    7.66
  -6   1   0   90.47    9.04
  -6   1   0  121.80   16.83
  -6   1   0   90.00    7.98
   5  -1   0  141.41   10.47
   5  -1   0  140.47   10.18
  -5   1   0  115.21   10.40
   4  -1   0    0.54    0.41
   4  -1   0    0.42    0.66
  -4   1   0    0.02    0.44
   3  -1   0   72.16    5.43
   3  -1   0   71.98    5.59
  -3   1   0   66.12    5.58
   2  -1   0  236.92   16.63
  -2   1   0  205.70   16.71
   1  -1   0   78.30    5.65
   1  -1   0   71.11    5.66
  -1   1   0   67.20    5.66
  -1   1   0   79.15    5.66
   0   1   0  111.77    8.01
   0   1   0   99.91    7.94
  -1  -1   0  358.59   26.30
   1   1   0  346.60   26.25
  -2  -1   0  218.86   17.55
  -2  -1   0  236.07   17.21
   2   1   0  236.41   17.22
   2   1   0  227.12   17.49
  -3  -1   0   52.58    3.92
  -3  -1   0   45.53    4.51
   3   1   0   47.51    4.44
   3   1   0   49.44    3.92
  -4  -1   0   63.54    5.49
   4   1   0   69.10    5.53
   4   1   0   77.06    6.39
  -5  -1   0  141.60   10.96
  -5  -1   0  127.56   12.01
   5   1   0  149.65   11.00
   5   1   0  133.61   10.73
   5   1   0  154.05   12.08
  -6  -1   0  112.40    9.21
  -6  -1   0  106.30   10.75
   6   1   0  125.96    9.32
   6   1   0  117.97    8.96
  -7  -1   0    1.10    0.90
  -7  -1   0    0.89    2.98
  -7  -1   0   15.65   13.21
  -7  -1   0    2.56    2.29
   7   1   0    1.23    1.59
   7   1   0    4.81    3.84
  -8  -1   0   34.90    6.08
  -8  -1   0   25.45   15.12
  -8  -1   0   39.94   20.31
  -8  -1   0   34.27    5.15
  -8  -1   0   42.74    5.25
  -8  -1   0   44.99    7.74
   8   1   0   36.21    3.32
   8   1   0   54.20   10.54
  -9  -1   0  106.14    9.65
  -9  -1   0  103.80   22.84
  -9  -1   0   80.98   12.12
  -9  -1   0  123.06   30.95
  -9  -1   0   97.62    8.21
  -9  -1   0   95.15    9.91
  -9  -1   0  103.75    9.72
   9   1   0   94.69    7.76
 -10  -1   0   19.25    4.42
 -10  -1   0   23.87    4.12
 -10  -1   0   31.01    6.41
 -10  -1   0   27.04    3.98
 -10  -1   0   17.87    6.57
 -10  -1   0   15.85   19.71
 -10  -1   0   24.89    4.62
 -10  -1   0   47.61   23.38
  10   1   0   26.99    2.85
   9  -2   0   19.24    3.12
   9  -2   0   20.61    2.63
   9  -2   0   27.36    3.65
  -9   2   0   20.71    5.88
  -9   2   0   20.80   21.77
  -9   2   0   18.90    3.79
  -9   2   0   22.61   14.91
  -9   2   0   31.28    9.41
   8  -2   0   91.58    7.51
   8  -2   0   93.85    7.07
   8  -2   0   94.62    8.06
  -8   2   0   87.83    9.80
  -8   2   0   98.41   19.55
  -8   2   0  102.27    8.94
  -8   2   0   76.32    9.37
  -8   2   0   62.00   22.82
   7  -2   0   33.19    3.57
   7  -2   0   39.70    3.23
  -7   2   0   53.45   11.36
  -7   2   0   36.42    5.64
  -7   2   0   42.72   19.44
  -7   2   0   42.79    6.40
  -7   2   0   49.82   12.48
  -7   2   0   45.45    5.55
   6  -2   0    5.70    1.15
   6  -2   0    6.73    0.85
  -6   2   0    4.50    1.25
  -6   2   0    6.83    3.07
  -6   2   0    6.70    2.79
  -6   2   0   -2.79   18.18
  -6   2   0    4.02    8.03
   5  -2   0  105.17    7.41
   5  -2   0   94.81    8.01
   5  -2   0   90.74    7.63
   4  -2   0  100.36    8.06
   4  -2   0  115.32    7.67
   4  -2   0  100.67    7.86
  -4   2   0   85.60    8.00
   3  -2   0   24.43    2.16
   3  -2   0   24.12    2.32
   3  -2   0   27.18    2.02
  -3   2   0   20.72    2.26
   2  -2   0  167.49   11.55
  -2   2   0  135.42   11.60
   1  -2   0  874.97   62.85
   1  -2   0  886.22   62.88
  -1   2   0  766.92   62.84
   0  -2   0  252.26   18.77
   0  -2   0  243.36   18.66
   0   2   0  278.82   18.81
   0   2   0  225.05   18.65
  -1  -2   0    0.97    0.41
   1   2   0    2.10    0.41
  -2  -2   0  122.75    9.28
   2   2   0  117.90    9.55
   2   2   0  126.11    9.19
  -3  -2   0   46.93    3.41
  -3  -2   0   35.79    4.08
   3   2   0   45.98    3.46
   3   2   0   41.97    3.96
  -4  -2   0   52.39    5.63
  -4  -2   0   62.78    4.70
   4   2   0   59.92    5.40
   4   2   0   60.93    4.76
  -5  -2   0    5.27    2.37
  -5  -2   0    5.65    0.95
   5   2   0    6.49    1.12
   5   2   0    7.08    2.13
  -6  -2   0  160.47   12.29
  -6  -2   0  138.89   13.76
   6   2   0  153.97   12.14
   6   2   0  172.35   13.50
   6   2   0  167.25   12.41
  -7  -2   0  120.15   12.54
   7   2   0  140.00   12.30
   7   2   0  137.21   10.69
   7   2   0  129.71   10.20
  -8  -2   0   25.20    3.48
  -8  -2   0   26.07    3.26
  -8  -2   0   34.69    4.91
  -8  -2   0   22.51   17.45
  -8  -2   0   21.05    4.24
  -8  -2   0   27.39    4.38
  -8  -2   0   32.64    6.17
  -8  -2   0   58.13   17.67
   8   2   0   22.67    2.60
   8   2   0   22.19    6.96
  -9  -2   0    1.83   18.41
  -9  -2   0    9.21    5.18
  -9  -2   0    1.06    2.35
  -9  -2   0    2.49    2.55
  -9  -2   0    6.11    3.34
  -9  -2   0   35.47   19.71
  -9  -2   0    0.80    3.41
  -9  -2   0    3.78    1.67
   9   2   0    4.36    1.19
   9   2   0    3.59    1.02
 -10  -2   0   62.55    7.16
 -10  -2   0   56.88    5.62
 -10  -2   0   46.39   22.32
 -10  -2   0  109.77   25.49
 -10  -2   0   51.51    7.00
 -10  -2   0   60.27   11.31
 -10  -2   0   58.95    8.01
  10   2   0   56.36    5.28
   8  -3   0    4.86    1.08
   8  -3   0    4.31    1.59
   8  -3   0    3.05    1.89
   8  -3   0    6.04    2.51
  -8   3   0   -1.11   18.63
  -8   3   0    8.20   10.86
  -8   3   0    3.79    3.05
  -8   3   0    1.91    5.00
  -8   3   0   -0.80    9.26
  -8   3   0   -0.48    3.73
  -8   3   0    4.43    2.67
   7  -3   0   97.26    7.70
   7  -3   0   89.24    7.37
   7  -3   0   98.55    8.07
  -7   3   0   94.68    8.67
  -7   3   0   90.25   10.02
  -7   3   0   89.72    9.68
  -7   3   0   67.32   21.72
  -7   3   0   96.22   14.90
  -7   3   0  103.14   18.35
   6  -3   0  100.36    8.31
  -6   3   0  107.93   24.60
  -6   3   0  104.55   10.26
  -6   3   0  140.62   17.56
  -6   3   0  104.19   10.06
  -6   3   0   97.39    8.65
  -6   3   0  100.98   10.43
   5  -3   0    9.60    1.61
  -5   3   0   19.49    7.95
  -5   3   0   12.39    3.41
  -5   3   0    9.53    1.79
  -5   3   0    2.62   16.31
  -5   3   0    7.54    3.03
   4  -3   0   28.26    2.63
   4  -3   0   29.01    3.04
  -4   3   0   26.09    2.76
   3  -3   0   91.79    6.90
   3  -3   0   87.88    6.79
  -3   3   0   77.06    6.84
   2  -3   0   49.35    3.99
   2  -3   0   52.63    3.82
   2  -3   0   47.48    3.94
  -2   3   0   41.63    3.92
   1  -3   0    6.53    0.95
   1  -3   0    6.35    1.00
  -1   3   0    5.73    0.82
   0  -3   0  236.11   16.95
   0  -3   0  244.37   17.11
   0   3   0  196.89   16.90
  -1  -3   0  521.04   39.05
  -2  -3   0   73.62    5.97
   2   3   0   77.21    5.84
  -3  -3   0    2.51    0.76
   3   3   0    1.34    1.02
   3   3   0    2.71    0.51
   4   3   0   64.21    5.16
   4   3   0   67.04    5.91
   5   3   0  155.26   11.93
   5   3   0  155.10   12.65
   6   3   0    2.42    2.05
   6   3   0    1.69    0.93
   7   3   0   84.07    8.66
   7   3   0   78.01    6.76
   7   3   0   79.29    6.48
  -8  -3   0  139.05   10.73
  -8  -3   0  109.90   25.98
  -8  -3   0  124.08   10.26
  -8  -3   0  126.75   11.54
  -8  -3   0  117.74   13.03
  -8  -3   0  121.43   10.86
  -8  -3   0  125.47    9.84
   8   3   0  122.32    9.74
   8   3   0  114.26   10.33
  -9  -3   0   53.22    7.19
  -9  -3   0   38.46    5.76
  -9  -3   0   42.40    8.00
  -9  -3   0   40.84    5.17
  -9  -3   0   71.61   15.92
  -9  -3   0   48.90    5.51
  -9  -3   0   41.06    4.30
  -9  -3   0   28.29   22.66
   9   3   0   44.02    4.48
 -10  -3   0  -11.54   24.51
 -10  -3   0    3.04    3.67
 -10  -3   0   -2.70   13.49
 -10  -3   0   -1.98    2.69
 -10  -3   0   -1.84    2.21
 -10  -3   0    0.99    2.55
 -10  -3   0   -1.12    5.09
 -10  -3   0   -2.72    1.57
  10   3   0   -0.11    1.37
 -11  -3   0   56.34   19.45
 -11  -3   0   42.95    8.51
 -11  -3   0   40.15    4.59
 -11  -3   0   35.87    5.41
 -11  -3   0   46.34    8.04
 -11  -3   0   48.91   35.92
 -11  -3   0   40.15    5.99
 -11  -3   0   31.08    6.40
  11   3   0   40.76    3.96
   8  -4   0   33.48    3.29
   8  -4   0   33.69    4.63
   8  -4   0   29.30    3.04
   8  -4   0   26.78    3.66
  -8   4   0   31.55    6.35
  -8   4   0   20.24   13.11
  -8   4   0   31.78   12.01
  -8   4   0   35.42    6.45
  -8   4   0   32.80    5.79
  -8   4   0   29.18   20.57
   7  -4   0    1.19    0.89
   7  -4   0    0.76    1.26
   7  -4   0   -1.12    2.02
   7  -4   0    0.69    1.35
  -7   4   0    2.20    3.18
  -7   4   0    0.55    2.32
  -7   4   0   -2.18    8.91
  -7   4   0    1.25    9.71
  -7   4   0   -1.09    3.85
  -7   4   0   -1.76   16.81
  -7   4   0    1.34    3.69
   6  -4   0   70.86    6.48
   6  -4   0   72.97    6.07
   6  -4   0   69.91    5.78
   6  -4   0   76.01    5.72
  -6   4   0   77.98    6.98
  -6   4   0   90.75   16.59
  -6   4   0   59.65    8.52
  -6   4   0   37.23   20.09
  -6   4   0   62.94    8.29
  -6   4   0   64.75    7.59
   5  -4   0   85.55    6.93
   5  -4   0   83.78    6.27
   5  -4   0   75.06    6.51
   5  -4   0   85.19    6.35
  -5   4   0  100.09   15.02
  -5   4   0   63.59    8.60
  -5   4   0   74.85    6.75
  -5   4   0  118.18   25.88
  -5   4   0   76.55    7.45
  -5   4   0   63.70    8.24
   4  -4   0   75.04    6.41
   4  -4   0   70.51    6.02
   4  -4   0   76.67    5.78
  -4   4   0   64.88    7.89
  -4   4   0   72.71    6.22
   3  -4   0    9.59    1.63
   3  -4   0    7.40    1.35
   3  -4   0    8.38    1.28
  -3   4   0    7.17    1.39
   2  -4   0  308.65   23.57
   2  -4   0  305.12   23.58
   2  -4   0  328.65   23.41
  -2   4   0  302.60   23.57
   1  -4   0  394.68   29.29
   1  -4   0  399.54   29.09
   1  -4   0  369.66   29.17
   0  -4   0   13.85    1.42
   0  -4   0   16.63    1.70
   0  -4   0   13.92    1.62
   0   4   0   11.09    1.25
  -1  -4   0   41.93    3.68
  -2  -4   0  250.75   18.80
   2   4   0  241.98   18.42
  -3  -4   0  258.02   19.07
   3   4   0  238.91   19.35
   3   4   0  253.07   18.68
   4   4   0   10.56    2.33
   5   4   0  129.58   11.03
   5   4   0  134.30   10.18
   6   4   0  184.04   14.64
   6   4   0  198.13   15.66
  -7  -4   0   92.82    6.90
  -7  -4   0   73.11    9.98
   7   4   0   79.15    6.90
   7   4   0   85.48    6.85
   7   4   0   80.81    8.92
  -8  -4   0    0.77    1.03
  -8  -4   0   -0.12    1.62
  -8  -4   0    2.35    2.00
  -8  -4   0    3.19    3.13
  -8  -4   0    3.68    4.38
   8   4   0    0.81    1.58
   8   4   0    1.96    1.15
  -9  -4   0   55.15    6.37
  -9  -4   0   46.60    5.33
  -9  -4   0   44.38    9.74
  -9  -4   0   49.74    4.78
  -9  -4   0   48.15    7.51
  -9  -4   0   32.29   27.75
  -9  -4   0   57.04    5.69
   9   4   0   51.82    4.77
 -10  -4   0   76.56    8.98
 -10  -4   0   60.44    7.85
 -10  -4   0   58.98   11.21
 -10  -4   0   54.41   32.60
 -10  -4   0   63.89    6.71
 -10  -4   0   62.55    5.81
 -10  -4   0   73.11    7.03
  10   4   0   59.81    5.85
 -11  -4   0    0.67    2.59
 -11  -4   0   18.78   32.48
 -11  -4   0    3.82    6.58
 -11  -4   0   -2.26   11.55
 -11  -4   0   -1.92    4.33
 -11  -4   0    2.46    3.49
 -11  -4   0    3.59    2.91
 -11  -4   0    2.00    1.68
  11   4   0    0.99    2.04
   7  -5   0   47.46    5.37
   7  -5   0   50.46    4.36
   7  -5   0   51.74    4.94
   7  -5   0   48.25    4.52
  -7   5   0   47.47   18.57
  -7   5   0   52.70    7.60
  -7   5   0   43.53    7.50
  -7   5   0   46.92    8.33
  -7   5   0   54.36   22.84
   6  -5   0   14.53    2.03
   6  -5   0   15.34    2.73
   6  -5   0   15.50    2.03
   6  -5   0   16.34    2.74
  -6   5   0   16.06    4.85
  -6   5   0   23.23   10.96
  -6   5   0   15.29    3.68
  -6   5   0    3.10    8.65
  -6   5   0   13.54   16.04
  -6   5   0   16.70    4.68
   5  -5   0   10.60    2.28
   5  -5   0   10.52    1.56
   5  -5   0   11.71    1.73
   5  -5   0    8.88    1.72
  -5   5   0    9.69    2.76
  -5   5   0   20.96   15.65
  -5   5   0   11.76    8.78
  -5   5   0   11.08    4.21
  -5   5   0    9.13    3.87
   4  -5   0   39.11    4.00
   4  -5   0   45.04    4.60
   4  -5   0   42.79    3.66
   4  -5   0   43.45    3.84
  -4   5   0   47.13   10.56
  -4   5   0   47.01    4.16
  -4   5   0   36.31    6.00
  -4   5   0   34.60    4.56
  -4   5   0   69.23   19.92
   3  -5   0   62.54    5.47
   3  -5   0   69.99    5.36
   3  -5   0   72.09    6.58
   3  -5   0   64.69    5.61
   3  -5   0   63.42    5.79
  -3   5   0   69.30    8.08
  -3   5   0   61.93    5.89
  -3   5   0   69.58    5.65
   2  -5   0    3.28    1.11
   2  -5   0    1.25    0.68
   2  -5   0    2.11    0.93
  -2   5   0    1.11    0.74
   1  -5   0  171.57   13.32
   1  -5   0  181.81   13.25
   1  -5   0  176.82   13.44
  -1   5   0  164.10   13.26
   0  -5   0  357.09   26.00
   0  -5   0  363.75   26.26
   0  -5   0  374.58   26.04
   0   5   0  313.05   25.92
   0   5   0  320.55   25.94
  -1  -5   0   99.03    8.60
  -1  -5   0  114.13    8.34
   1   5   0   98.19    7.91
  -2  -5   0    1.56    1.17
   2   5   0    2.59    0.55
  -3  -5   0  128.55   10.34
   3   5   0  128.40   10.58
   3   5   0  128.49    9.70
  -4  -5   0  126.05   10.34
   4   5   0  137.57    9.80
   4   5   0  125.00   10.79
   5   5   0   15.30    3.05
   5   5   0   14.43    1.25
   6   5   0   59.51    5.00
   6   5   0   62.96    6.80
  -7  -5   0  167.11   16.14
  -7  -5   0  198.37   14.37
  -7  -5   0  186.11   13.71
  -7  -5   0  173.13   15.07
   7   5   0  161.59   13.74
  -8  -5   0  141.63   11.28
  -8  -5   0  123.58   14.11
  -8  -5   0  147.35   11.60
  -8  -5   0  147.84   12.70
  -8  -5   0  143.09   10.92
   8   5   0  143.13   11.15
   8   5   0  122.35   11.08
  -9  -5   0   13.11    1.91
  -9  -5   0   18.29    6.95
  -9  -5   0   10.68    3.39
  -9  -5   0    9.16    4.19
  -9  -5   0   18.85   27.74
  -9  -5   0   10.82    5.40
  -9  -5   0   12.80    2.55
  -9  -5   0   13.23    2.96
   9   5   0   16.51    2.90
   9   5   0    9.50    2.87
 -10  -5   0   17.59    6.55
 -10  -5   0   20.91    3.07
 -10  -5   0   32.85   33.76
 -10  -5   0   25.94    4.12
 -10  -5   0   22.21    5.09
 -10  -5   0   25.51    3.65
 -10  -5   0   22.78    4.74
  10   5   0   23.82    3.69
 -11  -5   0   58.46   10.22
 -11  -5   0   47.83    8.36
 -11  -5   0   61.91    7.04
 -11  -5   0   22.06   37.23
 -11  -5   0   60.52    6.90
  11   5   0   73.68    6.37
   6  -6   0   57.96    6.00
   6  -6   0   57.21    5.62
   6  -6   0   57.43    5.11
  -6   6   0   70.45   21.51
  -6   6   0   63.63    7.44
  -6   6   0   61.00    9.08
  -6   6   0   70.49   15.50
   5  -6   0   70.09    6.63
   5  -6   0   71.60    6.35
   5  -6   0   68.25    5.88
  -5   6   0   99.59   17.83
  -5   6   0   83.92    7.32
  -5   6   0   58.74    9.22
  -5   6   0   55.58    8.57
  -5   6   0  123.44   25.91
   4  -6   0    1.13    0.88
   4  -6   0    0.13    1.71
   4  -6   0   -0.27    1.19
  -4   6   0    2.12    1.90
  -4   6   0   24.17   15.92
  -4   6   0   -0.55    3.57
  -4   6   0    4.05    3.47
  -4   6   0    6.93    8.54
   3  -6   0   68.55    5.81
   3  -6   0   69.82    5.44
   3  -6   0   68.84    6.16
   3  -6   0   69.47    6.26
   3  -6   0   71.24    5.59
  -3   6   0   61.26    6.03
  -3   6   0   48.50    8.40
  -3   6   0   78.80   15.51
  -3   6   0   49.75    7.66
   2  -6   0  131.63   10.53
   2  -6   0  135.80   10.80
   2  -6   0  135.44   10.28
   2  -6   0  141.07   10.41
   2  -6   0  132.82   10.54
  -2   6   0  125.87   10.68
  -2   6   0  116.12   12.57
   1  -6   0   25.07    2.76
   1  -6   0   23.93    2.44
   1  -6   0   22.34    2.60
  -1   6   0   22.79    3.06
   0  -6   0   29.14    2.68
   0  -6   0   25.29    2.65
   0  -6   0   26.52    2.83
   0   6   0   22.86    2.61
  -1  -6   0  234.81   18.11
  -1  -6   0  232.64   17.83
   1   6   0  234.48   17.67
  -2  -6   0  159.32   12.98
   2   6   0  165.26   12.31
  -3  -6   0   33.21    4.03
   3   6   0   36.27    2.78
   3   6   0   30.70    4.45
  -4  -6   0   48.74    4.94
   4   6   0   49.07    3.83
   4   6   0   48.32    5.44
  -5  -6   0  113.89    9.46
   5   6   0  108.05   10.28
   5   6   0  121.23    8.72
  -6  -6   0   90.43    9.92
  -6  -6   0   95.76    8.32
  -6  -6   0  109.15   11.23
  -6  -6   0  126.75   10.07
   6   6   0  110.07    8.04
   6   6   0  103.46   11.28
  -7  -6   0    4.34    3.67
  -7  -6   0    1.56    1.91
  -7  -6   0    3.30    1.03
  -7  -6   0    0.22    4.10
   7   6   0    1.68    1.00
  -8  -6   0   80.21    7.07
  -8  -6   0   81.61    6.31
  -8  -6   0   77.89    7.01
  -8  -6   0   65.41    8.74
  -8  -6   0   64.38   10.03
   8   6   0   66.83    6.38
   8   6   0   80.71    6.73
  -9  -6   0   97.66    8.16
  -9  -6   0   88.36   12.33
  -9  -6   0  103.76    8.71
  -9  -6   0  104.76    8.94
  -9  -6   0  101.74   10.74
   9   6   0  110.26    8.67
   9   6   0   86.60    8.55
 -10  -6   0   13.24    5.48
 -10  -6   0   14.84    4.53
 -10  -6   0   13.62    4.82
 -10  -6   0   16.65    3.10
 -10  -6   0   33.52   34.04
 -10  -6   0   15.05    2.31
 -10  -6   0   23.50    6.60
 -10  -6   0   13.17    3.12
  10   6   0   16.70    2.83
 -11  -6   0    3.26    4.58
 -11  -6   0    3.94    6.02
 -11  -6   0    1.43    4.45
 -11  -6   0   -4.19   42.86
 -11  -6   0    0.65    2.71
 -11  -6   0    3.47    1.63
 -11  -6   0    3.07    6.32
 -11  -6   0    5.81    2.69
   5  -7   0   20.15    3.20
   5  -7   0   16.84    2.91
   5  -7   0   20.43    2.51
   5  -7   0   19.85    3.48
  -5   7   0   43.42   18.57
  -5   7   0   26.80   12.40
  -5   7   0   10.51    5.13
   4  -7   0   41.31    4.28
   4  -7   0   52.91    6.26
   4  -7   0   42.28    3.84
   4  -7   0   42.34    4.87
   4  -7   0   41.51    4.05
  -4   7   0   27.77    6.10
  -4   7   0   41.66    4.93
  -4   7   0   43.80   12.76
  -4   7   0   32.96    6.63
   3  -7   0   14.87    3.27
   3  -7   0   11.63    1.94
   3  -7   0   12.46    1.93
  -3   7   0    4.17    3.68
  -3   7   0   12.95    2.45
  -3   7   0   12.48    4.55
  -3   7   0   17.52    7.05
  -3   7   0   19.30   10.35
   2  -7   0    9.14    1.43
   2  -7   0    8.41    2.09
   2  -7   0    7.78    2.67
   2  -7   0    6.94    2.11
   2  -7   0    6.92    1.59
   2  -7   0    5.90    1.55
  -2   7   0    5.37    1.78
  -2   7   0    5.19    4.80
  -2   7   0    2.06    3.39
   1  -7   0  129.47   10.21
   1  -7   0  111.78   10.86
   1  -7   0  133.12   10.37
   1  -7   0  128.94   10.74
   1  -7   0  145.94   11.25
   1  -7   0  138.69   10.36
  -1   7   0  130.35   10.65
  -1   7   0  114.56   11.62
  -1   7   0  133.51   10.49
   0  -7   0  111.21    8.85
   0  -7   0  111.68    9.21
   0  -7   0  109.19    8.58
   0  -7   0  101.98    8.86
   0  -7   0  111.54    8.60
   0   7   0   97.44    8.90
   0   7   0  104.75    8.62
   0   7   0  119.38    8.80
   0   7   0  105.29    9.56
  -1  -7   0    8.13    1.62
  -1  -7   0    6.66    1.61
   1   7   0    9.83    1.59
   1   7   0   11.61    2.70
  -2  -7   0   21.47    3.36
  -2  -7   0   19.56    3.25
   2   7   0   19.77    1.99
  -3  -7   0   99.57    9.37
   3   7   0  108.80    9.79
   3   7   0  108.65    8.17
  -4  -7   0   37.14    4.98
  -5  -7   0   30.15    6.18
  -5  -7   0   27.62    4.82
  -5  -7   0   24.83    2.54
  -5  -7   0   27.09    5.04
  -5  -7   0   23.36    3.98
   5   7   0   22.04    2.06
   5   7   0   20.55    4.65
  -6  -7   0  107.10   11.53
  -6  -7   0  134.22   12.58
  -6  -7   0  123.49   11.29
  -6  -7   0  124.59    9.71
   6   7   0  127.06    9.42
  -7  -7   0  135.64   11.02
  -7  -7   0  136.95   11.74
  -7  -7   0  150.73   11.96
  -7  -7   0  116.39   12.93
  -7  -7   0  160.59   14.28
   7   7   0  144.44   10.69
  -8  -7   0   25.40    6.02
  -8  -7   0   26.02    2.98
  -8  -7   0   29.83    4.34
  -8  -7   0   28.01    4.00
  -8  -7   0   32.38    5.62
  -8  -7   0   21.05    4.72
   8   7   0   25.98    3.97
  -9  -7   0    8.61    3.62
  -9  -7   0    1.42    5.06
  -9  -7   0    8.55    2.57
  -9  -7   0   -0.28    3.66
  -9  -7   0    4.86    2.36
   9   7   0    6.89    2.37
   9   7   0    6.75    1.95
 -10  -7   0   57.41    6.35
 -10  -7   0   75.54    8.61
 -10  -7   0   56.42    8.75
 -10  -7   0   59.80    5.51
 -10  -7   0   68.12    6.44
 -10  -7   0   36.80   10.02
 -10  -7   0   52.41    9.27
   4  -8   0   14.72    3.08
   4  -8   0   14.28    2.59
   4  -8   0   16.08    2.61
   4  -8   0   17.54    4.09
   4  -8   0   16.64    2.66
  -4   8   0    5.77    4.30
  -4   8   0   18.88    9.55
  -4   8   0   14.71   13.86
  -4   8   0   38.15   18.27
  -4   8   0   12.16    3.02
   3  -8   0   44.90    4.74
   3  -8   0   47.25    4.36
   3  -8   0   54.97    6.34
   3  -8   0   47.59    4.51
   3  -8   0   42.60    5.30
  -3   8   0   27.34    8.17
  -3   8   0   58.77   15.08
  -3   8   0   51.12    5.34
   2  -8   0   35.89    4.87
   2  -8   0   33.64    3.63
   2  -8   0   32.45    3.46
   2  -8   0   31.16    5.62
   2  -8   0   33.64    3.96
   2  -8   0   33.94    4.49
  -2   8   0   30.03    6.55
  -2   8   0   52.41   13.73
  -2   8   0   40.65    4.24
   1  -8   0    0.01    1.62
   1  -8   0   -0.42    2.06
   1  -8   0    1.67    1.89
   1  -8   0    0.67    1.52
   1  -8   0    2.45    1.17
   1  -8   0    0.77    1.31
  -1   8   0   -0.33    1.46
  -1   8   0    3.35    3.72
  -1   8   0   -1.09    2.47
  -1   8   0   -1.74    4.01
   0  -8   0  105.08    8.64
   0  -8   0  101.59    8.91
   0  -8   0   96.30    9.11
   0  -8   0  106.90    8.54
   0  -8   0  101.40    8.33
   0  -8   0  100.47    8.26
   0   8   0   99.82    9.49
   0   8   0   99.57    8.77
   0   8   0  109.64    8.36
  -1  -8   0  157.07   11.95
  -1  -8   0  155.74   12.52
  -1  -8   0  129.54   12.37
  -1  -8   0  165.62   12.35
   1   8   0  145.31   12.54
   1   8   0  142.32   11.70
   1   8   0  155.95   12.34
   1   8   0  138.51   12.16
   1   8   0  171.34   12.18
  -2  -8   0   63.66    6.69
  -2  -8   0   63.35    5.98
  -2  -8   0   59.42    6.29
  -2  -8   0   60.39    6.25
   2   8   0   64.97    6.10
   2   8   0   62.92    5.99
   2   8   0   60.32    5.46
   2   8   0   64.81    5.13
  -3  -8   0   -1.48    1.92
  -3  -8   0    1.01    3.10
  -3  -8   0   -0.19    2.34
   3   8   0    2.17    1.13
   3   8   0    4.05    3.81
   3   8   0    2.23    2.08
  -4  -8   0   41.14    6.48
  -4  -8   0   45.26    5.28
  -4  -8   0   53.64    4.42
   4   8   0   45.45    4.09
   4   8   0   51.07    5.17
   4   8   0   45.60    3.87
  -5  -8   0   83.87    6.63
  -5  -8   0   66.74    8.14
  -5  -8   0   85.16    9.38
  -5  -8   0   88.97    9.61
  -5  -8   0   72.80    7.62
   5   8   0   78.50    6.38
   5   8   0   89.43    7.35
   5   8   0   78.31    6.26
  -6  -8   0    9.37    2.96
  -6  -8   0    4.36    4.02
  -6  -8   0    4.68    2.60
  -6  -8   0   -1.23    3.79
  -6  -8   0    2.39    2.43
  -6  -8   0    6.89    1.39
   6   8   0    7.36    2.41
   6   8   0    5.58    1.06
   6   8   0    6.14    0.94
  -7  -8   0   30.95    5.41
  -7  -8   0   40.44    6.67
  -7  -8   0   37.62    3.55
  -7  -8   0   29.43    5.19
  -7  -8   0   40.79    7.79
   7   8   0   29.73    4.85
   7   8   0   36.43    3.19
   7   8   0   34.21    3.00
   7   8   0   43.38    4.76
  -8  -8   0   81.63    7.08
  -8  -8   0   81.84    8.08
  -8  -8   0  101.52    8.93
  -8  -8   0   83.45   11.11
  -8  -8   0   77.53    7.99
  -8  -8   0   70.66   10.35
   8   8   0   86.53    6.73
   8   8   0   92.31    8.07
   8   8   0   86.02    6.63
   8   8   0   80.25    8.02
  -9  -8   0   48.07    5.73
  -9  -8   0   43.64    4.40
  -9  -8   0   56.71    7.04
  -9  -8   0   45.05    5.57
  -9  -8   0   36.00    7.93
  -9  -8   0   30.79    6.41
   9   8   0   51.00    3.99
   9   8   0   48.58    3.79
   9   8   0   39.49    6.06
 -10  -8   0    2.28    5.23
 -10  -8   0   -2.79    2.58
 -10  -8   0    0.82    1.29
 -10  -8   0   -1.69    3.53
 -10  -8   0    1.92    2.71
 -10  -8   0    4.61    4.73
  10   8   0    1.74    2.57
   3  -9   0    1.85    2.24
   3  -9   0    4.07    1.85
   3  -9   0    0.86    1.56
   3  -9   0    4.07    3.24
   3  -9   0    4.65    2.25
  -3   9   0    7.30   16.04
  -3   9   0    7.29    7.49
  -3   9   0   -4.24   14.42
  -3   9   0    1.93    2.10
  -3   9   0   -1.81    4.00
   2  -9   0   61.77    7.00
   2  -9   0   61.85    5.95
   2  -9   0   60.60    5.47
   2  -9   0   62.39    7.01
   2  -9   0   68.78    5.76
  -2   9   0   43.20    8.53
  -2   9   0   59.86   17.87
   1  -9   0   70.16    6.92
   1  -9   0   64.66    6.49
   1  -9   0   77.75    6.33
   1  -9   0   66.40    6.00
   1  -9   0   66.38    7.35
  -1   9   0   66.98    6.70
  -1   9   0   70.48    9.07
  -1   9   0   54.10    9.76
  -1   9   0   87.98    7.34
   0  -9   0   11.37    2.33
   0  -9   0    8.84    2.50
   0  -9   0   10.04    2.31
   0  -9   0    8.13    1.91
   0  -9   0    9.86    2.85
   0   9   0   11.09    3.77
   0   9   0    2.99    4.75
   0   9   0   13.88    2.44
   0   9   0   13.52    2.57
   0   9   0    8.14    4.15
   0   9   0   11.43    2.88
  -1  -9   0   32.90    4.79
  -1  -9   0   39.27    5.21
  -1  -9   0   44.72    4.90
  -1  -9   0   40.56    4.69
  -1  -9   0   40.69    4.22
   1   9   0   34.11    3.75
   1   9   0   32.36    4.63
   1   9   0   29.32    5.45
   1   9   0   35.19    4.34
  -2  -9   0  159.17   13.63
  -2  -9   0  182.69   13.64
  -2  -9   0  156.03   13.42
  -2  -9   0  156.40   13.02
   2   9   0  157.01   13.34
   2   9   0  163.36   12.45
   2   9   0  157.58   13.22
   2   9   0  157.59   15.63
   2   9   0  158.14   12.81
  -3  -9   0   48.70    6.83
  -3  -9   0   46.46    7.40
  -3  -9   0   61.73    5.48
  -3  -9   0   42.96    6.57
  -3  -9   0   51.75    5.78
   3   9   0   57.02    5.61
   3   9   0   56.16    5.88
   3   9   0   49.34    4.73
   3   9   0   51.56    5.60
   3   9   0   47.15    4.34
  -4  -9   0    1.27    2.28
  -4  -9   0   -0.31    3.77
  -4  -9   0    1.98    3.03
  -4  -9   0    1.94    1.39
  -4  -9   0    2.86    4.00
   4   9   0    0.15    4.06
   4   9   0    1.23    0.79
   4   9   0    3.69    1.27
   4   9   0    3.63    2.36
   4   9   0    2.07    2.01
  -5  -9   0   95.86    7.20
  -5  -9   0   68.26    8.03
  -5  -9   0   92.14   10.04
  -5  -9   0   92.69   10.42
   5   9   0   90.35    8.01
   5   9   0   82.67    6.93
   5   9   0   77.13    6.71
   5   9   0   95.20    8.11
  -6  -9   0  129.51   12.55
  -6  -9   0  127.61   12.50
  -6  -9   0   95.33   10.44
  -6  -9   0  113.61    9.38
   6   9   0  114.55    9.18
   6   9   0  121.61   10.28
   6   9   0  112.49    9.03
   6   9   0  129.52   10.28
  -7  -9   0   27.67    6.27
  -7  -9   0   34.13    3.44
  -7  -9   0   28.28    4.63
  -7  -9   0   25.19    4.64
  -7  -9   0   42.11    8.20
   7   9   0   36.69    5.19
   7   9   0   32.25    3.15
   7   9   0   44.27    5.34
   7   9   0   31.63    2.88
  -8  -9   0   -4.37    4.69
  -8  -9   0    4.18    4.57
  -8  -9   0    1.19    3.38
  -8  -9   0    1.76    3.30
  -8  -9   0   -0.90    2.45
  -8  -9   0   -0.81    2.80
  -8  -9   0    1.55    1.25
   8   9   0    1.35    2.64
   8   9   0   -2.41    2.96
   8   9   0    1.96    0.78
   8   9   0    2.52    1.06
  -9  -9   0   70.26   11.19
  -9  -9   0   61.35    5.87
  -9  -9   0   74.58    7.90
  -9  -9   0   60.26    7.08
  -9  -9   0   43.47    9.06
   9   9   0   61.91    5.23
   9   9   0   69.58    7.57
   9   9   0   68.60    7.45
   9   9   0   67.75    5.43
   1 -10   0   27.90    4.67
   1 -10   0   24.81    3.99
   1 -10   0   26.70    5.00
   1 -10   0   27.14    3.42
   1 -10   0   25.94    3.83
  -1  10   0   34.87    4.48
  -1  10   0   24.47    6.28
  -1  10   0   13.71    5.49
   0 -10   0  106.24    9.76
   0 -10   0  100.75    8.88
   0 -10   0  100.33    9.30
   0 -10   0  117.62    9.31
   0 -10   0   98.15    9.90
   0  10   0  125.55    9.38
   0  10   0   86.67   10.86
   0  10   0  118.02    9.80
   0  10   0   95.65   10.85
  -1 -10   0   44.14    5.78
  -1 -10   0   39.39    5.77
  -1 -10   0   55.66    6.22
  -1 -10   0   42.92    5.68
  -1 -10   0   56.00    5.26
   1  10   0   47.79    4.72
   1  10   0   45.86    6.67
   1  10   0   49.06    5.60
   1  10   0   41.77    5.89
   1  10   0   56.61    6.18
  -2 -10   0    1.63    2.20
  -2 -10   0    2.71    2.56
  -2 -10   0    1.57    2.97
  -2 -10   0   -1.00    2.79
  -2 -10   0    1.01    3.37
  -2 -10   0   -1.84    2.78
   2  10   0   -0.83    2.21
   2  10   0    1.17    2.18
   2  10   0    0.48    2.72
   2  10   0    2.73    2.58
   2  10   0    2.07    1.39
  -3 -10   0   15.81    4.51
  -3 -10   0   20.58    4.12
  -3 -10   0   20.27    5.01
  -3 -10   0   16.79    3.59
  -3 -10   0   22.04    3.37
   3  10   0   16.61    3.46
   3  10   0   20.67    3.18
   3  10   0   17.95    3.93
   3  10   0   14.25    2.37
   3  10   0   27.54    4.98
  -4 -10   0   56.96    6.65
  -4 -10   0   67.81    8.46
  -4 -10   0   44.29    8.15
  -4 -10   0   69.02    8.53
  -4 -10   0   64.11    6.12
   4  10   0   60.16    5.49
   4  10   0   67.85    6.97
   4  10   0   74.08    7.06
   4  10   0   57.57    6.60
   4  10   0   58.34    5.16
  -5 -10   0   31.88    6.93
  -5 -10   0   19.69    3.77
  -5 -10   0   25.86    3.34
  -5 -10   0   29.71    5.77
  -5 -10   0   20.41    5.59
   5  10   0   26.35    4.30
   5  10   0   24.65    4.17
   5  10   0   23.18    2.88
   5  10   0   26.79    5.01
   5  10   0   21.95    2.46
  -6 -10   0   22.62    5.54
  -6 -10   0   10.85    6.07
  -6 -10   0   25.73    3.21
  -6 -10   0   22.25    5.93
  -6 -10   0   24.63    4.13
   6  10   0   31.38    5.31
   6  10   0   26.80    2.43
   6  10   0   19.04    2.70
  -7 -10   0   87.64    9.41
  -7 -10   0  101.91   12.41
  -7 -10   0  108.56   11.55
  -7 -10   0   85.40    7.92
   7  10   0   95.61    9.38
   7  10   0   89.68    7.51
   7  10   0   94.19    7.75
   7  10   0  113.10    9.47
  -8 -10   0   68.99   13.99
  -8 -10   0   65.86    8.09
  -8 -10   0   62.61   11.05
  -8 -10   0   67.74    6.90
  -8 -10   0   50.32    8.30
   8  10   0   79.29    6.03
   8  10   0   76.65    8.11
   8  10   0   74.52    5.78
  -9 -10   0    8.07    3.49
  -9 -10   0    9.14    1.96
  -9 -10   0   14.39    6.20
   9  10   0   10.30    4.10
   9  10   0   15.29    2.90
   9  10   0   16.22    3.87
  -1 -11   0   50.86    6.55
  -1 -11   0   47.08    6.63
  -1 -11   0   51.91    5.95
  -1 -11   0   56.29    6.66
   1  11   0   52.96    5.55
   1  11   0   53.10    7.22
   1  11   0   59.05    7.88
   1  11   0   57.19    6.31
  -2 -11   0   38.05    5.50
  -2 -11   0   28.56    5.15
  -2 -11   0   35.04    6.09
  -2 -11   0   34.64    5.10
  -2 -11   0   30.79    5.29
   2  11   0   34.55    4.95
   2  11   0   37.24    6.56
   2  11   0   38.39    4.04
   2  11   0   42.00    5.31
   2  11   0   48.54    6.62
  -3 -11   0    1.47    2.58
  -3 -11   0    3.23    4.01
  -3 -11   0    5.60    3.14
   3  11   0    7.81    2.97
   3  11   0    6.84    3.31
   3  11   0   12.02    3.09
   3  11   0    3.66    3.44
   3  11   0    7.79    1.73
  -4 -11   0   17.40    3.07
  -4 -11   0   11.25    3.25
  -4 -11   0   13.64    5.30
  -4 -11   0   22.29    5.21
  -4 -11   0   12.33    5.44
   4  11   0   13.02    4.18
   4  11   0   19.29    3.82
   4  11   0   13.88    3.14
   4  11   0   18.24    2.41
  -5 -11   0   42.71    7.86
  -5 -11   0   37.91    5.61
  -5 -11   0   38.59    8.28
  -5 -11   0   44.35    4.88
   5  11   0   37.07    4.20
   5  11   0   57.00    6.75
   5  11   0   46.71    6.48
   5  11   0   40.29    7.05
   5  11   0   36.51    3.79
  -6 -11   0   32.56    6.68
  -6 -11   0   36.81    5.78
  -6 -11   0   32.73    6.85
  -6 -11   0   37.92    4.42
   6  11   0   52.35    6.88
   6  11   0   49.84    6.92
   6  11   0   37.60    4.05
   6  11   0   37.39    6.51
   6  11   0   41.33    4.35
  -7 -11   0    1.10    1.65
  -7 -11   0    4.02    5.97
  -7 -11   0   -1.31    3.12
  -7 -11   0    2.11    5.98
  -7 -11   0   -0.03    3.04
   7  11   0   -0.77    0.94
   7  11   0    1.15    1.27
   7  11   0   -4.69    3.30
   7  11   0    6.22    3.87
  -6 -11   1   11.34    7.24
   5  11  -1   47.20    4.75
   5  11  -1   57.66    6.63
   5  11  -1   56.94    6.78
   5  11  -1   62.38    7.47
   5  11  -1   44.59    4.44
  -5 -11   1   47.93    9.09
  -5 -11   1   42.87    8.07
  -5 -11   1   56.26    5.39
  -5 -11   1   67.14   11.22
  -5 -11   1   35.74    5.98
   4  11  -1    5.99    3.40
   4  11  -1    9.98    3.09
   4  11  -1    8.47    3.61
   4  11  -1    8.43    2.11
   4  11  -1    8.91    1.66
  -4 -11   1    6.25    5.17
  -4 -11   1    4.86    2.78
  -4 -11   1   10.05    4.90
  -4 -11   1    7.35    2.54
  -4 -11   1    7.25    4.98
   3  11  -1    9.52    3.34
   3  11  -1    9.57    1.87
   3  11  -1   16.70    3.24
   3  11  -1   13.73    2.71
  -3 -11   1    7.92    3.95
  -3 -11   1    8.40    3.14
  -3 -11   1   13.69    5.52
  -3 -11   1   13.91    3.38
  -3 -11   1    4.90    4.57
   8  10  -1   48.85    3.95
   8  10  -1   51.73    6.25
   8  10  -1   53.46    7.08
   8  10  -1   37.16    4.27
  -8 -10   1   46.09    4.50
  -8 -10   1   32.11    5.90
  -8 -10   1   45.35    7.06
  -8 -10   1   31.35    7.51
  -8 -10   1   53.40    9.45
   7  10  -1   46.75    4.43
   7  10  -1   45.97    6.08
   7  10  -1   45.35    3.92
  -7 -10   1   49.24    9.29
  -7 -10   1   42.59    4.55
  -7 -10   1   45.84    6.49
  -7 -10   1   43.28    8.51
   6  10  -1    1.08    0.83
   6  10  -1   -0.39    2.58
   6  10  -1   -0.12    1.01
   6  10  -1    1.41    2.89
  -6 -10   1   -1.59    2.97
  -6 -10   1    4.35    5.46
  -6 -10   1    4.19    2.72
  -6 -10   1   -0.78    4.55
  -6 -10   1   -0.22    4.88
  -6 -10   1    1.54    1.45
   5  10  -1   46.91    3.97
   5  10  -1   54.73    5.89
   5  10  -1   45.17    5.97
   5  10  -1   45.15    4.22
  -5 -10   1   38.97    7.86
  -5 -10   1   47.89    8.42
  -5 -10   1   37.13    5.95
  -5 -10   1   38.27    7.10
  -5 -10   1   50.79    4.71
   4  10  -1  127.11    9.97
   4  10  -1  112.34    9.59
   4  10  -1   97.49    8.54
   4  10  -1   99.05    8.28
   4  10  -1  104.96    9.56
  -4 -10   1   95.86    9.62
  -4 -10   1  111.41    8.95
  -4 -10   1  100.56   11.53
  -4 -10   1   97.99   11.17
   3  10  -1   77.40    6.98
   3  10  -1   97.09    7.98
   3  10  -1   78.31    6.61
   3  10  -1   80.70    7.84
  -3 -10   1   93.85    8.88
  -3 -10   1   68.73    9.36
  -3 -10   1   71.35    7.87
  -3 -10   1   83.21    9.69
   2  10  -1    5.54    2.75
   2  10  -1    1.07    2.62
   2  10  -1    0.36    1.93
   2  10  -1    4.11    1.95
   2  10  -1    1.35    1.30
  -2 -10   1    2.56    3.75
  -2 -10   1    2.21    2.82
  -2 -10   1    0.77    3.15
  -2 -10   1    7.14    2.80
  -2 -10   1    9.89    3.37
  -2 -10   1    1.97    2.40
   1  10  -1   55.32    5.26
   1  10  -1   50.22    6.06
   1  10  -1   63.09    6.08
   1  10  -1   54.97    6.74
   1  10  -1   66.40    6.70
  -1 -10   1   61.31    6.56
  -1 -10   1   49.45    5.82
  -1 -10   1   51.19    6.20
  -1 -10   1   55.45    6.65
  -1 -10   1   49.84    6.25
   0  10  -1   50.75    5.24
   0  10  -1   45.23    5.18
   0  10  -1   48.28    7.26
   0 -10   1   45.41    4.84
   0 -10   1   48.93    5.34
   0 -10   1   41.68    6.88
   0 -10   1   42.10    5.18
   0 -10   1   43.11    5.95
   9   9  -1   32.49    5.27
   9   9  -1   35.50    3.37
   9   9  -1   38.34    3.13
  -9  -9   1   25.24    7.31
  -9  -9   1   32.41    5.70
  -9  -9   1   46.04    6.60
  -9  -9   1   35.38    6.01
  -9  -9   1   32.59    3.85
  -9  -9   1   23.34    6.83
   8   9  -1    4.11    2.56
   8   9  -1    1.41    0.78
   8   9  -1    0.73    0.97
   8   9  -1    3.29    2.74
  -8  -9   1    2.41    5.26
  -8  -9   1   -1.08    3.46
  -8  -9   1    2.62    1.30
  -8  -9   1   -1.02    2.47
  -8  -9   1    0.52    3.24
  -8  -9   1    2.22    5.11
  -8  -9   1    2.71    3.26
   7   9  -1   25.52    2.53
   7   9  -1   28.75    2.73
   7   9  -1   28.79    4.52
   7   9  -1   28.14    5.18
  -7  -9   1   27.03    3.10
  -7  -9   1   25.71    6.58
  -7  -9   1   29.05    5.46
  -7  -9   1   35.51    6.72
  -7  -9   1   21.88    4.41
   6   9  -1  101.33    8.38
   6   9  -1  104.75    8.27
   6   9  -1  118.28    9.28
   6   9  -1  110.61    9.62
  -6  -9   1  107.17    8.64
  -6  -9   1  107.31   12.04
  -6  -9   1  110.80   12.24
  -6  -9   1   94.06    9.75
   5   9  -1   26.05    2.72
   5   9  -1   23.89    2.40
   5   9  -1   27.29    4.16
   5   9  -1   29.44    4.60
  -5  -9   1   23.09    3.92
  -5  -9   1   31.15    5.82
  -5  -9   1   28.14    3.09
  -5  -9   1   21.48    6.35
   4   9  -1    7.60    2.48
   4   9  -1    6.66    2.40
   4   9  -1    1.91    2.22
   4   9  -1    6.02    1.34
   4   9  -1    3.55    0.90
  -4  -9   1    5.89    4.25
  -4  -9   1    5.60    1.66
  -4  -9   1   -1.64    3.16
  -4  -9   1    0.89    2.31
  -4  -9   1    7.32    4.10
  -4  -9   1    2.47    4.03
   3   9  -1   88.75    7.60
   3   9  -1   90.45    7.36
   3   9  -1  103.38    8.36
   3   9  -1   95.95    8.30
  -3  -9   1   94.43   10.22
  -3  -9   1   91.61    8.53
  -3  -9   1   80.65    9.40
  -3  -9   1   99.77    9.27
   2   9  -1  106.14    8.61
   2   9  -1  100.48    9.13
   2   9  -1   97.47    8.15
   2   9  -1  101.30    8.87
  -2  -9   1   96.01    9.63
  -2  -9   1  121.23   10.24
  -2  -9   1  116.45    9.61
  -2  -9   1  107.01    9.16
  -2  -9   1   90.25   10.11
  -2  -9   1   99.55    9.26
   1   9  -1    5.48    2.37
   1   9  -1    5.75    1.53
   1   9  -1    7.35    2.43
   1   9  -1    2.89    1.72
   1   9  -1    3.34    2.49
  -1  -9   1    4.04    2.07
  -1  -9   1    5.21    2.20
  -1  -9   1    4.82    1.91
  -1  -9   1    2.90    2.42
  -1  -9   1    5.98    2.56
   0   9  -1   46.79    5.77
   0   9  -1   37.86    4.13
   0   9  -1   32.62    5.36
   0   9  -1   38.61    4.83
   0  -9   1   30.31    4.37
   0  -9   1   31.46    4.74
   0  -9   1   32.96    4.50
   0  -9   1   28.23    3.75
   0  -9   1   29.54    4.13
  -1   9  -1   64.93   10.09
  -1   9  -1   87.35    7.66
  -1   9  -1   83.79    9.32
   1  -9   1   82.07    7.24
   1  -9   1   85.17    7.56
   1  -9   1   91.29    8.17
   1  -9   1   82.37    7.80
   1  -9   1   79.73    7.01
  -2   9  -1   69.63   15.87
  -2   9  -1   49.44    7.70
  -2   9  -1   54.05    5.44
   2  -9   1   45.28    5.22
   2  -9   1   45.90    5.70
   2  -9   1   42.80    4.81
   2  -9   1   49.61    4.66
   2  -9   1   60.48    6.29
  10   8  -1   -2.08    2.93
  10   8  -1    2.26    2.75
  10   8  -1    0.71    0.67
  10   8  -1   -0.19    0.97
 -10  -8   1    0.29    1.29
 -10  -8   1   -0.62    2.56
 -10  -8   1   -3.82    4.88
 -10  -8   1    2.42    3.10
 -10  -8   1    1.87    3.65
 -10  -8   1   -0.98    5.53
   9   8  -1   39.94    3.49
   9   8  -1   41.41    3.34
   9   8  -1   34.26    4.98
   9   8  -1   42.56    5.69
  -9  -8   1   42.87    5.84
  -9  -8   1   37.31    5.32
  -9  -8   1   49.81    6.97
  -9  -8   1   32.23    4.79
  -9  -8   1   31.50    6.93
   8   8  -1   55.92    4.74
   8   8  -1   57.02    4.60
   8   8  -1   63.74    7.14
   8   8  -1   56.19    5.73
  -8  -8   1   71.15    7.39
  -8  -8   1   57.65    6.54
  -8  -8   1   42.30    6.59
  -8  -8   1   55.46    6.27
  -8  -8   1   56.67    5.16
  -8  -8   1   65.74   10.20
   7   8  -1    5.90    1.08
   7   8  -1    3.97    2.18
   7   8  -1    6.54    1.02
   7   8  -1    4.56    2.04
  -7  -8   1    3.49    4.34
  -7  -8   1    0.91    2.29
  -7  -8   1    8.44    3.29
  -7  -8   1    4.17    1.24
  -7  -8   1    9.32    2.91
  -7  -8   1    0.11    3.06
  -7  -8   1    5.87    4.18
   6   8  -1   27.69    3.70
   6   8  -1   25.46    2.36
   6   8  -1   26.99    2.53
   6   8  -1   27.63    4.11
  -6  -8   1   20.63    3.72
  -6  -8   1   25.90    4.50
  -6  -8   1   27.26    2.88
  -6  -8   1   30.38    5.33
  -6  -8   1   23.78    5.69
  -6  -8   1   38.48    7.52
   5   8  -1  130.63    9.92
   5   8  -1  127.54    9.83
   5   8  -1  135.91   10.76
   5   8  -1  140.01   10.47
  -5  -8   1  102.38   11.61
  -5  -8   1  121.91   10.95
  -5  -8   1  132.02   12.64
  -5  -8   1  136.64   10.13
  -5  -8   1  113.30   12.80
   4   8  -1  138.19   11.01
   4   8  -1  149.16   11.31
   4   8  -1  132.47   10.54
   4   8  -1  126.36   10.40
  -4  -8   1  123.38   11.38
  -4  -8   1  143.52   10.72
  -4  -8   1  142.86   12.84
   3   8  -1    2.85    1.08
   3   8  -1    3.81    1.89
   3   8  -1    3.47    0.80
   3   8  -1    2.27    1.85
  -3  -8   1   -3.97    3.17
  -3  -8   1    2.78    1.85
  -3  -8   1    4.00    2.75
   2   8  -1   47.72    4.85
   2   8  -1   42.28    4.33
   2   8  -1   58.46    5.08
   2   8  -1   52.63    5.06
   2   8  -1   48.33    4.03
  -2  -8   1   44.91    5.44
  -2  -8   1   44.76    5.14
  -2  -8   1   48.92    5.81
  -2  -8   1   41.31    5.29
   1   8  -1   40.37    4.73
   1   8  -1   49.05    5.22
   1   8  -1   48.86    4.80
   1   8  -1   47.84    4.20
   1   8  -1   60.19    5.61
  -1  -8   1   44.84    4.95
  -1  -8   1   56.99    5.32
  -1  -8   1   60.13    5.67
  -1  -8   1   39.81    4.99
  -1  -8   1   43.74    4.64
   0   8  -1   24.90    4.16
   0   8  -1   24.98    2.97
   0   8  -1   25.84    4.58
   0   8  -1   27.83    3.33
   0  -8   1   26.56    3.48
   0  -8   1   27.96    3.39
   0  -8   1   20.64    3.14
   0  -8   1   23.40    4.06
   0  -8   1   24.46    3.96
  -1   8  -1    7.70    1.89
  -1   8  -1   14.16    4.80
  -1   8  -1    4.35    3.27
  -1   8  -1    6.06    2.38
   1  -8   1    4.57    2.06
   1  -8   1    6.41    1.94
   1  -8   1    8.32    1.81
   1  -8   1    5.40    1.52
   1  -8   1    5.63    2.11
   1  -8   1    4.63    1.85
  -2   8  -1   59.21    5.52
  -2   8  -1   63.85    8.40
  -2   8  -1   84.20   17.33
   2  -8   1   56.52    5.42
   2  -8   1   59.08    6.25
   2  -8   1   53.33    6.14
   2  -8   1   53.97    4.97
   2  -8   1   47.97    5.69
   2  -8   1   54.70    5.14
  -3   8  -1  104.53   18.53
  -3   8  -1   77.21   11.78
  -3   8  -1   88.81    8.06
   3  -8   1   77.99    7.87
   3  -8   1   89.39    8.43
   3  -8   1   87.45    7.17
   3  -8   1   91.63    7.35
   3  -8   1   78.35    7.51
  -4   8  -1   20.72    3.40
  -4   8  -1   18.77   12.28
  -4   8  -1    9.43    4.51
  -4   8  -1   16.05   16.21
  -4   8  -1    2.99    8.69
   4  -8   1   15.00    2.79
   4  -8   1   10.87    2.71
   4  -8   1   17.33    3.92
   4  -8   1   17.26    2.55
   4  -8   1   14.29    2.28
  10   7  -1   61.22    6.52
 -10  -7   1   70.33    8.77
 -10  -7   1   63.58   14.19
 -10  -7   1   52.97    5.49
 -10  -7   1   55.57    6.70
   9   7  -1   14.22    2.65
   9   7  -1   14.76    2.95
  -9  -7   1    7.87    5.59
  -9  -7   1   15.37    3.45
  -9  -7   1   13.51    3.06
  -9  -7   1   10.14    4.87
  -9  -7   1   13.28    2.12
  -9  -7   1   19.43    4.42
   8   7  -1   14.65    2.74
   8   7  -1   18.26    1.65
   8   7  -1   18.26    2.73
  -8  -7   1   17.55    3.56
  -8  -7   1   15.17    5.46
  -8  -7   1   15.53    2.39
  -8  -7   1   16.14    3.86
  -8  -7   1   22.96    3.30
  -8  -7   1   11.31    4.71
   7   7  -1   84.56    7.13
   7   7  -1   84.24    6.33
   7   7  -1   99.18    6.92
   7   7  -1   73.38    7.28
  -7  -7   1   77.92    6.74
  -7  -7   1   75.91   10.51
  -7  -7   1   76.66    7.89
  -7  -7   1   67.41    9.38
  -7  -7   1   84.58    7.74
  -7  -7   1   80.84    7.77
   6   7  -1   25.59    4.00
   6   7  -1   27.05    2.59
   6   7  -1   26.58    2.41
   6   7  -1   28.41    3.68
  -6  -7   1   34.51    5.97
  -6  -7   1   30.50    4.19
  -6  -7   1   31.43    2.97
  -6  -7   1   29.85    4.64
  -6  -7   1   32.05    5.35
   5   7  -1    3.85    1.59
   5   7  -1    3.08    1.02
   5   7  -1    6.32    1.69
   5   7  -1    3.43    0.81
  -5  -7   1    2.06    2.19
  -5  -7   1    4.50    1.17
  -5  -7   1   -0.82    2.21
  -5  -7   1    3.92    2.37
  -5  -7   1    1.26    3.78
  -5  -7   1    0.34    3.60
   4   7  -1  142.28   10.80
   4   7  -1  148.84   10.88
   4   7  -1  130.22   12.90
   4   7  -1  150.12   11.27
   4   7  -1  150.12   11.48
  -4  -7   1  143.34   11.66
  -4  -7   1  122.19   12.10
   3   7  -1   91.79    7.52
   3   7  -1  103.42    8.22
   3   7  -1   98.03    7.67
   3   7  -1  104.78    8.05
  -3  -7   1  102.23    8.44
  -3  -7   1   84.70    8.83
   2   7  -1   17.32    2.24
   2   7  -1   21.81    2.94
   2   7  -1   20.19    1.97
   2   7  -1   17.79    2.94
  -2  -7   1   20.54    3.47
  -2  -7   1   25.68    3.55
  -2  -7   1   27.18    3.24
   1   7  -1   17.45    2.31
   1   7  -1   16.69    2.68
   1   7  -1   22.27    3.16
   1   7  -1   12.90    1.76
  -1  -7   1   15.95    2.55
  -1  -7   1   19.55    2.44
  -1  -7   1   10.17    2.63
  -1  -7   1   12.77    2.39
   0   7  -1   81.69    7.25
   0   7  -1   86.82    6.97
   0   7  -1   98.91    7.34
   0   7  -1   93.65    7.86
   0  -7   1   81.25    7.04
   0  -7   1   91.85    7.76
   0  -7   1   85.02    7.32
   0  -7   1   87.72    7.73
   0  -7   1   82.35    7.37
   0  -7   1   81.99    7.00
  -1   7  -1   63.41    5.35
  -1   7  -1   56.50    6.44
  -1   7  -1   56.94    5.32
   1  -7   1   51.11    5.40
   1  -7   1   60.79    5.77
   1  -7   1   60.08    5.91
   1  -7   1   58.16    5.39
   1  -7   1   68.40    5.33
   1  -7   1   55.74    5.32
  -2   7  -1    3.31    3.53
  -2   7  -1    1.54    1.31
  -2   7  -1    5.60    2.96
  -2   7  -1    4.17    3.95
   2  -7   1    3.45    1.42
   2  -7   1    2.68    1.92
   2  -7   1    5.04    2.19
   2  -7   1    4.53    1.20
   2  -7   1    4.47    1.50
   2  -7   1    7.17    2.28
  -3   7  -1   20.87    4.95
  -3   7  -1   17.08    5.13
  -3   7  -1   26.49    3.25
  -3   7  -1   48.55   11.38
  -3   7  -1   18.29    6.19
   3  -7   1   25.26    3.80
   3  -7   1   24.43    3.34
   3  -7   1   25.19    2.72
   3  -7   1   29.33    4.47
   3  -7   1   22.71    2.95
  -4   7  -1  142.38   18.73
  -4   7  -1  109.87    9.47
  -4   7  -1   91.63   12.06
   4  -7   1  107.77    8.75
   4  -7   1  104.89    9.14
   4  -7   1  106.13    8.86
   4  -7   1  127.33   10.10
   4  -7   1  104.16    9.38
  -5   7  -1   28.35    6.54
  -5   7  -1   64.62   19.83
  -5   7  -1   37.20    4.77
  -5   7  -1   48.26   12.64
  -5   7  -1   22.97    5.88
   5  -7   1   46.16    7.53
   5  -7   1   34.03    4.19
   5  -7   1   29.07    4.56
   5  -7   1   37.58    3.80
   5  -7   1   32.90    3.65
  10   6  -1   35.23    4.32
 -10  -6   1   23.58    7.88
 -10  -6   1   23.98    3.46
 -10  -6   1   27.38    4.32
 -10  -6   1   30.60    5.11
 -10  -6   1   26.60    5.71
 -10  -6   1   27.78    6.55
 -10  -6   1   14.44   31.43
   9   6  -1  100.90    9.41
   9   6  -1  119.14    9.62
  -9  -6   1  115.12   10.01
  -9  -6   1  111.70    9.15
  -9  -6   1  118.51    9.78
  -9  -6   1  113.61   11.71
  -9  -6   1  124.83   11.98
  -9  -6   1   93.90   13.37
   8   6  -1   40.92    4.43
   8   6  -1   33.39    3.91
  -8  -6   1   37.74    4.85
  -8  -6   1   41.53    8.94
  -8  -6   1   38.01    3.77
  -8  -6   1   39.40    7.11
  -8  -6   1   44.66    4.68
  -8  -6   1   48.18    6.68
   7   6  -1    5.07    1.64
   7   6  -1    7.43    0.88
  -7  -6   1    4.74    2.13
  -7  -6   1    8.43    1.42
  -7  -6   1   11.33    4.86
  -7  -6   1    6.01    6.15
  -7  -6   1    3.49    3.37
   6   6  -1   90.39    8.49
   6   6  -1  109.17    7.86
  -6  -6   1  107.39    8.96
  -6  -6   1  106.54    8.18
  -6  -6   1   84.71   10.08
  -6  -6   1  120.51   11.29
   5   6  -1  152.42   12.87
   5   6  -1  154.60   13.99
   5   6  -1  169.81   12.34
  -5  -6   1  178.84   13.51
  -5  -6   1  161.03   14.47
  -5  -6   1  162.59   13.06
   4   6  -1   29.90    5.15
   4   6  -1   37.88    2.90
  -4  -6   1   37.35    4.38
   3   6  -1   24.31    2.03
   3   6  -1   22.68    2.75
  -3  -6   1   22.98    3.44
   2   6  -1   85.94    6.55
   2   6  -1   88.86    7.03
  -2  -6   1   78.67    7.29
   1   6  -1   99.72    8.05
   1   6  -1   92.56    7.67
  -1  -6   1  103.38    8.27
  -1  -6   1  104.20    7.97
   0   6  -1    1.60    1.15
   0   6  -1    0.61    0.88
   0  -6   1    1.75    1.61
   0  -6   1    1.68    1.09
   0  -6   1    2.13    0.99
  -1   6  -1   64.60    5.38
  -1   6  -1   63.73    5.32
   1  -6   1   59.50    5.36
   1  -6   1   58.96    5.29
   1  -6   1   61.46    5.12
   1  -6   1   65.41    5.85
   1  -6   1   60.23    5.27
  -2   6  -1  190.46   14.72
  -2   6  -1  169.28   16.56
   2  -6   1  192.96   14.87
   2  -6   1  190.40   14.65
   2  -6   1  193.26   14.54
   2  -6   1  186.90   14.71
  -3   6  -1   51.19    7.74
  -3   6  -1   46.44    4.71
  -3   6  -1   75.48   14.88
  -3   6  -1   42.00    6.72
   3  -6   1   51.83    4.36
   3  -6   1   56.54    5.22
   3  -6   1   51.54    4.73
   3  -6   1   48.57    5.28
  -4   6  -1    0.22    1.36
  -4   6  -1   -0.59    3.15
  -4   6  -1   -0.20    8.14
  -4   6  -1   -2.75    3.59
   4  -6   1    0.33    1.26
   4  -6   1   -0.33    1.30
   4  -6   1    1.51    0.96
   4  -6   1    0.64    1.83
  -5   6  -1   23.62    5.61
  -5   6  -1   25.53    5.34
  -5   6  -1   46.73   11.03
  -5   6  -1   37.34    4.20
  -5   6  -1   43.00   17.40
   5  -6   1   31.09    4.06
   5  -6   1   26.99    3.02
   5  -6   1   28.69    3.18
   5  -6   1   27.86    3.55
  -6   6  -1   36.91   11.46
  -6   6  -1   39.21   18.02
  -6   6  -1   17.85    5.48
  -6   6  -1   28.28    5.29
  -6   6  -1   34.23    6.51
   6  -6   1   28.85    3.27
   6  -6   1   33.50    4.35
   6  -6   1   29.60    3.76
  10   5  -1   29.70    4.06
 -10  -5   1   43.19    7.70
 -10  -5   1   27.83    7.26
 -10  -5   1   30.74    4.96
 -10  -5   1   23.88    5.79
 -10  -5   1   27.69    4.47
 -10  -5   1   -2.96   31.54
 -10  -5   1   31.22    3.61
   9   5  -1    7.85    1.86
   9   5  -1    3.12    2.54
  -9  -5   1    1.28    4.84
  -9  -5   1    3.25    3.63
  -9  -5   1    9.52    5.88
  -9  -5   1    6.75    4.09
  -9  -5   1    4.94    2.46
  -9  -5   1    8.76   25.63
  -9  -5   1    6.02    2.36
  -9  -5   1    4.07    1.40
   8   5  -1   79.49    6.61
   8   5  -1   68.16    6.51
  -8  -5   1   75.74    6.36
  -8  -5   1   81.56    8.71
  -8  -5   1   78.42    6.88
  -8  -5   1   65.31   10.69
  -8  -5   1   79.65    7.16
   7   5  -1   70.24    6.07
   7   5  -1   65.91    5.82
  -7  -5   1   74.95    6.60
  -7  -5   1   70.33    8.03
  -7  -5   1   62.96    9.73
  -7  -5   1   72.56    5.84
   6   5  -1    3.39    2.90
   6   5  -1    1.32    0.76
   6   5  -1    2.48    1.19
  -6  -5   1    7.73    3.94
  -6  -5   1    3.55    3.11
  -6  -5   1    0.60    0.86
   5   5  -1   71.42    5.16
   5   5  -1   69.21    6.85
   5   5  -1   60.89    5.69
   4   5  -1  266.88   19.87
   4   5  -1  266.77   18.76
   4   5  -1  241.23   19.16
  -4  -5   1  225.55   19.21
   3   5  -1  180.31   13.31
   3   5  -1  172.06   13.68
  -3  -5   1  178.32   13.95
   2   5  -1    1.24    0.81
   2   5  -1    1.30    0.45
  -2  -5   1    2.25    1.14
   1   5  -1   66.93    5.71
   1   5  -1   66.62    5.40
  -1  -5   1   71.85    5.72
  -1  -5   1   75.14    5.99
   0   5  -1  139.98   10.63
   0   5  -1  129.05   10.78
   0  -5   1  141.00   10.66
   0  -5   1  145.09   10.76
   0  -5   1  142.38   10.96
  -1   5  -1   74.65    6.51
   1  -5   1   87.21    6.49
   1  -5   1   81.99    6.69
   1  -5   1   82.33    6.52
   2  -5   1   30.27    2.79
   2  -5   1   31.58    3.06
   2  -5   1   29.61    3.01
  -3   5  -1  278.32   22.20
  -3   5  -1  257.44   20.64
   3  -5   1  258.91   20.40
   3  -5   1  279.77   20.44
   3  -5   1  253.73   20.63
   3  -5   1  288.96   20.77
   3  -5   1  271.45   20.64
  -4   5  -1  128.21   13.47
  -4   5  -1  157.18   12.24
  -4   5  -1  140.60   13.89
   4  -5   1  149.18   11.82
   4  -5   1  150.91   12.09
   4  -5   1  163.15   11.81
   4  -5   1  172.49   12.28
  -5   5  -1   14.64    2.56
  -5   5  -1    9.62    3.57
  -5   5  -1    6.80    3.86
  -5   5  -1   25.10    8.85
  -5   5  -1   18.96   15.76
   5  -5   1   12.87    2.23
   5  -5   1   15.64    1.92
   5  -5   1   13.55    2.07
   5  -5   1   13.72    2.49
  -6   5  -1   34.23   10.18
  -6   5  -1   18.87    3.32
  -6   5  -1   15.43    4.59
  -6   5  -1   18.52    4.59
  -6   5  -1   28.55   17.68
   6  -5   1   21.44    2.36
   6  -5   1   16.93    2.98
   6  -5   1   18.64    2.86
   6  -5   1   17.03    2.43
  -7   5  -1   46.68    6.11
  -7   5  -1   36.03   17.78
  -7   5  -1   30.67    6.31
  -7   5  -1   16.72   11.31
  -7   5  -1   58.71   13.98
  -7   5  -1   34.68    6.33
   7  -5   1   37.89    3.87
   7  -5   1   40.98    4.84
   7  -5   1   41.35    4.28
  11   4  -1   21.18    2.63
 -11  -4   1   22.04    4.78
  10   4  -1   74.01    7.13
 -10  -4   1   94.56    8.34
 -10  -4   1   86.72    7.19
 -10  -4   1   95.96    8.41
 -10  -4   1   73.33    9.39
 -10  -4   1   63.90   34.40
 -10  -4   1   78.77   10.10
 -10  -4   1   68.89   12.30
   9   4  -1   59.12    5.28
  -9  -4   1   65.14    6.34
  -9  -4   1   60.58    6.11
  -9  -4   1   52.63    7.43
  -9  -4   1   52.39    8.04
  -9  -4   1   32.85   28.10
  -9  -4   1   57.27    5.28
  -9  -4   1   51.15    9.30
   8   4  -1    3.43    1.22
   8   4  -1    2.77    1.79
  -8  -4   1    4.94    2.30
  -8  -4   1    1.98    2.24
  -8  -4   1    0.12    3.11
  -8  -4   1    6.59    4.90
  -8  -4   1    2.34    1.23
  -8  -4   1    6.75    6.17
   7   4  -1   51.93    5.12
   7   4  -1   62.85    5.14
  -7  -4   1   57.69    5.01
  -7  -4   1   60.30    7.79
  -7  -4   1   64.44    5.81
  -7  -4   1   49.70    9.04
   6   4  -1  159.60   12.88
   6   4  -1  153.78   11.80
   6   4  -1  146.65   11.70
  -6  -4   1  145.87   11.57
   5   4  -1   44.36    4.69
   5   4  -1   39.26    3.43
   5   4  -1   38.96    3.67
  -5  -4   1   42.67    3.33
   4   4  -1   14.43    1.17
   4   4  -1   13.96    2.57
   4   4  -1   12.66    1.77
  -4  -4   1   12.90    1.88
   3   4  -1  199.51   14.05
   3   4  -1  165.49   14.33
  -3  -4   1  197.01   14.47
   2   4  -1  156.70   12.81
   2   4  -1  168.88   12.55
  -2  -4   1  176.19   12.98
   1   4  -1   22.23    2.28
   1   4  -1   23.40    1.97
  -1  -4   1   26.39    2.50
   0   4  -1   61.53    4.89
   0  -4   1   61.47    4.88
   0  -4   1   63.48    5.02
   0  -4   1   64.65    5.19
   1  -4   1  291.85   21.27
   1  -4   1  285.91   21.25
   1  -4   1  267.91   21.40
   2  -4   1  120.83    9.27
   2  -4   1  119.85    9.15
   2  -4   1  115.58    9.33
   3  -4   1    3.32    1.04
   3  -4   1    3.65    0.85
   3  -4   1    3.06    0.98
  -4   4  -1   30.14    3.27
  -4   4  -1   31.57    5.15
   4  -4   1   30.16    3.15
   4  -4   1   36.01    3.59
   4  -4   1   31.35    3.57
   4  -4   1   32.71    2.84
  -5   4  -1   96.28    7.85
  -5   4  -1   88.73    8.16
  -5   4  -1   86.68    9.23
  -5   4  -1   81.48    9.30
   5  -4   1   94.91    7.28
   5  -4   1   91.87    7.80
   5  -4   1   89.48    7.84
   5  -4   1   95.03    7.21
  -6   4  -1   42.54   18.54
  -6   4  -1   66.25   14.14
  -6   4  -1   37.55    6.69
  -6   4  -1   39.33    4.85
  -6   4  -1   37.62    6.37
  -6   4  -1   40.41    5.11
   6  -4   1   45.78    4.65
   6  -4   1   42.50    3.67
   6  -4   1   43.54    4.13
   6  -4   1   40.30    3.78
  -7   4  -1   11.73    9.46
  -7   4  -1   -0.23    9.90
  -7   4  -1    8.43    3.22
  -7   4  -1   -0.03   15.47
  -7   4  -1    8.30    4.11
  -7   4  -1    6.55    3.51
  -7   4  -1    7.37    2.63
   7  -4   1    6.58    1.26
   7  -4   1    8.05    1.47
   7  -4   1    4.99    2.24
   7  -4   1    4.34    1.64
  -8   4  -1   19.72   18.20
  -8   4  -1   28.81    5.60
  -8   4  -1   39.55   13.05
  -8   4  -1   44.62    5.55
  -8   4  -1   38.04    6.45
  -8   4  -1   38.75    6.84
  -8   4  -1   34.81   12.60
   8  -4   1   33.64    4.09
   8  -4   1   41.52    4.97
   8  -4   1   38.75    3.69
   8  -4   1   40.42    4.07
  10   3  -1    0.09    0.94
  10   3  -1   -0.42    1.43
 -10  -3   1    2.59    1.63
 -10  -3   1    1.44    3.35
 -10  -3   1   -3.63    3.80
 -10  -3   1   -7.28   12.26
 -10  -3   1    7.85   28.45
 -10  -3   1   -3.34    5.79
 -10  -3   1    3.55    2.76
 -10  -3   1    0.51    2.68
   9   3  -1   26.62    3.14
  -9  -3   1   27.28    4.84
  -9  -3   1   28.86    4.71
  -9  -3   1   33.50    4.72
  -9  -3   1   33.97   26.05
  -9  -3   1   26.63    3.53
  -9  -3   1   23.73    5.01
  -9  -3   1   43.60   12.66
  -9  -3   1   28.86    6.69
   8   3  -1  109.77    8.32
   8   3  -1   92.10    8.99
  -8  -3   1   71.07   24.97
  -8  -3   1  107.61    8.07
  -8  -3   1   97.43   10.64
  -8  -3   1   90.36    8.05
  -8  -3   1   97.05   11.67
  -8  -3   1   97.98   10.01
  -8  -3   1   98.21    8.57
   7   3  -1   26.93    2.96
   7   3  -1   31.76    5.71
   7   3  -1   28.86    3.29
  -7  -3   1   37.00    4.20
  -7  -3   1   28.98    2.91
  -7  -3   1   32.13    3.14
   6   3  -1   32.08    4.18
   6   3  -1   31.81    2.71
   6   3  -1   24.37    2.74
  -6  -3   1   23.12    2.50
   5   3  -1  253.16   18.08
   5   3  -1  212.84   17.34
   5   3  -1  220.62   17.37
  -5  -3   1  227.85   17.31
   4   3  -1  147.67   11.31
   4   3  -1  126.23   10.73
   4   3  -1  133.23   10.64
  -4  -3   1  150.84   10.63
   3   3  -1   18.09    2.03
   3   3  -1   24.64    1.89
  -3  -3   1   20.20    2.04
   2   3  -1  129.05    9.60
  -2  -3   1  122.07    9.69
   1   3  -1  131.63   10.95
  -1  -3   1  156.00   11.09
   0   3  -1   81.30    7.36
   0  -3   1  102.66    7.28
   0  -3   1  104.44    7.53
   1  -3   1   27.02    2.22
   1  -3   1   24.54    2.25
   1  -3   1   25.66    2.36
   2  -3   1  445.80   33.35
   2  -3   1  443.06   33.43
   3  -3   1  442.90   33.77
   3  -3   1  446.21   33.58
   3  -3   1  457.55   33.78
   4  -3   1   50.08    4.51
   4  -3   1   52.73    4.16
   4  -3   1   52.86    4.41
  -5   3  -1   17.69   15.36
  -5   3  -1   16.18    3.75
  -5   3  -1   27.80    8.60
  -5   3  -1   15.24    3.46
   5  -3   1   13.86    1.94
   5  -3   1   14.81    1.61
  -6   3  -1   66.83    8.60
  -6   3  -1   94.10   21.68
  -6   3  -1   85.54    7.64
  -6   3  -1   82.27    7.50
  -6   3  -1   74.41    8.47
   6  -3   1   86.41    6.46
   6  -3   1   88.41    7.40
   6  -3   1   80.98    6.55
  -7   3  -1   39.77    6.12
  -7   3  -1   46.36    5.65
  -7   3  -1   38.32   18.88
  -7   3  -1   43.81   10.47
  -7   3  -1   38.31    6.15
  -7   3  -1   47.51   11.06
   7  -3   1   49.69    4.43
   7  -3   1   45.55    4.93
   7  -3   1   52.15    4.11
  -8   3  -1    5.68    9.92
  -8   3  -1   -2.77    2.57
  -8   3  -1    4.61   18.21
  -8   3  -1    1.81    3.38
  -8   3  -1    4.52    4.22
  -8   3  -1    0.89    2.43
  -8   3  -1   -1.42    9.54
   8  -3   1   -0.77    2.31
   8  -3   1   -0.55    1.36
   8  -3   1    0.79    1.23
  10   2  -1   66.36    5.69
 -10  -2   1   44.20   27.00
 -10  -2   1   63.09    8.32
 -10  -2   1   81.11    8.37
 -10  -2   1   70.00    6.40
 -10  -2   1   73.84    9.51
 -10  -2   1   61.46   11.62
 -10  -2   1   70.31    7.95
   9   2  -1   10.45    1.81
   9   2  -1   10.68    1.58
  -9  -2   1   12.24    3.59
  -9  -2   1    8.59   23.59
  -9  -2   1    3.71   15.31
  -9  -2   1    8.80    2.98
  -9  -2   1   14.10    3.89
  -9  -2   1   11.30    3.88
  -9  -2   1   12.62    2.07
  -9  -2   1   17.14    5.85
   8   2  -1    9.89    1.52
  -8  -2   1   11.62    2.60
  -8  -2   1    9.18    1.78
  -8  -2   1    9.90    1.89
  -8  -2   1   19.34    4.06
  -8  -2   1   26.00   16.77
  -8  -2   1   13.13    3.50
  -8  -2   1   13.75    3.87
  -8  -2   1    5.44   20.36
  -8  -2   1   11.08    4.95
   7   2  -1   89.42    7.07
   7   2  -1   94.05    9.11
   7   2  -1   84.77    7.54
   6   2  -1   40.86    4.77
   6   2  -1   36.32    3.25
   6   2  -1   35.37    3.57
  -6  -2   1   37.20    3.38
   5   2  -1    2.11    0.82
   5   2  -1    3.91    1.65
   5   2  -1    1.82    0.70
  -5  -2   1    1.67    0.69
   4   2  -1   47.81    4.45
   4   2  -1   42.39    4.03
   4   2  -1   44.44    3.84
   4   2  -1   48.97    3.86
  -4  -2   1   51.18    3.89
   3   2  -1  206.87   15.38
   3   2  -1  192.96   14.86
   3   2  -1  203.71   14.92
   3   2  -1  169.57   15.08
  -3  -2   1  212.57   14.93
   2   2  -1  178.02   13.68
  -2  -2   1  181.43   13.63
  -2  -2   1  183.06   13.59
   1   2  -1   16.70    1.53
  -1  -2   1   17.05    1.59
   0   2  -1   29.58    2.36
   0   2  -1   25.12    2.27
   0  -2   1   28.56    2.35
   1  -2   1  108.95    8.11
   1  -2   1  104.35    8.18
   2  -2   1   34.75    3.15
   2  -2   1   39.04    3.08
   3  -2   1   22.33    2.08
   3  -2   1   23.05    2.18
   3  -2   1   23.14    1.92
   4  -2   1  276.78   20.90
   4  -2   1  266.05   20.79
   4  -2   1  281.70   20.59
   5  -2   1   71.45    6.44
   5  -2   1   84.41    5.93
   5  -2   1   73.27    6.16
  -6   2  -1    7.17    8.11
  -6   2  -1    0.34    2.59
  -6   2  -1    3.01   17.50
  -6   2  -1    0.58    2.24
   6  -2   1    0.54    0.73
   6  -2   1    1.33    0.56
  -7   2  -1   33.92    5.02
  -7   2  -1   32.25    5.18
  -7   2  -1   43.82    9.27
  -7   2  -1   17.57   18.85
  -7   2  -1   28.08    4.69
  -7   2  -1   45.52   11.64
   7  -2   1   39.03    3.14
   7  -2   1   29.60    3.30
  -8   2  -1   30.86   20.50
  -8   2  -1   55.69    6.21
  -8   2  -1   43.61    7.15
  -8   2  -1   47.57    6.66
  -8   2  -1   76.99   16.30
   8  -2   1   52.87    5.42
   8  -2   1   50.80    4.79
   8  -2   1   51.84    4.23
   8  -2   1   52.56    4.37
  -9   2  -1   12.99    3.22
  -9   2  -1    6.62    3.70
  -9   2  -1   15.82    9.06
  -9   2  -1   17.84   11.93
  -9   2  -1   18.44   20.32
   9  -2   1   12.55    2.97
   9  -2   1   10.00    1.99
   9  -2   1   12.99    2.09
   9  -2   1   11.53    1.68
  10   1  -1   30.74    4.56
 -10  -1   1   46.81    8.52
 -10  -1   1   40.23    6.42
 -10  -1   1    6.87   24.08
 -10  -1   1   46.99    7.47
 -10  -1   1   33.90    4.68
 -10  -1   1   33.63    5.56
 -10  -1   1   26.48   24.55
 -10  -1   1   36.67    5.50
   9   1  -1  114.60    9.18
  -9  -1   1  109.38   27.04
  -9  -1   1  114.80    9.67
  -9  -1   1  116.75   11.39
  -9  -1   1   99.64   11.10
  -9  -1   1  137.67   13.78
  -9  -1   1  178.94   36.98
  -9  -1   1  127.28   11.10
   8   1  -1   55.51    4.26
  -8  -1   1   50.39    6.40
  -8  -1   1   53.66    6.46
  -8  -1   1   45.84    4.91
  -8  -1   1   39.09    7.34
  -8  -1   1   64.81   19.96
  -8  -1   1   51.62    4.91
  -8  -1   1   98.06   24.13
   7   1  -1    6.15    3.51
  -7  -1   1    1.93    3.41
  -7  -1   1   12.91   15.64
  -7  -1   1   23.88   16.98
   6   1  -1  147.23   11.72
   6   1  -1  136.72   10.76
   6   1  -1  128.92   10.35
  -6  -1   1  130.07   10.70
   5   1  -1  189.54   14.69
   5   1  -1  200.38   15.54
   5   1  -1  193.54   14.96
  -5  -1   1  193.66   14.97
   4   1  -1   46.74    3.75
   4   1  -1   47.59    3.95
   4   1  -1   46.23    4.41
  -4  -1   1   45.83    3.92
   3   1  -1  127.84    9.82
   3   1  -1  128.15   10.08
   3   1  -1  129.06    9.73
  -3  -1   1  126.70    9.83
   2   1  -1  142.65   11.10
   2   1  -1  161.26   11.03
   2   1  -1  145.81   11.11
  -2  -1   1  137.66   11.13
   1   1  -1  420.90   27.15
   1   1  -1  356.66   27.20
  -1  -1   1  343.58   27.20
  -1  -1   1  318.37   27.16
  -1  -1   1  381.17   27.14
   0   1  -1    2.46    0.36
   0  -1   1    1.45    0.31
  -1   1  -1  605.43   43.19
   1  -1   1  563.87   43.17
   1  -1   1  568.41   43.16
   2  -1   1  758.55   55.39
   2  -1   1  726.69   55.40
  -3   1  -1  137.61   11.64
   3  -1   1  135.65   10.19
   3  -1   1  126.13   10.09
   4  -1   1    9.34    1.28
   4  -1   1    7.97    1.04
   5  -1   1   95.89    7.67
   5  -1   1  101.41    7.91
  -6   1  -1   51.10    6.39
  -6   1  -1   82.15   14.37
  -6   1  -1   59.46    6.15
   6  -1   1   63.08    5.52
   6  -1   1   60.63    4.94
  -7   1  -1   21.38    3.97
  -7   1  -1   32.14   21.23
  -7   1  -1   19.49    3.47
  -7   1  -1   25.01    9.79
  -7   1  -1   13.88    3.29
   7  -1   1   19.35    2.15
  -8   1  -1   25.45   21.86
  -8   1  -1   47.44    9.42
  -8   1  -1   34.79   11.14
  -8   1  -1   30.28    5.17
  -8   1  -1   29.65    4.88
  -8   1  -1   24.87    4.81
   8  -1   1   25.82    2.92
  -9   1  -1   41.56    6.72
  -9   1  -1   48.10    6.38
  -9   1  -1   59.02   15.09
  -9   1  -1   28.55   20.92
  -9   1  -1   42.26    6.13
   9  -1   1   48.40    4.45
   9  -1   1   45.30    5.93
  10   0  -1   18.86    2.74
 -10   0   1   25.13    6.88
 -10   0   1   17.75    3.07
 -10   0   1   12.83    4.10
 -10   0   1   27.72    7.36
 -10   0   1   17.12    4.36
 -10   0   1   11.51   19.97
 -10   0   1   16.16    4.24
 -10   0   1    8.56   21.57
   9   0  -1    2.12    1.11
  -9   0   1    3.56    2.99
  -9   0   1    7.20    3.54
  -9   0   1  -11.33   20.62
  -9   0   1    3.23    1.77
  -9   0   1    8.67    3.54
  -9   0   1    5.08    6.23
  -9   0   1    1.39    2.09
  -9   0   1    1.06   16.90
  -9   0   1    1.20    4.64
   8   0  -1   80.02    6.10
  -8   0   1   70.27    7.98
  -8   0   1   79.64    6.68
  -8   0   1   71.91    8.46
  -8   0   1   80.63    8.23
  -8   0   1  112.78   29.85
  -8   0   1   48.04   19.07
  -8   0   1   69.84    6.80
   7   0  -1   84.07    6.39
  -7   0   1   79.82   18.28
  -7   0   1   72.00    6.90
  -7   0   1  102.83    9.98
  -7   0   1   75.65    8.19
  -7   0   1  100.23   26.20
   6   0  -1   32.56    3.50
   6   0  -1   30.54    2.62
  -6   0   1   28.21    3.98
   5   0  -1   63.03    4.85
   5   0  -1   65.96    5.30
  -5   0   1   56.73    5.21
   4   0  -1  461.05   32.10
   4   0  -1  433.63   32.37
  -4   0   1  392.66   32.37
   3   0  -1  271.73   21.29
   3   0  -1  277.36   21.68
   3   0  -1  304.75   21.28
   2   0  -1    8.40    1.20
   2   0  -1    9.26    1.05
   2   0  -1    9.93    0.91
  -2   0   1    8.60    1.06
  -2   0   1    9.75    0.99
   1   0  -1  179.52   13.12
   1   0  -1  175.38   13.17
  -1   0   1  176.50   13.13
  -1   0   1  169.59   13.19
  -1   0  -1   11.89    1.13
   1   0   1   14.73    1.13
   2   0   1   28.27    2.41
   2   0   1   34.37    4.18
  -3   0  -1  908.39   72.37
   3   0   1 1000.00   72.54
   4   0   1  325.45   28.54
   4   0   1  441.16   30.56
  -5   0  -1   40.94    5.93
   5   0   1   40.49    3.59
  -6   0  -1   33.74    5.88
   6   0   1   33.30    3.44
   6   0   1   34.80    2.96
  -7   0  -1   75.09    9.33
  -7   0  -1   99.77   24.69
  -7   0  -1   84.20    7.83
  -7   0  -1   94.34   16.94
  -7   0  -1   78.09    7.63
   7   0   1   82.55    6.51
  -8   0  -1   44.15    8.22
  -8   0  -1   47.60    5.98
  -8   0  -1   53.19    6.08
  -8   0  -1   53.36   24.63
  -8   0  -1   42.76    6.48
  -8   0  -1   62.44   13.33
   8   0   1   72.96   12.05
   8   0   1   55.19    4.49
  -9   0  -1    4.68    4.91
  -9   0  -1    2.03    2.36
  -9   0  -1    0.94    5.69
  -9   0  -1    0.01    2.82
  -9   0  -1    1.96    2.66
  -9   0  -1   -2.77   10.91
  -9   0  -1   -8.42   20.87
   9   0   1    0.08    0.97
 -10   0  -1   69.85    8.99
 -10   0  -1   49.08   17.89
 -10   0  -1   37.82   25.97
 -10   0  -1   54.49    7.30
 -10   0  -1   46.41    6.73
  10   0   1   49.08    4.89
   9  -1  -1   81.70    6.57
  -9   1   1  101.02   22.70
  -9   1   1   71.01   28.28
  -9   1   1   70.44    7.29
  -9   1   1   72.77    8.97
  -9   1   1   83.44    9.47
   8  -1  -1    1.51    1.02
  -8   1   1    4.05    2.97
  -8   1   1    9.03   23.77
  -8   1   1    0.78    3.04
  -8   1   1    5.51   13.90
  -8   1   1    3.14    1.61
  -8   1   1    1.42    2.13
  -8   1   1    3.67    3.27
  -8   1   1    4.73    6.35
   7  -1  -1   37.04    3.25
  -7   1   1   39.22   14.41
  -7   1   1   50.56   22.38
  -7   1   1   32.08    3.79
  -7   1   1   56.82    9.75
  -7   1   1   34.17    5.22
  -7   1   1   34.14    5.49
   6  -1  -1  114.52    9.59
   6  -1  -1  124.22    8.94
  -6   1   1  107.41   10.55
  -6   1   1  133.99   20.61
  -6   1   1  163.97   36.27
  -6   1   1  103.67    9.34
   5  -1  -1   47.15    4.24
   5  -1  -1   49.87    3.76
  -5   1   1   39.91    4.08
   4  -1  -1   26.37    2.09
   4  -1  -1   23.85    2.48
  -4   1   1   20.36    2.39
   3  -1  -1  203.19   13.85
   3  -1  -1  187.76   14.06
  -3   1   1  158.93   14.04
   2  -1  -1  391.34   27.38
   2  -1  -1  352.51   27.51
  -2   1   1  309.56   27.51
  -2   1   1  410.92   27.41
   1  -1  -1    9.15    0.93
  -1   1   1   10.45    0.90
  -1   1   1    7.26    0.93
  -1   1   1    8.49    0.81
   0  -1  -1  110.87    8.40
  -1  -1  -1  765.56   54.15
   1   1   1  672.68   54.06
  -2  -1  -1  473.93   34.63
   2   1   1  429.64   34.46
  -3  -1  -1    4.31    1.83
   3   1   1    5.64    1.98
   3   1   1    3.51    0.59
  -4  -1  -1  168.61   13.79
   4   1   1  173.86   13.61
   4   1   1  140.16   12.13
  -5  -1  -1  288.92   24.07
   5   1   1  272.94   22.51
   5   1   1  334.08   24.25
  -6  -1  -1  102.96   10.78
   6   1   1  128.40   11.38
   6   1   1  102.49    8.70
  -7  -1  -1   -0.06    1.67
  -7  -1  -1    2.80    3.53
  -7  -1  -1    2.22    1.91
  -7  -1  -1    4.20   10.60
   7   1   1    2.14    1.44
   7   1   1    1.47    4.51
  -8  -1  -1   73.43    6.88
  -8  -1  -1   60.94    6.80
  -8  -1  -1   60.39    9.25
  -8  -1  -1   88.95   19.39
  -8  -1  -1   70.97    7.70
  -8  -1  -1  113.47   27.48
   8   1   1   80.75   12.55
   8   1   1   64.06    5.52
  -9  -1  -1  208.31   37.69
  -9  -1  -1  144.30   15.54
  -9  -1  -1  143.63   13.20
  -9  -1  -1  145.44   13.09
  -9  -1  -1  149.06   11.80
  -9  -1  -1  160.21   12.95
  -9  -1  -1  126.18   14.71
  -9  -1  -1  167.92   25.45
   9   1   1  151.75   11.92
 -10  -1  -1    4.54   21.27
 -10  -1  -1   17.36    3.85
 -10  -1  -1   28.73    5.53
 -10  -1  -1   14.51    5.94
 -10  -1  -1   22.56    7.44
 -10  -1  -1   19.13    2.84
 -10  -1  -1   17.82    3.65
 -10  -1  -1   21.95    4.27
 -10  -1  -1   18.44   17.15
  10   1   1   21.23    2.66
   9  -2  -1   40.56    3.60
   9  -2  -1   43.21    6.40
   9  -2  -1   40.19    4.33
  -9   2   1   51.13    6.68
  -9   2   1   40.25   17.97
  -9   2   1   42.69    6.93
  -9   2   1   47.77   11.06
  -9   2   1   17.50   23.27
   8  -2  -1   73.74    6.16
   8  -2  -1   83.22    7.14
  -8   2   1   66.01    9.20
  -8   2   1   79.17    7.92
  -8   2   1   71.48    6.96
  -8   2   1   54.80   23.29
  -8   2   1   57.85    8.20
  -8   2   1   75.18   18.02
   7  -2  -1   22.73    2.60
  -7   2   1   22.90    3.22
  -7   2   1   25.44    4.71
  -7   2   1   30.66   22.98
  -7   2   1   27.90    9.22
  -7   2   1   27.81    5.31
  -7   2   1   34.32   13.01
   6  -2  -1    2.64    0.90
  -6   2   1    6.06   20.70
  -6   2   1   -1.40   10.41
  -6   2   1    1.57    2.97
  -6   2   1    3.63    2.61
  -6   2   1    3.89    1.20
  -6   2   1    3.69    7.44
   5  -2  -1  137.25   10.12
   5  -2  -1  132.65   10.53
  -5   2   1  120.50   10.91
   4  -2  -1  143.83   10.75
   4  -2  -1  146.63   11.04
  -4   2   1  129.73   11.03
   3  -2  -1    5.44    1.05
   3  -2  -1    4.84    0.82
  -3   2   1    3.51    0.92
   2  -2  -1   73.70    5.75
   1  -2  -1   15.50    1.59
   1  -2  -1   16.98    1.56
  -1   2   1   19.50    1.73
  -1   2   1   15.42    1.60
   0  -2  -1   84.90    6.52
   0  -2  -1   91.44    6.56
   0   2   1   80.03    6.51
  -1  -2  -1    2.22    0.55
  -1  -2  -1    0.87    0.61
   1   2   1    2.44    0.53
   1   2   1    1.55    0.69
  -2  -2  -1  482.30   35.61
   2   2   1  455.65   35.50
   2   2   1  471.24   35.08
  -3  -2  -1  289.07   21.08
   3   2   1  253.93   20.10
   3   2   1  261.95   20.80
  -4  -2  -1   79.57    7.46
   4   2   1   74.51    7.05
  -5  -2  -1    1.81    2.24
   5   2   1    5.33    2.36
   5   2   1    3.18    0.75
  -6  -2  -1   75.03    8.80
   6   2   1   90.76    8.82
   6   2   1   81.99    6.71
  -7  -2  -1   70.66    9.41
   7   2   1   91.74    9.91
   7   2   1   89.17    7.16
  -8  -2  -1   -0.73    2.78
  -8  -2  -1    0.18    1.78
  -8  -2  -1    1.71   13.12
  -8  -2  -1   -2.76   17.72
  -8  -2  -1   -0.69    1.88
  -8  -2  -1    1.57    4.16
   8   2   1    1.43    0.90
   8   2   1    2.40    6.77
  -9  -2  -1   90.91    7.12
  -9  -2  -1   81.66   19.90
  -9  -2  -1   68.21   11.57
  -9  -2  -1   80.81   10.79
  -9  -2  -1   85.00    9.09
  -9  -2  -1   85.63    8.24
  -9  -2  -1   87.08    7.94
 -10  -2  -1   86.70    7.25
 -10  -2  -1   79.51    8.62
 -10  -2  -1   81.31    9.28
 -10  -2  -1   83.02   23.03
 -10  -2  -1   82.75    8.43
 -10  -2  -1   60.46   11.70
  10   2   1   89.24    6.87
 -11  -2  -1   22.11    3.16
 -11  -2  -1   34.04   21.25
 -11  -2  -1   19.57    6.48
 -11  -2  -1   19.08    4.50
 -11  -2  -1   27.44    5.95
 -11  -2  -1   27.65    4.73
 -11  -2  -1   22.12    4.79
 -11  -2  -1   10.57   21.09
  11   2   1   23.05    3.02
   8  -3  -1   16.19    2.96
   8  -3  -1   14.31    2.22
   8  -3  -1   11.58    2.05
   8  -3  -1   14.24    1.84
  -8   3   1   11.87    2.84
  -8   3   1   24.58   21.55
  -8   3   1    4.41    4.18
  -8   3   1    7.10    3.70
  -8   3   1   15.41    8.32
  -8   3   1   16.46   14.18
  -8   3   1   10.79    3.24
  -8   3   1   13.23   10.00
   7  -3  -1   90.89    7.50
   7  -3  -1   96.64    7.10
   7  -3  -1   84.56    7.14
   7  -3  -1   97.99    7.99
  -7   3   1   91.48    9.72
  -7   3   1   84.26   10.09
  -7   3   1   99.18   20.54
  -7   3   1   96.18    8.12
  -7   3   1   69.68   24.38
  -7   3   1   79.97    9.65
  -7   3   1   84.50   15.04
   6  -3  -1   33.68    3.07
   6  -3  -1   36.76    3.43
  -6   3   1   59.89   20.34
  -6   3   1   45.23    6.21
  -6   3   1   31.67    5.85
  -6   3   1   37.64    3.94
  -6   3   1   26.57    9.74
  -6   3   1   50.97   13.61
   5  -3  -1    0.80    0.87
  -5   3   1    2.05    2.94
  -5   3   1    3.66    3.79
  -5   3   1    7.47   16.45
  -5   3   1    0.93    0.94
  -5   3   1    0.37    9.13
   4  -3  -1  127.20    9.20
   4  -3  -1  121.72    9.66
   4  -3  -1  120.69    9.40
  -4   3   1  111.88    9.64
   3  -3  -1  235.41   17.68
   3  -3  -1  220.24   17.56
   3  -3  -1  253.99   17.37
  -3   3   1  212.23   17.69
   2  -3  -1   89.59    7.15
   2  -3  -1   91.40    7.05
   2  -3  -1   95.05    6.92
  -2   3   1   83.71    7.14
   1  -3  -1    0.06    0.50
   1  -3  -1    0.86    0.53
  -1   3   1    0.65    0.48
   0  -3  -1  151.76   11.24
   0  -3  -1  153.93   11.33
   0   3   1  138.29   11.22
  -1  -3  -1  427.66   29.74
   1   3   1  364.32   29.52
  -2  -3  -1    6.29    1.10
  -2  -3  -1    4.86    1.15
   2   3   1    5.58    1.38
  -3  -3  -1  109.82    9.24
  -4  -3  -1  350.91   27.61
   4   3   1  366.07   26.53
   4   3   1  342.79   27.27
  -5  -3  -1  143.83   12.98
   5   3   1  156.48   11.55
   5   3   1  149.36   12.56
  -6  -3  -1    9.02    3.36
   6   3   1    9.88    2.93
   6   3   1    9.25    1.55
  -7  -3  -1   53.81    9.07
   7   3   1   61.37    5.19
   7   3   1   59.27    7.81
  -8  -3  -1   88.90   21.25
  -8  -3  -1   96.97    8.78
  -8  -3  -1   87.78   11.32
  -8  -3  -1  101.09   10.00
  -8  -3  -1  109.39    8.34
  -8  -3  -1  103.82    8.46
  -8  -3  -1   89.07   11.58
   8   3   1  105.22    8.79
  -9  -3  -1   36.55    4.45
  -9  -3  -1   27.41    6.40
  -9  -3  -1   27.58    3.32
  -9  -3  -1   29.50    4.49
  -9  -3  -1   28.15    4.88
  -9  -3  -1   26.34    7.52
  -9  -3  -1   26.62   18.80
  -9  -3  -1   28.83    4.11
   9   3   1   28.47    3.17
 -10  -3  -1    6.66    5.75
 -10  -3  -1   -0.80   15.59
 -10  -3  -1    3.60    3.65
 -10  -3  -1    2.37    2.67
 -10  -3  -1    2.72    2.44
 -10  -3  -1    1.84    2.22
 -10  -3  -1    0.96   20.65
 -10  -3  -1    2.27    1.55
  10   3   1    1.80    1.40
 -11  -3  -1   39.18    8.31
 -11  -3  -1   58.91    6.39
 -11  -3  -1   39.55    4.96
 -11  -3  -1   37.22    7.37
 -11  -3  -1   57.41    6.56
 -11  -3  -1   39.87   25.41
 -11  -3  -1   39.86    6.66
  11   3   1   49.69    4.56
   8  -4  -1   30.68    3.07
   8  -4  -1   35.10    4.91
   8  -4  -1   33.78    3.36
   8  -4  -1   28.65    3.78
  -8   4   1   28.00    6.31
  -8   4   1   35.67   15.09
  -8   4   1   24.72   11.10
  -8   4   1   23.98    6.35
  -8   4   1   47.46    7.87
  -8   4   1    5.58   17.81
  -8   4   1   42.08    6.01
   7  -4  -1   -0.24    1.49
   7  -4  -1    1.48    1.22
   7  -4  -1   -0.26    0.83
   7  -4  -1   -0.78    2.15
  -7   4   1    3.04    4.91
  -7   4   1   10.06   11.75
  -7   4   1  -10.05    8.48
  -7   4   1    0.67    2.71
  -7   4   1   10.93   18.90
  -7   4   1   -1.54    3.00
  -7   4   1   -2.71    3.66
   6  -4  -1   53.11    4.54
   6  -4  -1   56.00    4.42
   6  -4  -1   55.46    4.82
   6  -4  -1   54.36    5.40
  -6   4   1   40.01    7.50
  -6   4   1   60.73   23.05
  -6   4   1   45.18    7.88
  -6   4   1   60.49    5.38
  -6   4   1   54.03   13.40
  -6   4   1   37.58    7.07
   5  -4  -1   89.12    7.27
   5  -4  -1   97.47    8.00
   5  -4  -1   87.63    7.21
   5  -4  -1   95.08    7.37
  -5   4   1   82.04    9.44
  -5   4   1   69.76    9.14
  -5   4   1   92.99    9.30
  -5   4   1   86.77    7.58
  -5   4   1  104.76   22.94
  -5   4   1  101.50   17.66
   4  -4  -1   35.33    3.41
   4  -4  -1   40.78    3.18
   4  -4  -1   35.44    4.01
  -4   4   1   36.17    6.87
  -4   4   1   37.92    3.65
  -4   4   1   74.74   20.10
  -4   4   1   29.02    5.86
   3  -4  -1   16.08    1.89
   3  -4  -1   14.73    2.30
   3  -4  -1   18.33    1.76
  -3   4   1   16.74    1.99
   2  -4  -1   84.71    6.76
   2  -4  -1   85.97    6.68
   2  -4  -1   82.36    6.49
  -2   4   1   80.68    6.72
   1  -4  -1  291.34   21.18
   1  -4  -1  278.64   21.33
   1  -4  -1  301.02   21.34
  -1   4   1  255.36   21.29
   0  -4  -1   25.55    2.48
   0  -4  -1   29.46    2.65
   0  -4  -1   27.66    2.37
   0   4   1   23.58    2.27
  -1  -4  -1  110.24    8.64
  -2  -4  -1  530.81   37.14
   2   4   1  455.43   37.19
  -3  -4  -1  156.89   11.31
   3   4   1  134.34   11.59
  -4  -4  -1    1.86    1.64
   4   4   1    2.24    0.48
   4   4   1   -0.01    1.41
  -5  -4  -1  100.90    9.45
   5   4   1  101.27    8.93
  -6  -4  -1  139.58   13.92
   6   4   1  162.95   12.10
   6   4   1  164.08   13.43
  -7  -4  -1   16.27    4.78
   7   4   1   18.18    2.36
   7   4   1   18.68    4.27
  -8  -4  -1   63.33    7.72
  -8  -4  -1   62.00    5.79
  -8  -4  -1   65.83    5.39
  -8  -4  -1   56.07    9.30
   8   4   1   64.72    5.86
  -9  -4  -1   78.33   11.64
  -9  -4  -1   95.89    7.77
  -9  -4  -1   93.76    8.25
  -9  -4  -1   92.15    8.76
  -9  -4  -1   94.32   10.10
  -9  -4  -1   71.77   26.27
  -9  -4  -1   99.27    8.51
   9   4   1  100.55    7.86
 -10  -4  -1   86.01    8.03
 -10  -4  -1   74.46   11.90
 -10  -4  -1   85.15    7.36
 -10  -4  -1  105.45   29.99
 -10  -4  -1   83.99    9.91
 -10  -4  -1   96.08    8.29
 -10  -4  -1   76.56    8.62
  10   4   1   90.80    7.40
 -11  -4  -1   -3.25   27.68
 -11  -4  -1    6.19    3.35
 -11  -4  -1   21.76   12.89
 -11  -4  -1    8.96    3.22
 -11  -4  -1    8.56    4.27
 -11  -4  -1   10.88    6.44
 -11  -4  -1    2.75    2.39
 -11  -4  -1    5.44    1.81
  11   4   1    8.39    2.18
   7  -5  -1   39.16    4.94
   7  -5  -1   37.92    4.03
   7  -5  -1   36.85    3.41
  -7   5   1   39.53   20.18
  -7   5   1   30.86    6.16
  -7   5   1   25.97    6.38
   6  -5  -1    4.24    2.22
   6  -5  -1    7.73    1.51
   6  -5  -1    6.06    1.20
   6  -5  -1    4.98    1.58
  -6   5   1   12.29   11.43
  -6   5   1    4.34    8.31
  -6   5   1    6.08    4.24
  -6   5   1    7.46    1.93
  -6   5   1    5.06    3.96
  -6   5   1    0.79    3.29
  -6   5   1    4.50   18.19
   5  -5  -1   41.54    4.76
   5  -5  -1   43.41    4.17
   5  -5  -1   43.51    3.80
   5  -5  -1   43.70    3.98
  -5   5   1   42.85    6.87
  -5   5   1   49.39   13.25
  -5   5   1   55.02   20.27
  -5   5   1   47.88    4.54
  -5   5   1   36.45    6.23
   4  -5  -1  136.67   10.64
   4  -5  -1  128.30   11.04
   4  -5  -1  135.96   10.84
   4  -5  -1  140.86   10.59
  -4   5   1  138.16   13.04
  -4   5   1  144.63   11.10
  -4   5   1  134.13   11.80
  -4   5   1  138.65   19.65
   3  -5  -1  118.24    9.38
   3  -5  -1  114.70    9.17
   3  -5  -1  115.23    8.94
  -3   5   1  118.59    9.31
  -3   5   1  112.87    9.97
  -3   5   1  107.15   11.45
   2  -5  -1    0.29    0.61
   2  -5  -1    0.26    1.03
   2  -5  -1   -0.05    0.76
  -2   5   1    0.50    0.66
   1  -5  -1   97.86    7.65
   1  -5  -1   95.63    7.45
   1  -5  -1   97.87    7.61
  -1   5   1   89.84    7.53
   0  -5  -1  231.83   16.36
   0  -5  -1  224.71   16.57
   0  -5  -1  223.02   16.39
   0   5   1  214.58   16.34
   0   5   1  182.16   16.35
  -1  -5  -1   55.63    4.81
   1   5   1   51.87    4.25
   1   5   1   55.19    4.38
  -2  -5  -1   82.93    6.53
   2   5   1   79.48    5.96
   2   5   1   69.69    6.60
  -3  -5  -1  431.26   32.57
   3   5   1  452.14   32.04
   3   5   1  403.29   32.70
  -4  -5  -1  126.90   10.27
   4   5   1  120.04   10.74
   4   5   1  139.58    9.76
   5   5   1   54.86    4.19
   5   5   1   47.03    5.51
   6   5   1    9.21    3.13
   6   5   1    9.41    1.43
  -7  -5  -1  115.42   11.71
  -7  -5  -1  115.44    9.00
  -7  -5  -1  106.13   10.41
   7   5   1  117.69    9.11
  -8  -5  -1   98.94    8.33
  -8  -5  -1  101.22    7.98
  -8  -5  -1   96.43    9.91
  -8  -5  -1  102.65    8.54
  -8  -5  -1   85.07   11.14
   8   5   1  101.20    8.24
  -9  -5  -1    0.21    4.64
  -9  -5  -1    2.49    1.20
  -9  -5  -1    3.79    6.32
  -9  -5  -1    2.99    2.03
  -9  -5  -1    1.40    1.71
  -9  -5  -1    2.29    2.25
  -9  -5  -1    1.51    3.29
  -9  -5  -1    5.82   27.30
   9   5   1    3.40    1.60
 -10  -5  -1   50.64    6.59
 -10  -5  -1   54.91   10.26
 -10  -5  -1   57.47    5.95
 -10  -5  -1   51.93    8.45
 -10  -5  -1   43.76   33.02
 -10  -5  -1   53.08    5.12
 -10  -5  -1   52.15    5.83
  10   5   1   63.97    5.58
 -11  -5  -1   81.62    7.90
 -11  -5  -1   76.83    8.83
 -11  -5  -1   83.04    7.91
 -11  -5  -1   71.96   10.22
 -11  -5  -1   52.84   12.01
 -11  -5  -1   92.20   39.14
 -11  -5  -1   76.02    7.03
  11   5   1   91.19    7.43
   6  -6  -1   62.99    5.70
   6  -6  -1   59.84    6.25
   6  -6  -1   62.95    5.33
   6  -6  -1   60.00    5.22
  -6   6   1   60.00    8.20
  -6   6   1   65.10   16.53
  -6   6   1   45.34    9.62
  -6   6   1   77.97   21.19
   5  -6  -1   33.34    3.09
   5  -6  -1   28.19    4.14
   5  -6  -1   27.08    3.58
   5  -6  -1   32.19    3.25
  -5   6   1   33.98    3.92
  -5   6   1   38.22    5.67
  -5   6   1   35.57   13.68
  -5   6   1   31.35    6.18
  -5   6   1   19.29    5.04
  -5   6   1   54.43   19.44
   4  -6  -1    4.30    1.14
   4  -6  -1    5.81    1.49
   4  -6  -1    5.25    2.24
   4  -6  -1    5.53    1.36
  -4   6   1    2.21   16.32
  -4   6   1    1.98   10.20
  -4   6   1    1.44    3.97
  -4   6   1    3.89    2.45
  -4   6   1    7.82    1.70
  -4   6   1    4.29    3.47
   3  -6  -1   64.38    6.28
   3  -6  -1   67.64    5.43
   3  -6  -1   66.54    6.17
   3  -6  -1   62.19    5.56
   3  -6  -1   61.10    5.64
  -3   6   1   69.17   15.24
  -3   6   1   71.23    6.60
  -3   6   1   77.35    5.86
  -3   6   1   52.85    7.66
  -3   6   1   63.97    8.56
   2  -6  -1  148.13   12.03
   2  -6  -1  165.04   12.35
   2  -6  -1  154.53   12.10
   2  -6  -1  155.69   11.81
   2  -6  -1  147.08   11.89
  -2   6   1  150.41   12.50
  -2   6   1  157.97   12.05
  -2   6   1  144.29   14.04
   1  -6  -1   49.75    4.17
   1  -6  -1   54.90    4.44
   1  -6  -1   48.55    4.39
  -1   6   1   43.55    4.18
  -1   6   1   50.43    5.06
   0  -6  -1   30.18    2.98
   0  -6  -1   35.54    3.14
   0  -6  -1   34.07    3.22
   0   6   1   33.75    2.86
   0   6   1   26.40    3.27
  -1  -6  -1  228.43   16.85
  -1  -6  -1  215.09   17.06
   1   6   1  204.30   16.71
   1   6   1  233.93   16.67
  -2  -6  -1   81.78    7.16
   2   6   1   78.72    7.43
   2   6   1   88.63    6.51
  -3  -6  -1    0.85    1.45
   3   6   1    2.40    1.77
   3   6   1    2.68    0.61
  -4  -6  -1  113.76    9.54
   4   6   1  106.80    9.86
   4   6   1  123.61    8.76
   5   6   1  149.15   13.69
   5   6   1  178.75   12.44
   6   6   1   58.25    4.18
   6   6   1   44.51    6.61
  -7  -6  -1   23.87    4.10
  -7  -6  -1   35.65    5.09
  -7  -6  -1   29.80    2.79
  -7  -6  -1   24.18    5.19
  -7  -6  -1   33.74    4.12
   7   6   1   22.21    2.85
  -8  -6  -1  105.94   12.01
  -8  -6  -1  115.01    8.90
  -8  -6  -1  110.62    9.34
  -8  -6  -1  110.42   10.71
  -8  -6  -1  117.17    9.50
   8   6   1  104.83    9.01
  -9  -6  -1   91.33    7.20
  -9  -6  -1   82.81    7.65
  -9  -6  -1   93.89    7.85
  -9  -6  -1   83.69    8.20
  -9  -6  -1   76.28    9.66
   9   6   1   81.57    7.75
 -10  -6  -1   16.21    3.29
 -10  -6  -1   11.25    3.66
 -10  -6  -1   -8.18   34.35
 -10  -6  -1    6.51    5.64
 -10  -6  -1   25.97    6.63
 -10  -6  -1   14.23    4.63
 -10  -6  -1   17.77    2.98
 -10  -6  -1   14.68    2.23
  10   6   1   20.84    3.78
 -11  -6  -1    8.32    2.55
 -11  -6  -1    1.64   43.07
 -11  -6  -1    9.66    2.87
 -11  -6  -1    7.87    6.28
 -11  -6  -1    9.75    2.72
 -11  -6  -1    9.31    3.94
 -11  -6  -1   20.05    7.53
 -11  -6  -1    6.20    7.41
  11   6   1    9.95    2.72
   5  -7  -1   43.68    4.75
   5  -7  -1   49.84    4.47
   5  -7  -1   52.91    5.58
   5  -7  -1   47.13    4.92
  -5   7   1   54.73   16.03
  -5   7   1   71.85   37.02
  -5   7   1   56.53    6.99
   4  -7  -1   55.58    7.45
   4  -7  -1   49.12    5.52
   4  -7  -1   51.11    4.66
   4  -7  -1   52.63    5.11
   4  -7  -1   55.34    4.82
  -4   7   1   61.09   15.60
  -4   7   1   35.86    7.04
  -4   7   1   54.65    5.34
  -4   7   1   74.58   20.26
  -4   7   1   65.48    6.58
   3  -7  -1   11.66    2.62
   3  -7  -1   12.85    1.92
   3  -7  -1   14.03    2.48
   3  -7  -1   17.75    2.36
  -3   7   1   26.98   12.75
  -3   7   1   11.96    4.83
  -3   7   1   15.35    3.05
  -3   7   1   17.67    2.51
  -3   7   1   28.08   16.01
  -3   7   1    6.29    3.89
   2  -7  -1    8.40    1.69
   2  -7  -1    6.96    1.26
   2  -7  -1    7.69    2.10
   2  -7  -1    4.63    1.45
   2  -7  -1    7.27    2.35
  -2   7   1    1.37    3.43
  -2   7   1    4.85    1.99
  -2   7   1    7.14    2.12
   1  -7  -1  127.21   10.52
   1  -7  -1  127.80   10.11
   1  -7  -1  131.19   10.20
   1  -7  -1  120.13   10.22
   1  -7  -1  126.07    9.96
  -1   7   1  123.18   10.46
  -1   7   1  121.04   10.64
  -1   7   1  138.95   10.08
   0  -7  -1  110.44    8.45
   0  -7  -1  107.17    8.70
   0  -7  -1  109.58    8.42
   0  -7  -1  106.39    9.04
   0  -7  -1  108.54    9.43
   0   7   1   98.70    8.96
   0   7   1  100.34    8.51
   0   7   1  103.60    8.29
  -1  -7  -1   -0.79    1.19
  -1  -7  -1    3.31    1.39
   1   7   1    1.87    0.69
   1   7   1    0.86    1.12
  -2  -7  -1  100.42    8.15
  -2  -7  -1   91.79    8.37
   2   7   1   98.83    7.60
  -3  -7  -1  136.61   11.66
   3   7   1  144.38   10.57
   3   7   1  132.66   11.76
  -4  -7  -1   83.14    8.13
   4   7   1   88.84    8.49
   4   7   1   92.48    6.87
  -5  -7  -1    3.70    2.17
  -5  -7  -1    3.97    4.66
   5   7   1    1.78    0.55
   5   7   1    2.15    3.02
  -6  -7  -1   63.39    7.65
  -6  -7  -1   63.49    7.54
  -6  -7  -1   68.07    5.53
   6   7   1   68.06    5.19
  -7  -7  -1  102.06   10.95
  -7  -7  -1   96.99    8.56
  -7  -7  -1   83.57    9.81
  -7  -7  -1   92.98    7.72
  -7  -7  -1   99.40    8.66
   7   7   1  100.35    7.39
  -8  -7  -1    4.01    2.15
  -8  -7  -1    2.70    2.22
  -8  -7  -1    5.68    4.26
  -8  -7  -1    2.30    1.06
  -8  -7  -1    7.07    3.79
   8   7   1    2.97    1.46
   8   7   1    3.87    0.67
  -9  -7  -1   23.33    6.31
  -9  -7  -1   35.73    5.48
  -9  -7  -1   36.01    5.80
  -9  -7  -1   29.69    3.47
  -9  -7  -1   34.64    4.44
  -9  -7  -1   40.80    4.54
   9   7   1   32.36    4.13
 -10  -7  -1  106.04   10.16
 -10  -7  -1   86.48    8.08
 -10  -7  -1   82.44    9.24
 -10  -7  -1   76.99   10.65
 -10  -7  -1   90.74    8.34
 -10  -7  -1   64.46   11.93
 -10  -7  -1   84.17    7.50
  10   7   1  102.81    8.47
 -11  -7  -1   55.41    7.44
 -11  -7  -1   40.27    5.49
 -11  -7  -1   44.34    9.40
 -11  -7  -1   48.79    4.70
 -11  -7  -1   43.28    5.77
 -11  -7  -1   38.75    7.43
 -11  -7  -1    4.73   44.88
  11   7   1   49.10    5.96
   4  -8  -1   35.06    5.38
   4  -8  -1   30.99    3.84
   4  -8  -1   31.06    3.22
   4  -8  -1   27.52    3.44
  -4   8   1   30.31    5.44
  -4   8   1   76.27   34.76
  -4   8   1   24.86   15.91
   3  -8  -1   73.34    7.30
   3  -8  -1   74.42    6.51
   3  -8  -1   74.37    6.65
   3  -8  -1   83.77    8.24
   3  -8  -1   79.88    6.93
  -3   8   1   88.04    7.93
  -3   8   1   85.67   18.86
   2  -8  -1   60.63    5.91
   2  -8  -1   56.23    6.37
   2  -8  -1   60.60    5.25
   2  -8  -1   54.22    5.38
   2  -8  -1   55.64    5.02
  -2   8   1   39.56    8.17
  -2   8   1   68.39    6.22
  -2   8   1   50.75   16.63
   1  -8  -1   -0.67    2.43
   1  -8  -1   -1.00    1.72
   1  -8  -1   -0.38    1.39
   1  -8  -1    1.16    1.07
   1  -8  -1    2.84    1.63
   1  -8  -1    2.16    1.44
  -1   8   1    3.33    2.80
  -1   8   1    1.48    1.00
  -1   8   1    0.03    1.81
  -1   8   1    1.19    4.76
  -1   8   1    0.56    3.54
   0  -8  -1   59.77    6.37
   0  -8  -1   63.18    5.40
   0  -8  -1   59.69    5.64
   0  -8  -1   68.44    5.75
   0  -8  -1   59.81    5.49
   0  -8  -1   70.46    6.33
   0   8   1   65.23    5.74
   0   8   1   62.30    5.18
   0   8   1   58.48    6.12
   0   8   1   52.00    7.51
  -1  -8  -1   88.18    7.67
  -1  -8  -1   86.41    6.89
  -1  -8  -1   71.39    7.45
  -1  -8  -1   86.65    7.46
  -1  -8  -1   79.88    7.15
   1   8   1   82.20    8.12
   1   8   1   74.59    7.45
   1   8   1   79.63    6.62
   1   8   1   78.25    7.37
  -2  -8  -1    4.74    2.02
  -2  -8  -1    6.27    2.81
  -2  -8  -1    3.46    1.98
  -2  -8  -1    3.42    2.25
   2   8   1    4.16    1.85
   2   8   1    1.95    2.60
   2   8   1    6.09    1.16
  -3  -8  -1   37.22    4.97
  -3  -8  -1   40.27    5.59
   3   8   1   42.16    4.00
   3   8   1   50.56    5.39
   3   8   1   45.32    6.31
   3   8   1   43.21    3.64
  -4  -8  -1  162.63   11.08
  -4  -8  -1  116.04   12.16
  -4  -8  -1  158.70   12.82
  -4  -8  -1  132.94   11.67
   4   8   1  138.74   10.83
   4   8   1  158.36   11.74
   4   8   1  123.72   12.64
   4   8   1  124.83   10.71
  -5  -8  -1   60.98    7.78
  -5  -8  -1   66.39    5.40
  -5  -8  -1   74.58    8.60
  -5  -8  -1   53.11    6.89
  -5  -8  -1   57.34    6.32
   5   8   1   62.69    5.21
   5   8   1   77.39    6.78
   5   8   1   58.77    5.03
  -6  -8  -1    2.46    3.48
  -6  -8  -1   -0.20    3.89
  -6  -8  -1   -0.85    2.30
  -6  -8  -1    2.29    2.40
  -6  -8  -1    1.54    1.03
   6   8   1    0.87    0.60
   6   8   1   -0.38    2.62
   6   8   1    1.65    0.88
  -7  -8  -1   22.38    5.08
  -7  -8  -1   22.32    3.55
  -7  -8  -1   19.25    2.51
  -7  -8  -1   17.58    3.32
  -7  -8  -1   18.47    4.96
   7   8   1   23.52    3.82
   7   8   1   21.72    2.29
   7   8   1   21.05    1.97
  -8  -8  -1   58.64    9.22
  -8  -8  -1   49.98    8.20
  -8  -8  -1   55.52    6.10
  -8  -8  -1   54.65    5.00
   8   8   1   59.81    4.56
   8   8   1   57.06    4.71
   8   8   1   56.18    7.07
  -9  -8  -1   31.03    3.28
  -9  -8  -1   33.53    6.35
  -9  -8  -1   18.26    5.17
  -9  -8  -1   30.16    6.38
  -9  -8  -1   26.70    4.33
  -9  -8  -1   25.87    4.65
   9   8   1   31.22    4.95
   9   8   1   32.03    2.63
   9   8   1   30.12    2.96
 -10  -8  -1    6.92    2.75
 -10  -8  -1    0.11    6.19
 -10  -8  -1    7.08    3.63
 -10  -8  -1    5.72    2.50
 -10  -8  -1    6.88    4.02
  10   8   1    5.80    2.96
   3  -9  -1   15.16    3.74
   3  -9  -1   13.44    2.05
   3  -9  -1   12.12    2.10
   3  -9  -1    6.64    2.12
   3  -9  -1    8.69    2.54
  -3   9   1   10.16    3.02
  -3   9   1    8.50    8.66
  -3   9   1   -3.26   16.62
  -3   9   1   36.56   17.68
  -3   9   1    1.46    4.12
   2  -9  -1   83.05    7.45
   2  -9  -1   79.02    7.14
   2  -9  -1   86.72    8.53
   2  -9  -1   80.91    7.86
   2  -9  -1   87.22    7.05
  -2   9   1   86.58   20.83
  -2   9   1   86.29    8.22
   1  -9  -1  101.43    8.68
   1  -9  -1   94.84    9.11
   1  -9  -1  107.15    9.91
   1  -9  -1  107.67    8.92
   1  -9  -1  102.03    9.13
   1  -9  -1  106.09    9.45
  -1   9   1  129.60    9.93
  -1   9   1  118.33    9.82
   0  -9  -1    4.96    2.55
   0  -9  -1    5.34    2.08
   0  -9  -1    3.74    2.28
   0  -9  -1    8.96    1.82
   0  -9  -1    8.58    2.00
   0   9   1   -0.07    4.85
   0   9   1   10.02    2.48
   0   9   1    9.49    2.51
   0   9   1   11.86    4.73
   0   9   1   10.74    2.30
   0   9   1   -0.60    3.98
  -1  -9  -1   75.05    7.07
  -1  -9  -1   75.21    7.26
  -1  -9  -1   77.47    6.49
  -1  -9  -1   69.72    7.22
  -1  -9  -1   73.75    6.93
   1   9   1   62.45    7.27
   1   9   1   64.70    8.00
   1   9   1   75.78    6.27
   1   9   1   71.56    7.13
  -2  -9  -1  123.36   12.24
  -2  -9  -1  126.84   10.25
  -2  -9  -1  114.40   10.66
  -2  -9  -1  138.05   10.87
  -2  -9  -1  116.35   10.62
   2   9   1  119.71    9.61
   2   9   1  117.76   10.53
   2   9   1  117.82   10.88
  -3  -9  -1   44.58    5.48
  -3  -9  -1   53.27    6.67
  -3  -9  -1   47.25    5.46
  -3  -9  -1   51.54    6.54
  -3  -9  -1   45.45    6.35
   3   9   1   44.55    4.58
   3   9   1   51.45    5.75
   3   9   1   46.70    5.81
   3   9   1   48.51    8.58
   3   9   1   46.63    4.11
  -4  -9  -1    2.92    2.44
  -4  -9  -1    4.72    3.82
  -4  -9  -1    7.96    5.26
  -4  -9  -1    3.03    5.95
  -4  -9  -1    4.09    1.58
   4   9   1    6.26    1.47
   4   9   1    5.34    1.06
   4   9   1    8.38    2.87
  -5  -9  -1   69.79    5.96
  -5  -9  -1   64.44    6.92
  -5  -9  -1   73.79    8.61
  -5  -9  -1   74.67    9.09
   5   9   1   67.73    5.48
   5   9   1   62.13    5.65
   5   9   1   72.94    7.29
  -6  -9  -1   94.91    8.20
  -6  -9  -1  112.66   11.27
  -6  -9  -1   92.19    9.31
  -6  -9  -1  114.17   11.11
   6   9   1  102.05    8.06
   6   9   1   98.42    7.88
   6   9   1  103.63    9.60
  -7  -9  -1   18.25    3.47
  -7  -9  -1   23.10    5.29
  -7  -9  -1   15.16    3.66
  -7  -9  -1   22.16    5.58
  -7  -9  -1   17.28    2.63
   7   9   1   20.61    4.12
   7   9   1   21.20    2.53
   7   9   1   21.11    2.04
  -8  -9  -1   14.74    2.50
  -8  -9  -1   21.44    3.83
  -8  -9  -1   16.77    5.80
  -8  -9  -1   22.90    5.69
  -8  -9  -1   16.20    3.11
   8   9   1   18.81    1.98
   8   9   1   23.80    4.39
   8   9   1   19.66    2.39
  -9  -9  -1   68.95    6.75
  -9  -9  -1   92.19    8.79
  -9  -9  -1   65.56    7.82
  -9  -9  -1   79.42   11.37
  -9  -9  -1   74.40   10.73
   9   9   1   87.49    6.50
   9   9   1   83.63    8.37
   9   9   1   75.39    6.26
   9   9   1   81.47   11.46
 -10  -9  -1   57.60    7.35
 -10  -9  -1   52.04   10.40
 -10  -9  -1   53.23   11.53
 -10  -9  -1   64.11    6.15
 -10  -9  -1   71.74    8.40
  10   9   1   72.27    5.53
  10   9   1   45.49    8.87
  10   9   1   78.63    5.79
  10   9   1   84.52    7.98
   1 -10  -1   26.80    3.82
   1 -10  -1   20.79    3.20
   1 -10  -1   29.25    4.99
   1 -10  -1   20.68    3.90
   1 -10  -1   23.59    3.61
  -1  10   1   17.76    3.66
  -1  10   1   20.14    6.33
   0 -10  -1   78.40    6.45
   0 -10  -1   66.04    7.46
   0 -10  -1   69.21    6.87
   0 -10  -1   70.39    7.41
   0 -10  -1   74.64    6.73
   0  10   1   65.27    9.44
   0  10   1   61.20    9.00
   0  10   1   69.30    7.24
  -1 -10  -1   10.88    3.00
  -1 -10  -1    7.55    2.90
  -1 -10  -1    7.34    3.04
  -1 -10  -1    8.99    2.89
  -1 -10  -1   11.33    2.44
   1  10   1   11.69    2.43
   1  10   1   13.85    3.16
   1  10   1   14.98    2.94
   1  10   1   14.04    4.28
   1  10   1   16.25    4.33
  -2 -10  -1   18.40    3.07
  -2 -10  -1   12.36    3.41
  -2 -10  -1   15.65    3.26
  -2 -10  -1   17.68    3.64
  -2 -10  -1   13.99    3.54
  -2 -10  -1   10.93    3.72
   2  10   1   13.82    2.22
   2  10   1   12.81    3.26
   2  10   1   14.47    3.26
   2  10   1   18.64    4.15
  -3 -10  -1   90.37    9.13
  -3 -10  -1  100.24    9.00
  -3 -10  -1   67.63    9.28
  -3 -10  -1   81.06    8.24
  -3 -10  -1   77.27    8.18
   3  10   1   81.40    6.94
   3  10   1   84.44    8.59
   3  10   1  102.85    8.67
   3  10   1   82.17    7.42
  -4 -10  -1   78.82    7.32
  -4 -10  -1   84.86    9.78
  -4 -10  -1   65.14    7.51
  -4 -10  -1   96.49    9.83
  -4 -10  -1   76.80    9.37
  -4 -10  -1   61.87    9.54
   4  10   1   76.83    6.33
   4  10   1   78.95    8.24
   4  10   1   77.74    6.70
   4  10   1   80.14    8.13
  -5 -10  -1    8.36    4.02
  -5 -10  -1   17.86    7.13
  -5 -10  -1   12.15    2.19
  -5 -10  -1    8.94    3.02
  -5 -10  -1    4.30    4.59
  -5 -10  -1   12.23    4.90
   5  10   1   14.68    3.85
   5  10   1   21.23    4.06
   5  10   1   15.11    2.43
   5  10   1   12.35    1.85
  -6 -10  -1   12.42    2.12
  -6 -10  -1   14.31    4.60
  -6 -10  -1   15.19    3.45
  -6 -10  -1   12.80    5.14
  -6 -10  -1    6.67    4.84
   6  10   1   12.19    1.79
   6  10   1   13.10    2.01
   6  10   1   10.18    3.78
  -7 -10  -1   54.65    7.36
  -7 -10  -1   68.45    9.98
  -7 -10  -1   69.44    9.79
  -7 -10  -1   65.81    5.93
   7  10   1   67.86    5.71
   7  10   1   72.39    8.16
   7  10   1   69.01    5.49
  -8 -10  -1   44.15    7.95
  -8 -10  -1   29.39    5.23
  -8 -10  -1   37.90    4.13
  -8 -10  -1   36.95    5.78
  -8 -10  -1   45.65    8.27
   8  10   1   41.59    3.96
   8  10   1   39.21    6.96
   8  10   1   44.33    3.63
  -9 -10  -1   -1.73    4.97
  -9 -10  -1    0.86    1.35
  -9 -10  -1    0.09    5.23
  -9 -10  -1    2.57    3.04
  -9 -10  -1    2.34    2.52
   9  10   1    2.89    4.07
   9  10   1   -0.12    1.37
   9  10   1    1.86    0.96
   9  10   1    1.84    3.31
  -1 -11  -1   29.37    5.17
  -1 -11  -1   26.73    3.90
  -1 -11  -1   23.49    6.25
   1  11   1   34.74    5.80
   1  11   1   44.11    6.27
   1  11   1   26.83    5.21
   1  11   1   33.64    4.65
  -2 -11  -1   38.39    7.46
  -2 -11  -1   32.59    6.15
  -2 -11  -1   46.08    6.57
  -2 -11  -1   45.61    6.16
   2  11   1   48.61    4.67
   2  11   1   51.38    6.25
   2  11   1   44.88    5.92
   2  11   1   38.82    6.72
  -3 -11  -1    6.94    3.23
  -3 -11  -1    5.95    4.41
  -3 -11  -1   19.33    4.33
  -3 -11  -1    9.68    3.34
   3  11   1   12.27    3.44
   3  11   1    8.29    3.21
   3  11   1   12.53    2.17
   3  11   1   16.70    3.06
   3  11   1   14.78    4.53
  -4 -11  -1   19.17    5.72
  -4 -11  -1   15.78    3.77
  -4 -11  -1   21.48    5.40
  -4 -11  -1   18.10    3.46
  -4 -11  -1   23.61    5.26
  -4 -11  -1   19.25    5.61
   4  11   1   20.79    2.60
   4  11   1   20.98    4.29
   4  11   1   17.32    2.96
   4  11   1   20.77    3.80
   4  11   1   19.97    4.72
  -5 -11  -1   64.86    7.45
  -5 -11  -1   67.30    6.74
  -5 -11  -1   81.00    9.71
  -5 -11  -1   76.47   10.22
  -5 -11  -1   64.78    9.44
   5  11   1   67.54    6.14
   5  11   1   74.10    8.33
   5  11   1   73.85    8.30
   5  11   1   63.26    5.76
  -6 -11  -1   48.72    9.09
  -6 -11  -1   47.99    6.52
  -6 -11  -1   46.97    7.59
  -6 -11  -1   43.18    4.93
   6  11   1   59.72    7.69
   6  11   1   41.98    7.34
   6  11   1   44.71    4.22
   6  11   1   54.82    5.63
  -7 -11  -1   -0.69    3.02
  -7 -11  -1    0.56    1.41
  -7 -11  -1    0.56    5.21
  -7 -11  -1    2.07    3.25
  -7 -11  -1   -3.21    5.13
   7  11   1   -1.89    3.17
   7  11   1    2.64    1.13
   7  11   1    0.19    3.91
   7  11   1   -0.11    1.59
  -8 -11  -1    8.63    6.95
  -8 -11  -1   26.74    7.07
  -8 -11  -1   19.06    5.31
  -8 -11  -1   27.86    6.97
  -8 -11  -1   24.87    3.60
   8  11   1   29.69    3.43
   8  11   1   30.37    2.97
   8  11   1   35.90    5.09
   8  11   1   31.49    6.08
  -5 -12  -1    5.41    5.77
   7  10  -2   59.73    4.97
   7  10  -2   59.11    4.80
   7  10  -2   54.58    6.63
  -7 -10   2   63.71   10.02
  -7 -10   2   46.29    7.34
  -7 -10   2   50.37    9.19
  -7 -10   2   57.96    5.44
   6  10  -2    4.49    3.10
   6  10  -2    3.28    1.23
  -6 -10   2   -1.38    3.15
  -6 -10   2    5.45    2.88
  -6 -10   2   -5.62    5.11
  -6 -10   2    7.67    6.09
  -6 -10   2    4.89    5.02
  -6 -10   2    8.08    1.71
   5  10  -2   39.40    5.77
   5  10  -2   28.77    3.12
   5  10  -2   28.65    4.76
   5  10  -2   26.44    2.74
   5  10  -2   47.33    7.16
  -5 -10   2   27.71    8.39
  -5 -10   2   34.27    3.80
  -5 -10   2   19.17    4.47
  -5 -10   2   31.39    6.09
  -5 -10   2    9.31    6.55
   4  10  -2   42.54    5.60
   4  10  -2   53.02    4.75
   4  10  -2   67.35    6.29
  -4 -10   2   55.65    8.49
  -4 -10   2   55.07    8.87
  -4 -10   2   59.49    7.84
  -4 -10   2   67.55    5.67
   3  10  -2   23.64    3.83
   3  10  -2   22.75    3.77
   3  10  -2   14.67    2.24
   3  10  -2   19.61    3.07
  -3 -10   2   17.60    5.22
  -3 -10   2   21.84    3.32
  -3 -10   2   25.92    4.75
  -3 -10   2   18.37    3.95
  -3 -10   2   11.39    4.77
   2  10  -2   10.74    2.48
   2  10  -2   10.25    2.96
   2  10  -2   12.79    2.41
   2  10  -2    8.90    1.79
   2  10  -2   14.29    3.31
  -2 -10   2   10.73    2.91
  -2 -10   2    7.41    5.02
  -2 -10   2    5.56    3.36
  -2 -10   2    4.06    3.38
  -2 -10   2    8.22    3.77
  -2 -10   2   11.89    4.58
   1  10  -2   64.62    6.69
   1  10  -2   62.83    7.15
   1  10  -2   70.17    5.82
  -1 -10   2   67.64    7.08
  -1 -10   2   57.14    6.85
  -1 -10   2   81.03    7.44
  -1 -10   2   49.84    8.67
  -1 -10   2   62.31    6.59
   8   9  -2   -0.19    2.66
   8   9  -2    1.13    0.94
   8   9  -2    0.45    0.67
   8   9  -2   -0.86    2.15
  -8  -9   2    1.48    3.59
  -8  -9   2    1.52    1.26
  -8  -9   2   -1.74    2.79
  -8  -9   2   -1.27    4.81
  -8  -9   2    0.98    5.54
  -8  -9   2    2.10    3.62
  -8  -9   2    0.32    3.17
   7   9  -2   54.74    4.51
   7   9  -2   54.83    5.52
   7   9  -2   59.45    6.54
   7   9  -2   57.67    4.67
  -7  -9   2   52.97    5.03
  -7  -9   2   47.86    9.22
  -7  -9   2   52.61    9.52
  -7  -9   2   49.76    6.77
   6   9  -2   88.60    7.30
   6   9  -2   96.25    9.27
   6   9  -2   91.62    7.41
   6   9  -2  101.04    8.18
  -6  -9   2   98.54    7.74
  -6  -9   2   84.26   14.12
  -6  -9   2   93.45   11.03
  -6  -9   2   98.90   12.42
  -6  -9   2   82.19    8.94
   5   9  -2   13.16    1.69
   5   9  -2   14.05    2.01
   5   9  -2   17.20    2.99
   5   9  -2   14.65    2.68
   5   9  -2   26.24    4.43
  -5  -9   2   12.12    4.91
  -5  -9   2   17.86    2.35
  -5  -9   2   14.54    4.66
  -5  -9   2   13.67    3.08
   4   9  -2   11.75    2.91
   4   9  -2   15.17    2.76
   4   9  -2   12.30    2.07
   4   9  -2   16.01    2.73
   4   9  -2   14.23    1.70
  -4  -9   2   15.78    4.53
  -4  -9   2   16.92    4.79
  -4  -9   2   15.24    3.01
  -4  -9   2   20.18    2.87
  -4  -9   2    1.06    4.44
   3   9  -2  131.12    9.94
   3   9  -2  120.50    9.67
   3   9  -2  112.27    9.52
   3   9  -2  102.92    8.77
   3   9  -2  106.46    8.97
  -3  -9   2  114.36    9.96
  -3  -9   2  106.16   10.55
  -3  -9   2  119.43    9.37
  -3  -9   2   99.27   11.09
   2   9  -2   69.65    6.59
   2   9  -2   68.43    6.11
   2   9  -2   60.40    5.20
   2   9  -2   63.50    6.13
   2   9  -2   62.25    5.62
  -2  -9   2   60.16    8.19
  -2  -9   2   51.81    7.25
  -2  -9   2   66.04    6.78
  -2  -9   2   60.67    6.40
  -2  -9   2   57.22    7.94
  -2  -9   2   58.88    6.92
  -2  -9   2   63.77    7.04
   1   9  -2    4.72    2.09
   1   9  -2    6.32    2.56
   1   9  -2    3.35    1.64
   1   9  -2    3.90    2.26
   1   9  -2    4.75    1.42
  -1  -9   2    4.08    2.02
  -1  -9   2    5.13    2.34
  -1  -9   2    3.21    2.57
  -1  -9   2    3.38    2.16
  -1  -9   2    4.32    2.74
   0   9  -2   25.17    3.41
   0   9  -2   36.89    5.04
   0   9  -2   26.09    3.35
   0   9  -2   25.49    4.01
   0  -9   2   24.07    3.33
   0  -9   2   24.09    4.07
   0  -9   2   20.86    3.68
   0  -9   2   24.00    4.01
   0  -9   2   28.24    3.99
  -1   9  -2   62.96    5.69
  -1   9  -2   50.35    7.06
  -1   9  -2   47.71    6.04
   1  -9   2   52.92    5.19
   1  -9   2   45.94    4.81
   1  -9   2   50.20    5.83
   1  -9   2   47.46    5.39
  -2   9  -2   34.13    6.17
  -2   9  -2   25.39    3.61
  -2   9  -2   43.12   13.52
   2  -9   2   21.23    4.01
   2  -9   2   25.19    3.26
   2  -9   2   22.52    3.44
   2  -9   2   27.42    3.95
   9   8  -2   39.48    3.55
   9   8  -2   47.75    5.69
   9   8  -2   39.77    3.40
   9   8  -2   37.93    4.78
  -9  -8   2   49.74    6.59
  -9  -8   2   44.41    7.05
  -9  -8   2   35.21    8.27
  -9  -8   2   40.07    5.58
  -9  -8   2   33.88    4.17
  -9  -8   2   57.20   10.22
   8   8  -2   58.00    6.31
   8   8  -2   56.10    5.60
   8   8  -2   62.30    4.72
   8   8  -2   60.32    4.59
  -8  -8   2   56.98    5.21
  -8  -8   2   53.84   10.63
  -8  -8   2   44.38    6.23
  -8  -8   2   55.99    6.81
  -8  -8   2   52.89   10.02
  -8  -8   2   48.70    7.39
  -8  -8   2   62.76    7.42
   7   8  -2   11.25    1.31
   7   8  -2   11.10    1.65
   7   8  -2   10.84    2.25
   7   8  -2   10.52    2.97
  -7  -8   2   11.01    3.58
  -7  -8   2   12.41    3.80
  -7  -8   2   12.21    1.87
  -7  -8   2    6.62    2.98
  -7  -8   2    5.05    5.16
  -7  -8   2   11.70    4.94
  -7  -8   2   12.04    3.45
   6   8  -2   13.34    2.70
   6   8  -2   11.09    1.38
   6   8  -2   13.15    2.33
   6   8  -2   11.65    1.70
  -6  -8   2   12.16    4.68
  -6  -8   2   14.78    3.86
  -6  -8   2   12.50    1.82
  -6  -8   2   13.48    4.89
  -6  -8   2   10.56    3.20
  -6  -8   2   14.75    3.76
   5   8  -2   88.66    7.09
   5   8  -2   83.72    6.99
   5   8  -2   98.36    7.66
   5   8  -2   94.18    8.14
  -5  -8   2   67.70    9.23
  -5  -8   2   91.75   10.14
  -5  -8   2   95.48    7.37
  -5  -8   2   92.57    8.34
   4   8  -2   25.29    2.44
   4   8  -2   33.15    4.15
   4   8  -2   24.05    2.63
   4   8  -2   26.79    3.49
  -4  -8   2   21.20    4.68
  -4  -8   2   33.62    5.98
  -4  -8   2   34.25    3.12
  -4  -8   2   24.89    3.91
   3   8  -2   10.49    1.99
   3   8  -2    7.18    1.93
   3   8  -2    9.56    1.45
   3   8  -2    7.72    2.06
   3   8  -2    6.57    1.12
  -3  -8   2    0.75    3.34
  -3  -8   2   10.37    1.82
  -3  -8   2    5.13    1.93
  -3  -8   2   11.38    3.54
  -3  -8   2    6.18    3.56
  -3  -8   2    3.42    3.14
   2   8  -2   58.90    5.12
   2   8  -2   71.04    5.95
   2   8  -2   63.43    5.61
   2   8  -2   56.62    4.87
   2   8  -2   65.06    5.59
  -2  -8   2   54.85    6.16
  -2  -8   2   57.05    6.56
  -2  -8   2   49.81    5.84
  -2  -8   2   60.84    7.76
   1   8  -2  100.07    8.70
   1   8  -2   99.43    8.07
   1   8  -2  121.67    8.91
   1   8  -2  100.92    8.45
   1   8  -2  104.24    8.60
  -1  -8   2   96.23    8.43
  -1  -8   2  102.53    9.13
  -1  -8   2   94.95    8.88
  -1  -8   2  112.88    9.02
  -1  -8   2   93.30    8.90
   0   8  -2   32.53    4.39
   0   8  -2   34.32    4.27
   0   8  -2   21.16    3.93
   0   8  -2   29.26    3.35
   0   8  -2   25.00    3.02
   0  -8   2   24.02    4.02
   0  -8   2   31.76    3.92
   0  -8   2   31.00    4.43
   0  -8   2   26.63    3.66
   0  -8   2   25.42    3.19
  -1   8  -2    6.85    3.91
  -1   8  -2   12.45    2.25
  -1   8  -2    8.95    1.84
  -1   8  -2   28.95   19.03
  -1   8  -2    5.76    2.90
   1  -8   2    6.76    1.90
   1  -8   2    4.48    1.84
   1  -8   2    6.86    2.20
   1  -8   2    6.66    2.48
   1  -8   2    5.39    2.48
   1  -8   2    6.53    1.56
  -2   8  -2   52.07   12.27
  -2   8  -2   29.05    3.48
  -2   8  -2   32.03    5.15
  -2   8  -2   17.05    5.00
   2  -8   2   32.95    3.52
   2  -8   2   27.87    4.47
   2  -8   2   26.53    3.20
   2  -8   2   25.50    3.68
   2  -8   2   26.65    4.23
  -3   8  -2   71.37   13.73
  -3   8  -2   45.68    4.70
  -3   8  -2   29.27    6.18
  -3   8  -2   56.91    9.47
   3  -8   2   40.92    4.71
   3  -8   2   40.89    5.31
   3  -8   2   44.82    4.44
   3  -8   2   41.77    4.28
   3  -8   2   56.28    5.83
  10   7  -2   26.13    4.76
 -10  -7   2   22.50    4.41
 -10  -7   2   28.59    4.84
 -10  -7   2   13.80    7.28
 -10  -7   2   26.97    5.63
 -10  -7   2   22.07    3.14
   9   7  -2   -0.56    2.10
   9   7  -2    1.47    1.75
   9   7  -2    0.21    0.54
   9   7  -2    1.40    0.82
  -9  -7   2    2.82    4.86
  -9  -7   2    4.48    3.16
  -9  -7   2    1.05    1.90
  -9  -7   2    2.19    2.32
  -9  -7   2    2.60    3.25
  -9  -7   2   -0.85    7.48
   8   7  -2   56.24    4.24
   8   7  -2   51.95    4.31
   8   7  -2   52.99    5.67
   8   7  -2   51.06    5.00
  -8  -7   2   53.03    4.83
  -8  -7   2   58.18   10.55
  -8  -7   2   63.35    6.37
  -8  -7   2   47.46    5.73
  -8  -7   2   45.94    7.72
  -8  -7   2   58.25    7.40
  -8  -7   2   46.93    6.34
   7   7  -2   95.60    8.22
   7   7  -2   91.88    7.67
   7   7  -2   91.64    7.23
   7   7  -2   92.14    7.17
  -7  -7   2   92.15    7.63
  -7  -7   2   98.40    9.57
  -7  -7   2   95.18    8.74
  -7  -7   2   82.18    8.88
  -7  -7   2   94.19    8.69
  -7  -7   2   88.70   10.91
  -7  -7   2  104.22   11.54
   6   7  -2   44.06    3.81
   6   7  -2   44.90    4.85
   6   7  -2   44.10    3.71
   6   7  -2   47.44    4.45
  -6  -7   2   58.63    6.40
  -6  -7   2   49.39    5.55
  -6  -7   2   44.33    5.23
  -6  -7   2   42.72    7.79
  -6  -7   2   41.63    4.15
  -6  -7   2   57.59    8.06
   5   7  -2    2.83    1.70
   5   7  -2    7.08    1.64
   5   7  -2    6.30    1.01
   5   7  -2    5.24    0.81
  -5  -7   2    7.65    3.69
  -5  -7   2    3.75    2.13
  -5  -7   2    7.01    2.78
  -5  -7   2    5.20    1.27
  -5  -7   2    6.16    3.12
   4   7  -2   66.62    5.32
   4   7  -2   73.83    5.83
   4   7  -2   60.69    6.06
   4   7  -2   65.93    5.23
  -4  -7   2   66.37    5.51
  -4  -7   2   72.91    7.67
  -4  -7   2   61.11    6.15
   3   7  -2   36.98    3.81
   3   7  -2   28.35    2.73
   3   7  -2   33.34    2.92
   3   7  -2   30.13    3.41
  -3  -7   2   38.43    3.86
  -3  -7   2   28.01    4.87
   2   7  -2   17.27    2.88
   2   7  -2   17.88    2.65
   2   7  -2   14.12    2.06
   2   7  -2   16.41    1.76
  -2  -7   2   19.22    2.86
  -2  -7   2   23.39    3.60
  -2  -7   2   23.82    3.49
   1   7  -2   24.46    3.34
   1   7  -2   21.19    2.18
   1   7  -2   21.41    2.60
   1   7  -2   25.32    2.78
   1   7  -2   23.78    3.09
  -1  -7   2   17.00    3.23
  -1  -7   2   24.73    4.07
  -1  -7   2   19.90    2.64
  -1  -7   2   19.13    3.01
   0   7  -2   86.58    8.01
   0   7  -2   98.65    8.19
   0   7  -2   97.04    7.55
   0   7  -2  102.99    8.06
   0   7  -2   96.09    7.88
   0  -7   2   95.21    8.20
   0  -7   2   92.48    7.71
   0  -7   2   96.07    8.01
   0  -7   2   89.80    8.30
  -1   7  -2   67.00    5.64
  -1   7  -2   52.66    5.22
  -1   7  -2   61.01    5.30
  -1   7  -2   57.37    6.18
   1  -7   2   62.04    5.35
   1  -7   2   59.47    5.87
   1  -7   2   63.13    5.93
   1  -7   2   57.11    5.12
   1  -7   2   56.58    5.34
   1  -7   2   60.20    5.46
  -2   7  -2    0.33    2.39
  -2   7  -2   -0.97    3.65
  -2   7  -2    2.53    3.11
  -2   7  -2   -1.23    1.00
  -2   7  -2    8.94   10.36
   2  -7   2    1.30    1.08
   2  -7   2    0.92    1.41
   2  -7   2   -2.56    1.77
   2  -7   2    1.33    1.99
   2  -7   2    1.58    1.38
   2  -7   2    1.95    1.99
  -3   7  -2   26.50    5.09
  -3   7  -2   25.11    5.71
  -3   7  -2   28.09    5.75
  -3   7  -2   28.91    3.17
   3  -7   2   27.51    3.06
   3  -7   2   18.12    3.29
   3  -7   2   23.00    2.86
   3  -7   2   24.08    3.84
   3  -7   2   30.05    4.47
  -4   7  -2   38.67    8.42
  -4   7  -2   33.33    7.65
  -4   7  -2   41.49    7.22
  -4   7  -2   50.44    5.35
   4  -7   2   59.51    6.20
   4  -7   2   47.70    5.26
   4  -7   2   52.37    5.49
   4  -7   2   52.76    5.16
   4  -7   2   50.24    4.55
  -5   7  -2   17.22    5.61
   5  -7   2   21.58    3.62
   5  -7   2   26.86    4.06
  10   6  -2   25.27    4.29
 -10  -6   2   25.32    5.65
 -10  -6   2   21.55    3.26
 -10  -6   2   27.20    6.35
 -10  -6   2   23.77    7.77
 -10  -6   2  -17.92   29.47
 -10  -6   2   21.67    4.24
 -10  -6   2   34.35    4.59
   9   6  -2   68.14    6.41
  -9  -6   2   68.40    9.11
  -9  -6   2   57.52   27.25
  -9  -6   2   65.16    5.85
  -9  -6   2   61.91    6.82
  -9  -6   2   71.65    6.99
  -9  -6   2   71.23    9.26
  -9  -6   2   54.70   11.64
   8   6  -2   28.86    3.89
  -8  -6   2   32.63    6.50
  -8  -6   2   30.98    3.34
  -8  -6   2   36.67    4.86
  -8  -6   2   32.60    4.14
  -8  -6   2   24.37    6.92
  -8  -6   2   28.46    5.56
   7   6  -2    7.35    1.84
   7   6  -2    5.42    1.04
  -7  -6   2    5.75    4.38
  -7  -6   2    7.05    1.35
  -7  -6   2    6.49    3.25
  -7  -6   2   11.51    4.09
  -7  -6   2    6.32    2.26
   6   6  -2  105.41    9.65
   6   6  -2  116.76    9.02
  -6  -6   2  133.19   11.13
  -6  -6   2  113.78    9.34
  -6  -6   2  135.02   10.32
  -6  -6   2  104.60   11.51
  -6  -6   2  119.40   11.14
  -6  -6   2  120.60   12.07
   5   6  -2   92.73    8.45
   5   6  -2   98.06    7.83
  -5  -6   2  102.07   10.59
  -5  -6   2  103.54    8.74
  -5  -6   2  103.67    8.12
  -5  -6   2  116.53   10.51
  -5  -6   2  109.86    9.22
   4   6  -2   11.89    1.30
   4   6  -2   15.07    2.40
  -4  -6   2   18.56    3.44
  -4  -6   2   16.68    2.86
   3   6  -2   39.62    5.03
   3   6  -2   35.42    2.81
  -3  -6   2   26.30    4.23
   2   6  -2  201.38   14.82
   2   6  -2  204.81   15.27
  -2  -6   2  180.75   15.46
   1   6  -2   88.37    6.95
   1   6  -2   87.11    7.38
  -1  -6   2   91.81    7.62
  -1  -6   2   91.91    7.29
   0   6  -2    1.58    1.50
   0   6  -2    0.66    0.77
   0   6  -2    1.81    1.21
   0  -6   2    1.08    1.22
   0  -6   2    1.30    1.87
   0  -6   2    1.22    1.07
  -1   6  -2   61.41    5.44
  -1   6  -2   67.93    5.21
  -1   6  -2   59.76    5.87
  -1   6  -2   64.69    5.35
   1  -6   2   61.54    5.41
   1  -6   2   56.68    5.17
   1  -6   2   79.71    7.48
   1  -6   2   54.03    5.19
   1  -6   2   56.46    5.47
   1  -6   2   70.14    5.87
  -2   6  -2   85.71    7.25
  -2   6  -2   82.94    9.95
   2  -6   2   93.01    7.68
   2  -6   2   91.98    7.36
   2  -6   2   87.47    7.43
   2  -6   2   80.27    7.06
   2  -6   2   93.99    7.85
  -3   6  -2    6.10    3.55
  -3   6  -2   15.73    4.66
  -3   6  -2   32.03   10.76
  -3   6  -2   12.47    2.03
  -3   6  -2   17.15    4.73
   3  -6   2   18.66    2.84
   3  -6   2   18.87    3.31
   3  -6   2   11.63    2.48
   3  -6   2   16.24    2.58
   3  -6   2   13.11    2.00
   3  -6   2   14.14    2.35
  -4   6  -2   19.65    4.74
  -4   6  -2   26.92    2.93
  -4   6  -2   28.86    5.60
  -4   6  -2   32.78    7.32
   4  -6   2   19.49    3.59
   4  -6   2   18.79    2.55
   4  -6   2   27.20    3.67
   4  -6   2   20.05    3.16
   4  -6   2   17.96    2.72
  -5   6  -2  123.15   12.91
  -5   6  -2  121.23   13.69
  -5   6  -2  160.76   11.39
   5  -6   2  129.04   11.26
   5  -6   2  132.99   10.68
   5  -6   2  133.68   11.12
   5  -6   2  139.14   10.78
  -6   6  -2   54.89   15.29
  -6   6  -2   55.03    8.40
  -6   6  -2   63.13   18.68
  -6   6  -2   49.26    5.43
   6  -6   2   52.00    5.42
   6  -6   2   46.60    5.01
   6  -6   2   45.28    4.51
   6  -6   2   45.08    4.40
  10   5  -2    4.21    1.99
 -10  -5   2    6.15    3.47
 -10  -5   2    5.75    5.81
 -10  -5   2    4.46    4.51
 -10  -5   2    4.80    2.55
 -10  -5   2  -17.05   29.60
 -10  -5   2    8.97    6.70
 -10  -5   2    8.60    6.56
 -10  -5   2    3.90    2.79
   9   5  -2   24.57    3.66
  -9  -5   2   29.99    5.38
  -9  -5   2   38.73    5.01
  -9  -5   2   36.68    8.71
  -9  -5   2   27.50    4.31
  -9  -5   2   21.11    7.09
  -9  -5   2   27.39    3.32
  -9  -5   2  -10.00   24.28
   8   5  -2   87.21    8.14
   8   5  -2  100.11    8.33
  -8  -5   2   86.55   12.65
  -8  -5   2  111.44    9.18
  -8  -5   2  100.36    8.16
  -8  -5   2  111.96   10.41
   7   5  -2  101.02    8.66
  -7  -5   2  124.48   10.93
  -7  -5   2  101.44    8.43
  -7  -5   2   97.06   11.73
  -7  -5   2  114.04    9.31
  -7  -5   2   92.24   10.46
   6   5  -2    2.71    0.51
   6   5  -2    5.61    1.37
  -6  -5   2    4.22    1.19
  -6  -5   2    0.86    3.43
  -6  -5   2    2.11    1.81
  -6  -5   2   -0.34    3.35
  -6  -5   2    3.17    0.69
   5   5  -2   23.13    2.76
   5   5  -2   23.76    1.93
   5   5  -2   21.26    5.24
   4   5  -2  139.85   10.34
   4   5  -2  128.01   10.79
  -4  -5   2  142.87   10.99
   3   5  -2   89.11    6.66
   3   5  -2   83.01    7.08
  -3  -5   2   89.01    7.45
   2   5  -2    4.70    0.70
   2   5  -2    2.96    1.08
  -2  -5   2    3.02    1.38
   1   5  -2  155.46   11.72
  -1  -5   2  150.19   11.95
  -1  -5   2  158.87   12.23
   0   5  -2  223.90   18.68
   0   5  -2  250.79   18.50
   0  -5   2  256.11   18.52
   0  -5   2  245.57   18.86
   0  -5   2  251.20   18.65
  -1   5  -2   41.64    3.67
  -1   5  -2   37.38    3.84
   1  -5   2   40.71    3.92
   1  -5   2   46.33    3.75
   1  -5   2   47.80    3.73
  -2   5  -2   20.31    2.22
  -2   5  -2   21.07    4.70
   2  -5   2   18.95    2.36
   2  -5   2   20.46    2.43
   2  -5   2   16.50    2.11
   2  -5   2   19.03    2.36
  -3   5  -2   53.05    4.93
  -3   5  -2   63.19    7.69
   3  -5   2   59.35    4.85
   3  -5   2   60.98    4.91
   3  -5   2   56.33    5.11
   3  -5   2   58.42    5.23
  -4   5  -2   66.74    7.85
  -4   5  -2   72.83    6.09
  -4   5  -2   61.42    8.37
   4  -5   2   73.52    5.90
   4  -5   2   73.86    6.19
   4  -5   2   71.14    6.45
   4  -5   2   70.83    5.82
  -5   5  -2    1.36    1.31
  -5   5  -2   -2.96    3.33
  -5   5  -2   -0.05    3.09
  -5   5  -2   -2.77    8.61
   5  -5   2    2.64    1.00
   5  -5   2    1.85    1.89
   5  -5   2    1.95    1.36
   5  -5   2    2.07    1.21
  -6   5  -2   60.76   12.21
  -6   5  -2   39.10    6.53
  -6   5  -2   45.60    4.58
  -6   5  -2   71.47   18.94
  -6   5  -2   34.68    6.20
   6  -5   2   38.57    3.83
   6  -5   2   44.07    4.87
   6  -5   2   35.37    3.71
   6  -5   2   38.44    4.27
  -7   5  -2   79.05   14.77
  -7   5  -2   58.96    8.49
  -7   5  -2   55.93    7.97
  -7   5  -2   45.83   18.59
   7  -5   2   55.02    5.03
   7  -5   2   56.01    5.56
   7  -5   2   60.22    5.07
   7  -5   2   54.83    7.90
  10   4  -2   29.05    3.93
  10   4  -2   30.28    2.89
 -10  -4   2   27.52    8.54
 -10  -4   2   10.49   29.04
 -10  -4   2   34.66    4.75
 -10  -4   2   31.84    6.66
 -10  -4   2   27.70    3.92
 -10  -4   2   32.22   10.42
 -10  -4   2   31.01    5.74
 -10  -4   2   35.50    5.13
   9   4  -2   36.71    4.03
  -9  -4   2   43.23    5.40
  -9  -4   2   40.54    4.13
  -9  -4   2   37.58   26.67
  -9  -4   2   35.01    6.44
  -9  -4   2   59.13   12.55
  -9  -4   2   40.83    7.59
  -9  -4   2   36.75    8.10
  -9  -4   2   31.07    5.17
   8   4  -2    0.49    1.17
   8   4  -2    0.87    1.74
  -8  -4   2   -0.91    5.79
  -8  -4   2    8.66   21.55
  -8  -4   2    1.63    2.23
  -8  -4   2   -0.28    3.45
  -8  -4   2    1.18    1.29
  -8  -4   2   -0.48    0.85
  -8  -4   2   -0.53    5.04
   7   4  -2  123.02    9.76
   7   4  -2  112.33    9.72
  -7  -4   2  119.03   13.11
  -7  -4   2  127.65   11.36
  -7  -4   2  117.79    9.61
  -7  -4   2  134.57   10.51
  -7  -4   2  122.88    9.65
   6   4  -2  182.30   15.58
   6   4  -2  220.19   16.97
   6   4  -2  196.29   15.77
  -6  -4   2  202.44   17.78
  -6  -4   2  203.40   15.62
  -6  -4   2  230.17   16.41
  -6  -4   2  200.23   15.64
   5   4  -2   48.79    4.30
   5   4  -2   55.43    5.66
  -5  -4   2   45.14    4.08
   4   4  -2   17.80    2.14
   4   4  -2   19.12    1.55
  -4  -4   2   19.08    2.31
   3   4  -2  271.99   19.89
   3   4  -2  250.34   20.20
  -3  -4   2  274.86   20.29
   2   4  -2   93.73    7.94
   2   4  -2  105.24    7.65
  -2  -4   2  102.92    8.11
   1   4  -2    0.05    0.68
   1   4  -2    1.70    0.43
  -1  -4   2    1.39    0.93
   0   4  -2  135.39   10.07
   0   4  -2  119.32   10.24
   0  -4   2  136.01   10.07
   0  -4   2  136.27   10.47
   0  -4   2  137.04   10.24
  -1   4  -2  148.30   11.74
   1  -4   2  152.98   12.00
   1  -4   2  159.25   11.80
   1  -4   2  157.71   11.84
   2  -4   2   73.13    5.85
   2  -4   2   74.34    5.91
   2  -4   2   73.33    6.04
   3  -4   2   10.60    1.90
   3  -4   2   11.25    1.50
   3  -4   2   10.63    1.71
  -4   4  -2  154.16   12.91
  -4   4  -2  135.46   11.06
  -4   4  -2  151.02   13.38
   4  -4   2  149.95   10.96
   4  -4   2  126.43   11.17
   4  -4   2  146.59   11.28
   4  -4   2  134.20   11.14
  -5   4  -2  140.97   11.55
  -5   4  -2  136.38   11.01
  -5   4  -2  121.42   12.62
  -5   4  -2  137.40   12.48
   5  -4   2  146.40   10.77
   5  -4   2  141.35   11.06
  -6   4  -2   21.58    3.20
  -6   4  -2   17.39    3.05
  -6   4  -2   15.63    4.20
  -6   4  -2   15.25    4.43
  -6   4  -2   28.17   15.90
  -6   4  -2   35.99   10.41
   6  -4   2   23.63    2.59
   6  -4   2   20.78    2.91
  -7   4  -2   17.00   16.57
  -7   4  -2    2.12    8.83
  -7   4  -2    9.19    2.47
  -7   4  -2   -6.03   10.06
  -7   4  -2    6.17    3.52
  -7   4  -2    6.54    2.39
  -7   4  -2   10.00    3.79
   7  -4   2    4.65    1.46
   7  -4   2    8.60    2.26
   7  -4   2    5.05    1.77
   7  -4   2    5.26    1.26
  10   3  -2    1.16    1.01
  10   3  -2    2.11    1.62
 -10  -3   2    3.50    1.88
 -10  -3   2    2.95    3.08
 -10  -3   2    6.03   12.55
 -10  -3   2    7.26    6.74
 -10  -3   2    1.02    4.19
 -10  -3   2    1.05    3.29
 -10  -3   2    2.95    4.20
 -10  -3   2   31.05   28.96
   9   3  -2   37.78    3.21
   9   3  -2   35.79    3.83
  -9  -3   2   32.63    4.01
  -9  -3   2   32.55    6.09
  -9  -3   2   40.13    7.34
  -9  -3   2   21.23   25.05
  -9  -3   2   43.28    5.65
  -9  -3   2   35.42    7.67
  -9  -3   2   40.58    4.13
  -9  -3   2   46.90    5.50
   8   3  -2   98.16    7.87
  -8  -3   2  100.75   10.10
  -8  -3   2   86.53   25.72
  -8  -3   2  114.20    9.15
  -8  -3   2   89.22   12.17
  -8  -3   2  101.66    7.98
  -8  -3   2   80.44    7.96
   7   3  -2   12.26    2.09
   7   3  -2   11.99    2.07
  -7  -3   2   13.78    2.00
  -7  -3   2   18.60    3.38
  -7  -3   2   18.23    2.16
  -7  -3   2   20.90    5.43
  -7  -3   2   25.28    8.04
   6   3  -2   26.23    2.59
   6   3  -2   23.99    2.70
   6   3  -2   25.60    4.46
  -6  -3   2   24.72    2.52
   5   3  -2  115.65    9.70
   5   3  -2  117.96    9.67
   5   3  -2  144.95   10.61
  -5  -3   2  122.41    9.71
   4   3  -2   92.81    8.08
   4   3  -2  119.52    7.91
  -4  -3   2   96.90    8.01
   3   3  -2   22.87    1.94
   3   3  -2   24.83    2.36
  -3  -3   2   26.58    2.36
  -3  -3   2   24.79    2.21
   2   3  -2  191.55   14.93
   2   3  -2  205.51   14.69
  -2  -3   2  190.82   14.93
   1   3  -2  296.86   23.40
   1   3  -2  309.77   23.21
  -1  -3   2  324.93   23.49
   0   3  -2   51.31    4.46
   0  -3   2   60.15    4.58
   1  -3   2    3.30    0.75
   1  -3   2    2.35    0.53
   2  -3   2   40.50    3.46
   2  -3   2   40.92    3.32
   2  -3   2   39.24    3.36
   3  -3   2  154.85   11.44
   3  -3   2  155.58   11.60
   3  -3   2  139.75   11.60
   4  -3   2    7.71    1.38
   4  -3   2   10.57    1.31
   4  -3   2   10.78    1.87
  -5   3  -2   64.88    7.12
  -5   3  -2   69.34    6.84
  -5   3  -2   63.16    5.30
  -5   3  -2   63.41    6.16
   5  -3   2   68.83    5.66
   5  -3   2   57.26    4.99
   5  -3   2   55.39    5.23
  -6   3  -2  161.06   13.21
  -6   3  -2  165.60   14.11
  -6   3  -2  173.89   27.55
  -6   3  -2  167.13   12.79
   6  -3   2  171.53   12.39
   6  -3   2  150.12   12.63
   6  -3   2  158.68   12.32
   6  -3   2  151.78   12.69
  -7   3  -2   44.23    6.63
  -7   3  -2   42.60    5.46
  -7   3  -2   48.09    5.26
  -7   3  -2   43.82    6.32
  -7   3  -2   25.16   16.49
   7  -3   2   49.31    4.64
   7  -3   2   49.30    4.18
   7  -3   2   50.02    4.02
  -8   3  -2    5.19    5.18
  -8   3  -2   -4.75   19.02
  -8   3  -2   -5.70   10.07
  -8   3  -2   -2.07    3.37
  -8   3  -2    3.34    2.35
  -8   3  -2    1.51    3.04
   8  -3   2    3.11    1.28
   8  -3   2    0.56    2.21
   8  -3   2    1.71    1.64
  10   2  -2   40.22    4.13
  10   2  -2   40.66    3.66
 -10  -2   2   16.19   28.05
 -10  -2   2   28.64    6.38
 -10  -2   2   40.16    4.80
 -10  -2   2   43.45    8.56
 -10  -2   2   49.87    8.65
 -10  -2   2   44.95    7.45
 -10  -2   2   43.93   17.70
 -10  -2   2   45.19    6.74
   9   2  -2    1.54    0.76
   9   2  -2    1.40    1.20
  -9  -2   2    1.64    3.71
  -9  -2   2    1.87    1.53
  -9  -2   2    8.28   14.25
  -9  -2   2    2.02    1.56
  -9  -2   2    2.10    5.78
  -9  -2   2    2.52    3.96
  -9  -2   2   -9.30   23.73
  -9  -2   2    2.87    3.01
  -9  -2   2    2.84    3.17
   8   2  -2   51.47    4.52
  -8  -2   2   72.90    7.09
  -8  -2   2   63.45    7.67
  -8  -2   2   45.88    9.75
  -8  -2   2   12.20   21.98
  -8  -2   2   49.47    5.04
  -8  -2   2   58.55    5.03
  -8  -2   2   49.33    7.25
   7   2  -2  171.91   13.23
   7   2  -2  179.95   14.75
   7   2  -2  173.92   13.69
  -7  -2   2  122.57   27.33
  -7  -2   2  161.01   13.57
  -7  -2   2  187.16   13.42
   6   2  -2   86.65    6.89
   6   2  -2   77.66    6.58
   6   2  -2   90.97    7.82
  -6  -2   2   77.61    6.83
   5   2  -2    2.61    1.07
   5   2  -2    1.83    1.56
   5   2  -2    1.50    0.86
   5   2  -2    1.47    0.71
  -5  -2   2    2.72    0.89
   4   2  -2   80.13    6.49
   4   2  -2   93.88    7.16
   4   2  -2   79.28    6.46
  -4  -2   2   76.29    6.55
   3   2  -2  136.16    8.96
   3   2  -2  113.70    9.14
  -3  -2   2  104.52    9.15
   2   2  -2   23.66    1.86
   2   2  -2   19.40    2.07
  -2  -2   2   19.75    2.13
  -2  -2   2   24.50    1.94
  -2  -2   2   20.96    2.00
   1   2  -2  113.32    7.95
   1   2  -2   96.85    8.00
  -1  -2   2   98.47    8.02
  -1  -2   2  108.36    8.05
   0   2  -2   76.36    6.13
   0  -2   2   76.73    6.13
   0  -2   2   84.58    6.18
  -1   2  -2  189.12   13.98
   1  -2   2  191.66   14.05
   1  -2   2  174.95   13.93
   2  -2   2   11.70    1.31
   2  -2   2   12.98    1.23
   2  -2   2   11.23    1.23
   3  -2   2   95.02    7.85
   3  -2   2  106.60    7.72
   3  -2   2  101.06    7.87
   4  -2   2  233.73   16.73
   4  -2   2  204.66   16.90
   4  -2   2  228.32   17.00
  -5   2  -2   24.96    4.24
   5  -2   2   24.52    2.64
   5  -2   2   28.49    3.08
   5  -2   2   31.10    2.41
  -6   2  -2    5.52    2.64
  -6   2  -2   -0.54   15.28
  -6   2  -2    1.42    8.44
  -6   2  -2    3.43    2.30
  -6   2  -2    3.50    2.11
   6  -2   2    1.83    0.64
   6  -2   2    1.42    0.87
  -7   2  -2   72.07    7.54
  -7   2  -2   73.78    7.11
  -7   2  -2   67.37    7.74
  -7   2  -2   61.10   18.95
  -7   2  -2   66.67    6.47
   7  -2   2   65.71    6.20
   7  -2   2   69.34    5.90
   7  -2   2   70.21    5.53
   7  -2   2   75.16    5.69
  -8   2  -2   55.85    7.53
  -8   2  -2   70.08    6.88
  -8   2  -2   55.01    7.08
  -8   2  -2   83.57   15.80
   8  -2   2   56.99    4.95
   8  -2   2   61.02    5.89
   8  -2   2   68.14    5.14
   8  -2   2   57.95    5.51
  -9   2  -2    9.11    3.44
  -9   2  -2    9.02    2.91
  -9   2  -2   18.47    9.66
  -9   2  -2  -14.44   19.03
  -9   2  -2    7.61    3.66
  -9   2  -2    5.90    9.71
   9  -2   2   13.74    2.05
   9  -2   2    8.40    1.91
   9  -2   2   10.24    1.68
  10   1  -2   29.38    3.18
 -10  -1   2   39.13    7.58
 -10  -1   2   30.61    5.48
 -10  -1   2   40.14   47.56
 -10  -1   2   32.24    5.77
 -10  -1   2   23.44    5.73
 -10  -1   2   29.36    4.50
 -10  -1   2   29.56    4.76
 -10  -1   2   21.38   24.85
 -10  -1   2   38.56    8.58
   9   1  -2   56.70    4.87
  -9  -1   2   55.47    7.97
  -9  -1   2   53.97   23.87
  -9  -1   2   68.40    5.87
  -9  -1   2   71.28    7.87
  -9  -1   2   54.40    5.94
  -9  -1   2   64.28   10.71
  -9  -1   2   54.39    8.68
  -9  -1   2   49.74   25.20
   8   1  -2   16.30    2.18
   8   1  -2   19.83    6.00
   8   1  -2   17.01    1.84
  -8  -1   2   33.87   19.26
  -8  -1   2   18.04   19.57
  -8  -1   2   19.15    6.30
  -8  -1   2   17.86    3.74
  -8  -1   2   14.53    3.94
  -8  -1   2   20.00    2.49
  -8  -1   2   21.78    5.79
  -8  -1   2   16.74    2.83
  -8  -1   2   24.64    5.17
   7   1  -2   14.74    1.55
   7   1  -2   13.64    1.86
   7   1  -2   18.13    3.94
  -7  -1   2   36.31   17.44
  -7  -1   2   21.77    2.43
  -7  -1   2    1.36   18.24
  -7  -1   2   13.60    2.42
  -7  -1   2   23.83    4.82
   6   1  -2  144.86   11.60
   6   1  -2  159.13   11.48
   6   1  -2  161.69   12.08
   6   1  -2  151.68   12.62
  -6  -1   2  141.18   12.03
   5   1  -2  250.75   18.39
   5   1  -2  228.30   18.10
   5   1  -2  253.93   18.81
  -5  -1   2  226.12   18.43
   4   1  -2   52.11    4.35
   4   1  -2   61.50    5.02
   4   1  -2   57.01    4.55
  -4  -1   2   47.14    4.55
   3   1  -2   79.87    5.88
  -3  -1   2   70.26    5.96
  -3  -1   2   72.05    6.02
   2   1  -2  349.96   25.18
  -2  -1   2  333.84   25.22
  -2  -1   2  323.09   25.26
   1   1  -2  193.34   15.29
   1   1  -2  224.48   15.18
  -1  -1   2  182.76   15.30
  -1  -1   2  211.84   15.24
   0   1  -2    1.14    0.40
   0  -1   2    1.45    0.42
   0  -1   2    1.47    0.35
  -1   1  -2   20.26    1.76
   1  -1   2   24.73    1.78
   1  -1   2   18.24    1.72
   2  -1   2  219.38   16.54
   3  -1   2   65.91    5.03
   3  -1   2   60.45    4.97
  -4   1  -2   40.26    6.33
   4  -1   2   44.59    3.96
   4  -1   2   48.54    4.10
   4  -1   2   56.67    3.85
   5  -1   2  185.16   14.64
   5  -1   2  172.99   14.47
   5  -1   2  210.59   14.30
  -6   1  -2   79.65    9.90
  -6   1  -2   96.37    8.24
  -6   1  -2   88.17    8.28
   6  -1   2   94.32    7.23
  -7   1  -2   18.18    3.49
  -7   1  -2   30.42   10.38
  -7   1  -2   23.57    3.88
  -7   1  -2   20.16    3.49
  -7   1  -2   30.79   18.92
   7  -1   2   25.04    2.10
   7  -1   2   23.35    2.48
  -8   1  -2   14.30   18.67
  -8   1  -2   10.54    3.11
  -8   1  -2   10.79    3.03
  -8   1  -2   23.24    7.24
  -8   1  -2   13.62    3.22
  -8   1  -2   32.77   11.02
   8  -1   2   24.15    3.89
   8  -1   2   15.34    1.62
   8  -1   2   13.39    2.14
  -9   1  -2   55.54   13.82
  -9   1  -2   39.19    5.81
  -9   1  -2   43.28    5.85
  -9   1  -2   38.39   17.99
  -9   1  -2   37.04    6.20
   9  -1   2   38.30    4.09
   9  -1   2   47.01    5.01
   9  -1   2   41.96    3.75
   9  -1   2   38.60    3.42
  10   0  -2   11.21    2.30
 -10   0   2    8.37   22.96
 -10   0   2   12.16    4.50
 -10   0   2   23.09   23.63
 -10   0   2    8.71    2.88
 -10   0   2    8.58    2.65
 -10   0   2   13.83    4.77
 -10   0   2    9.12    7.31
 -10   0   2   11.57    4.35
 -10   0   2   16.37    6.44
   9   0  -2   23.18    2.65
  -9   0   2   18.29    4.70
  -9   0   2    5.03   21.80
  -9   0   2   19.79   21.38
  -9   0   2   21.77    5.24
  -9   0   2   27.63    3.34
  -9   0   2   32.35    7.44
  -9   0   2   26.57    4.69
   8   0  -2  111.71    8.56
  -8   0   2  122.53    9.20
  -8   0   2  146.91   32.86
  -8   0   2   99.86    9.38
  -8   0   2   99.52   10.82
  -8   0   2   99.38   24.52
   7   0  -2  132.72    9.72
  -7   0   2  109.26   11.62
  -7   0   2  138.62   28.48
  -7   0   2  140.06   10.32
  -7   0   2  179.95   32.60
  -7   0   2  111.81   10.39
   6   0  -2    7.77    1.10
   6   0  -2    6.97    1.67
   6   0  -2    8.67    1.08
  -6   0   2   11.27    1.99
   5   0  -2  136.76    9.66
   5   0  -2  134.77   10.13
   5   0  -2  123.82    9.69
  -5   0   2  111.83   10.12
   4   0  -2  200.15   17.65
   4   0  -2  268.89   17.57
   4   0  -2  261.13   17.95
  -4   0   2  205.66   17.95
   3   0  -2   71.78    5.37
   3   0  -2   68.20    5.14
  -3   0   2   59.10    5.40
  -3   0   2   65.46    5.28
   2   0  -2   22.42    1.90
   2   0  -2   22.12    2.00
  -2   0   2   23.88    2.02
  -2   0   2   20.32    2.09
   1   0  -2  492.42   36.40
  -1   0   2  474.61   36.48
  -1   0   2  496.15   36.44
   0   0  -2  433.53   32.67
   0   0   2  441.58   32.70
  -1   0  -2   68.42    5.15
   1   0   2   65.40    5.14
  -2   0  -2   56.18    5.26
   2   0   2   43.64    3.77
  -3   0  -2  350.66   27.39
   3   0   2  335.80   25.76
  -4   0  -2  201.06   17.67
   4   0   2  214.25   15.85
  -5   0  -2    0.44    2.92
   5   0   2    2.25    0.77
  -6   0  -2  138.53   14.29
   6   0   2  155.66   11.90
   6   0   2  166.50   12.21
  -7   0  -2  130.44   14.33
  -7   0  -2  160.55   12.89
  -7   0  -2  163.74   12.90
  -7   0  -2  153.00   30.27
  -7   0  -2  161.06   13.17
   7   0   2  155.04   11.96
  -8   0  -2   74.68    7.49
  -8   0  -2   88.43   26.09
  -8   0  -2   68.11    7.33
  -8   0  -2   75.41    7.82
  -8   0  -2   69.67    9.87
   8   0   2   80.46    6.25
  -9   0  -2   -0.99    6.71
  -9   0  -2   -0.83    2.61
  -9   0  -2    1.03    4.81
  -9   0  -2   -4.72    2.18
  -9   0  -2    7.01    9.82
  -9   0  -2    0.41    5.18
  -9   0  -2   -0.05    2.11
  -9   0  -2    9.59   17.73
   9   0   2    0.18    1.12
 -10   0  -2   39.72    8.55
 -10   0  -2   18.00   18.58
 -10   0  -2   40.24   14.39
 -10   0  -2   41.85    6.39
 -10   0  -2   43.01    6.40
 -10   0  -2   35.32    5.93
  10   0   2   43.37    4.15
   9  -1  -2   19.07    3.35
  -9   1   2   12.45   23.09
  -9   1   2   30.88    5.70
  -9   1   2   30.21   25.16
  -9   1   2   22.95    4.29
  -9   1   2   18.64    5.01
  -9   1   2   26.66    3.55
  -9   1   2   27.13    4.73
  -9   1   2   37.81    8.55
   8  -1  -2    4.29    1.16
  -8   1   2   13.96   16.90
  -8   1   2    5.60    3.55
  -8   1   2    6.69    6.90
  -8   1   2    1.88    2.35
  -8   1   2   -2.02   23.08
  -8   1   2    5.46    2.18
  -8   1   2    2.36    3.43
   7  -1  -2   74.74    5.91
  -7   1   2   69.85    6.64
  -7   1   2   77.84   19.53
  -7   1   2  114.01   27.46
  -7   1   2   60.63    8.24
  -7   1   2   80.30    8.65
  -7   1   2   79.11    7.13
   6  -1  -2  191.24   14.18
  -6   1   2  250.56   35.85
  -6   1   2  161.33   15.87
  -6   1   2  208.34   26.80
  -6   1   2  181.31   14.77
   5  -1  -2   69.76    5.49
   5  -1  -2   74.01    6.07
  -5   1   2   65.81    6.04
   4  -1  -2    1.70    0.95
   4  -1  -2    2.56    0.56
  -4   1   2    1.35    0.77
   3  -1  -2  217.90   16.22
   3  -1  -2  240.01   16.27
   3  -1  -2  229.64   16.55
  -3   1   2  211.22   16.34
  -3   1   2  181.21   16.54
   2  -1  -2  126.57    9.91
   2  -1  -2  139.09    9.57
   2  -1  -2  120.89    9.54
  -2   1   2  111.15    9.79
  -2   1   2  124.23    9.63
  -2   1   2  136.16    9.57
   1  -1  -2    5.92    0.85
   1  -1  -2    7.60    0.66
   1  -1  -2    5.64    0.74
  -1   1   2    6.99    0.92
  -1   1   2    6.16    0.85
   0  -1  -2    9.34    1.04
   0   1   2   11.79    0.98
   2   1   2  293.75   23.48
  -3  -1  -2    7.03    2.64
   3   1   2    6.22    3.05
   3   1   2    3.14    0.84
  -4  -1  -2  240.31   19.50
   4   1   2  214.40   17.35
   4   1   2  237.08   19.50
  -5  -1  -2  335.72   28.17
   5   1   2  347.44   26.06
   5   1   2  350.76   28.23
  -6  -1  -2   44.43    7.40
   6   1   2   58.03    8.37
   6   1   2   51.96    4.49
  -7  -1  -2    9.46    2.08
  -7  -1  -2    5.27    3.89
  -7  -1  -2   10.41   10.31
  -7  -1  -2    3.32    1.68
   7   1   2    3.50    4.91
  -8  -1  -2   99.83   12.84
  -8  -1  -2  129.35   10.54
  -8  -1  -2  123.38   11.08
  -8  -1  -2  154.49   35.20
  -8  -1  -2  126.08   10.59
  -9  -1  -2   72.57    7.40
  -9  -1  -2   67.77   22.84
  -9  -1  -2   68.42    7.98
  -9  -1  -2   70.19    7.31
  -9  -1  -2   73.35   15.66
  -9  -1  -2   55.14   10.78
   9   1   2   77.07    5.97
 -10  -1  -2   -6.94    5.39
 -10  -1  -2   -1.24    2.21
 -10  -1  -2    4.88    6.72
 -10  -1  -2   -0.61    2.53
 -10  -1  -2    2.52    3.03
 -10  -1  -2   17.56   21.38
 -10  -1  -2    2.15    4.08
 -10  -1  -2   -0.51   12.36
  10   1   2    0.77    1.21
   9  -2  -2   42.06    4.09
  -9   2   2   43.86    5.68
  -9   2   2   31.58    6.57
  -9   2   2   46.47   27.06
  -9   2   2   41.61   12.81
  -9   2   2   47.24   20.31
  -9   2   2   30.43    6.50
  -9   2   2   37.82    5.37
   8  -2  -2   70.60    6.23
   8  -2  -2   84.28    7.68
  -8   2   2   82.77   20.93
  -8   2   2   65.26    9.56
  -8   2   2   69.05   24.27
  -8   2   2   62.91    8.68
  -8   2   2   64.51    7.44
  -8   2   2   98.01   13.86
  -8   2   2   90.52    8.98
   7  -2  -2    2.84    1.07
  -7   2   2    7.06    4.21
  -7   2   2    5.48   14.16
  -7   2   2   15.89   22.65
  -7   2   2    0.55    3.04
  -7   2   2    2.50    7.75
  -7   2   2    1.29    1.39
  -7   2   2    3.64    3.49
   6  -2  -2   29.24    2.78
  -6   2   2   29.81    9.03
  -6   2   2   31.68    6.98
  -6   2   2   39.13   22.78
  -6   2   2   24.70   13.99
  -6   2   2   29.78    3.44
  -6   2   2   26.96    5.60
   5  -2  -2  118.57    9.34
   5  -2  -2  116.60    8.83
  -5   2   2  103.27    9.25
   4  -2  -2   85.63    6.30
   4  -2  -2   82.87    6.65
  -4   2   2   70.45    6.64
   3  -2  -2    0.78    0.50
   3  -2  -2    1.31    0.79
   3  -2  -2    0.50    0.53
  -3   2   2    0.85    0.68
   2  -2  -2   95.75    7.26
   2  -2  -2   97.05    7.08
  -2   2   2   82.18    7.29
   1  -2  -2   67.41    4.97
   1  -2  -2   63.83    5.06
  -1   2   2   58.73    5.09
   0  -2  -2  318.30   22.69
   0   2   2  258.45   22.67
   0   2   2  331.26   22.66
  -1  -2  -2    5.85    0.93
   1   2   2    6.08    0.84
   1   2   2    6.00    1.97
  -2  -2  -2  126.10   10.32
   2   2   2  109.43   10.23
  -3  -2  -2  393.86   29.71
   3   2   2  355.66   29.39
  -4  -2  -2   12.91    3.64
   4   2   2   13.41    3.27
  -5  -2  -2  149.47   13.24
   5   2   2  149.05   13.01
   5   2   2  129.02   10.84
  -6  -2  -2  240.19   21.12
   6   2   2  243.30   18.81
   6   2   2  255.59   21.14
  -7  -2  -2  114.04   12.59
   7   2   2  125.77    9.88
   7   2   2  125.90   13.45
  -8  -2  -2   -1.85   11.54
  -8  -2  -2    6.41    3.06
  -8  -2  -2    2.12    4.38
  -8  -2  -2    4.08    1.90
  -8  -2  -2    5.77    1.94
  -9  -2  -2   24.90    7.14
  -9  -2  -2   30.22    4.86
  -9  -2  -2   40.68   19.41
  -9  -2  -2   33.73    5.24
  -9  -2  -2   25.92    6.10
  -9  -2  -2   37.12    5.22
  -9  -2  -2   34.79    4.65
  -9  -2  -2   30.92    4.46
  -9  -2  -2   39.92   14.29
 -10  -2  -2   68.00   21.55
 -10  -2  -2   65.55    6.86
 -10  -2  -2   56.17   17.70
 -10  -2  -2   51.14    6.53
 -10  -2  -2   47.60    6.25
 -10  -2  -2   42.03    9.70
 -10  -2  -2   52.32    5.26
 -10  -2  -2   44.25    7.32
  10   2   2   58.15    4.90
 -11  -2  -2   14.83   20.55
 -11  -2  -2   15.67    4.02
 -11  -2  -2   24.82   16.37
 -11  -2  -2    7.31    5.77
 -11  -2  -2   24.41    4.78
 -11  -2  -2   18.57    2.89
 -11  -2  -2   23.73   18.22
 -11  -2  -2   16.53    3.97
  11   2   2   15.62    2.67
   8  -3  -2   35.38    3.12
   8  -3  -2   34.55    3.79
   8  -3  -2   44.68    5.45
   8  -3  -2   33.24    3.43
  -8   3   2   38.34   11.24
  -8   3   2   41.37    4.97
  -8   3   2   36.31   23.85
  -8   3   2   22.23    6.08
  -8   3   2   24.07    4.34
  -8   3   2   37.37   28.60
   7  -3  -2  121.42    9.00
   7  -3  -2  123.74    9.34
   7  -3  -2  114.93    9.06
  -7   3   2  122.92   12.38
  -7   3   2  103.58   11.74
  -7   3   2  104.09   16.64
  -7   3   2  112.28   28.76
  -7   3   2   84.95   13.17
  -7   3   2  172.36   25.67
  -7   3   2  105.44   11.35
  -7   3   2  127.80   10.19
   6  -3  -2   74.97    5.49
   6  -3  -2   69.31    5.74
  -6   3   2   52.74   11.88
  -6   3   2   67.36    6.41
  -6   3   2   90.24   25.43
  -6   3   2   96.09   18.94
  -6   3   2   56.48    7.86
  -6   3   2   70.20    9.08
   5  -3  -2    5.67    1.14
   5  -3  -2    9.43    1.27
  -5   3   2    3.80    8.50
  -5   3   2    3.82    2.93
  -5   3   2   14.40   11.63
  -5   3   2    5.77   19.05
  -5   3   2    8.31    1.76
   4  -3  -2  117.86    8.91
   4  -3  -2  106.75    8.52
   4  -3  -2  112.12    8.34
  -4   3   2   98.69    8.86
   3  -3  -2  133.96    9.79
   3  -3  -2  136.32   10.19
   3  -3  -2  132.98    9.95
  -3   3   2  110.68   10.16
   2  -3  -2   80.49    6.14
   2  -3  -2   84.99    6.04
   2  -3  -2   79.38    6.29
  -2   3   2   65.86    6.29
   1  -3  -2   12.93    1.71
   1  -3  -2   12.67    1.40
   0  -3  -2  327.67   23.51
   0   3   2  296.74   23.48
  -1  -3  -2  416.02   31.25
  -2  -3  -2   20.25    2.10
  -2  -3  -2   25.18    2.90
   2   3   2   21.86    3.06
  -3  -3  -2   89.66    8.15
  -4  -3  -2  278.59   21.04
   4   3   2  235.48   20.50
  -5  -3  -2   55.43    6.77
   5   3   2   56.55    4.49
   5   3   2   51.09    6.48
  -6  -3  -2   18.13    4.85
   6   3   2   13.47    3.91
   6   3   2   10.70    1.64
   7   3   2  191.89   15.14
   7   3   2  199.34   17.73
  -8  -3  -2   45.17    8.87
  -8  -3  -2   44.29    4.71
  -8  -3  -2   54.72   16.21
  -8  -3  -2   43.24    6.36
  -8  -3  -2   41.06    4.43
  -8  -3  -2   36.62    8.00
  -9  -3  -2    2.39    3.34
  -9  -3  -2    4.79    2.11
  -9  -3  -2   11.24   14.11
  -9  -3  -2    5.72    1.48
  -9  -3  -2    3.51    2.48
  -9  -3  -2    6.11    1.96
  -9  -3  -2   39.86   18.37
  -9  -3  -2    4.34    5.84
  -9  -3  -2    3.41    4.79
 -10  -3  -2   10.69    5.61
 -10  -3  -2   11.22    3.91
 -10  -3  -2   14.50    3.30
 -10  -3  -2    8.94    2.62
 -10  -3  -2    5.75    7.13
 -10  -3  -2    6.26   16.67
 -10  -3  -2   10.82    2.03
 -10  -3  -2   37.70   19.61
 -10  -3  -2    8.03    2.68
 -11  -3  -2   39.94    4.64
 -11  -3  -2   42.52    7.45
 -11  -3  -2   30.91    7.42
 -11  -3  -2   47.98   21.55
 -11  -3  -2   35.13    6.24
 -11  -3  -2   44.29    5.79
 -11  -3  -2   43.84    8.93
 -11  -3  -2   40.39   11.01
   8  -4  -2   11.98    3.27
   8  -4  -2    9.66    1.52
   8  -4  -2    8.45    2.03
  -8   4   2   19.95   16.76
  -8   4   2    3.44   11.14
  -8   4   2    1.09    5.80
  -8   4   2    8.52   20.22
  -8   4   2   13.17    2.91
  -8   4   2    5.97    3.64
   7  -4  -2   13.20    2.26
   7  -4  -2   13.29    1.87
   7  -4  -2   14.69    2.30
   7  -4  -2   17.45    3.11
  -7   4   2   21.56   21.32
  -7   4   2   19.00    3.52
  -7   4   2    7.00    5.79
  -7   4   2    9.58    4.01
  -7   4   2   12.40    4.76
  -7   4   2    8.97    9.34
  -7   4   2    9.01   14.39
   6  -4  -2   92.95    7.37
   6  -4  -2   92.07    7.28
   6  -4  -2   83.97    7.60
   6  -4  -2   96.19    8.26
  -6   4   2   82.13   10.33
  -6   4   2   87.20   25.21
  -6   4   2  106.39    8.33
  -6   4   2   91.33   18.13
   5  -4  -2  107.79    8.25
  -5   4   2   86.37   11.36
  -5   4   2  103.27   10.75
  -5   4   2  124.31   21.11
  -5   4   2  141.13   31.68
  -5   4   2   82.81   10.25
  -5   4   2  111.11    8.76
   4  -4  -2   37.51    3.42
   4  -4  -2   37.24    3.19
   4  -4  -2   43.15    4.21
  -4   4   2   45.62   18.17
  -4   4   2   28.06    5.69
  -4   4   2   36.28    3.78
   3  -4  -2   21.77    2.09
   3  -4  -2   22.60    2.62
   3  -4  -2   21.32    2.24
  -3   4   2   18.85    2.47
   2  -4  -2  269.01   19.16
   2  -4  -2  240.39   19.49
   2  -4  -2  263.66   19.42
  -2   4   2  242.14   19.45
   1  -4  -2  240.42   18.36
   1  -4  -2  257.07   18.42
   1  -4  -2  241.84   18.22
  -1   4   2  227.50   18.41
   0  -4  -2   -0.36    0.68
   0  -4  -2    0.32    0.58
   0   4   2   -0.10    0.48
  -1  -4  -2   75.64    5.86
   1   4   2   68.95    5.59
  -2  -4  -2  556.03   42.98
   2   4   2  582.52   43.12
  -3  -4  -2  103.89    7.79
  -3  -4  -2   95.75    8.47
   3   4   2   93.69    8.46
  -4  -4  -2   32.60    4.27
   4   4   2   28.26    4.17
  -5  -4  -2  257.91   20.28
   5   4   2  243.35   18.41
   5   4   2  229.79   19.61
  -6  -4  -2  204.41   17.72
   6   4   2  210.79   15.43
   6   4   2  187.01   16.90
  -7  -4  -2   49.15    7.98
   7   4   2   50.78    4.41
   7   4   2   46.09    7.75
  -8  -4  -2    2.45    3.32
  -8  -4  -2    4.01    4.66
  -8  -4  -2    4.98    1.39
  -8  -4  -2    9.01    1.86
  -8  -4  -2    7.09    4.91
  -8  -4  -2    4.22    1.70
   8   4   2    5.77    1.69
  -9  -4  -2   74.32    7.13
  -9  -4  -2   77.59    9.03
  -9  -4  -2   83.06    7.63
  -9  -4  -2   77.69   20.73
  -9  -4  -2   62.76   12.75
  -9  -4  -2   88.44    7.46
  -9  -4  -2   72.30   10.81
  -9  -4  -2   89.16    6.83
 -10  -4  -2   63.51   23.94
 -10  -4  -2   73.12    6.75
 -10  -4  -2   72.27    6.01
 -10  -4  -2   59.58    8.62
 -10  -4  -2   65.04   12.52
 -10  -4  -2   63.00    7.10
 -10  -4  -2   54.99   10.55
 -10  -4  -2   66.49    6.54
 -11  -4  -2   -2.24    5.31
 -11  -4  -2    6.25   23.91
 -11  -4  -2    1.23    2.28
 -11  -4  -2    4.71   12.85
 -11  -4  -2    1.94    3.98
 -11  -4  -2   -3.23    2.40
 -11  -4  -2    1.43    1.71
 -11  -4  -2    1.81    2.72
  11   4   2    3.22    1.92
   7  -5  -2   59.12    4.88
   7  -5  -2   61.74    6.38
   7  -5  -2   56.13    5.02
   7  -5  -2   54.16    5.39
  -7   5   2   43.25   20.92
  -7   5   2   39.75   19.82
  -7   5   2   59.68   10.00
  -7   5   2   69.06    6.41
  -7   5   2   41.44    8.26
   6  -5  -2    2.21    2.27
   6  -5  -2    3.86    1.34
   6  -5  -2    2.95    1.01
   6  -5  -2    1.25    1.48
  -6   5   2    6.29    4.42
  -6   5   2   10.15   12.94
  -6   5   2   -2.05    4.93
  -6   5   2    4.49   17.55
  -6   5   2    4.16    8.77
  -6   5   2    1.18    1.79
  -6   5   2    4.38    3.64
   5  -5  -2   51.58    4.19
   5  -5  -2   46.49    4.30
   5  -5  -2   51.25    5.22
  -5   5   2   51.02   15.48
  -5   5   2   56.49   20.18
  -5   5   2   39.49    7.72
  -5   5   2   52.44    7.64
  -5   5   2   36.42    7.10
  -5   5   2   54.00    5.04
   4  -5  -2  122.71   10.03
   4  -5  -2  131.18   10.43
   4  -5  -2  126.24    9.81
   4  -5  -2  127.87    9.91
  -4   5   2  130.68   12.12
  -4   5   2  141.31   22.18
  -4   5   2  127.36   10.37
  -4   5   2  113.25   12.60
   3  -5  -2   77.82    6.50
   3  -5  -2   73.54    6.10
   3  -5  -2   75.36    5.91
  -3   5   2   86.43   10.32
  -3   5   2   73.41    6.92
  -3   5   2   54.42    9.50
   2  -5  -2   36.63    3.45
   2  -5  -2   39.71    3.71
   2  -5  -2   39.38    3.32
  -2   5   2   37.37    3.59
   1  -5  -2  244.82   19.11
   1  -5  -2  251.19   18.94
   1  -5  -2  267.34   19.16
  -1   5   2  238.89   19.11
   0  -5  -2  199.00   15.30
   0  -5  -2  208.86   15.23
   0   5   2  192.44   15.32
  -1  -5  -2   58.81    4.85
  -1  -5  -2   59.49    4.97
   1   5   2   60.46    4.61
   1   5   2   49.71    4.82
  -2  -5  -2   35.46    3.40
   2   5   2   33.11    2.91
   2   5   2   33.78    2.70
   2   5   2   30.29    3.72
  -3  -5  -2  183.75   13.88
   3   5   2  189.77   13.41
   3   5   2  158.19   14.17
  -4  -5  -2   67.66    6.92
   4   5   2   78.11    5.47
   4   5   2   64.64    6.74
  -5  -5  -2    1.24    2.11
   5   5   2   -0.11    2.29
   5   5   2    0.73    0.55
   5   5   2    1.24    0.41
  -6  -5  -2  137.01   12.89
   6   5   2  151.12   10.56
   6   5   2  115.69   12.05
  -7  -5  -2  125.68   12.55
  -7  -5  -2  116.98   11.47
  -7  -5  -2  133.35   13.32
   7   5   2  138.05   10.13
   7   5   2  120.67   12.47
  -8  -5  -2   52.66    7.34
  -8  -5  -2   53.92   10.09
  -8  -5  -2   53.30    5.08
  -8  -5  -2   49.99    8.48
  -8  -5  -2   54.97    4.73
   8   5   2   55.82    5.02
  -9  -5  -2    2.09    1.61
  -9  -5  -2    9.22   23.92
  -9  -5  -2    5.55    4.48
  -9  -5  -2    1.56    1.22
  -9  -5  -2    2.92    1.96
  -9  -5  -2    5.30    3.48
  -9  -5  -2    2.00    1.92
  -9  -5  -2    2.84    6.38
 -10  -5  -2   40.64    4.62
 -10  -5  -2   33.89    7.49
 -10  -5  -2   28.55    5.90
 -10  -5  -2   65.15   28.65
 -10  -5  -2   36.61    5.00
 -10  -5  -2   26.59    4.28
 -10  -5  -2   34.35    3.82
 -11  -5  -2   73.89   32.20
 -11  -5  -2   64.72    6.54
 -11  -5  -2   61.87    7.30
 -11  -5  -2   60.98    5.89
 -11  -5  -2   73.96    6.78
 -11  -5  -2   48.98   10.79
 -11  -5  -2   50.46    8.42
   6  -6  -2   91.87    7.67
   6  -6  -2   93.19    7.76
   6  -6  -2   93.89    8.02
   6  -6  -2   96.21    8.56
  -6   6   2  100.09   33.85
  -6   6   2   83.25   11.13
  -6   6   2   84.70   19.95
  -6   6   2   90.28   11.80
  -6   6   2  111.92    8.84
   5  -6  -2   31.25    3.19
   5  -6  -2   33.45    3.40
   5  -6  -2   31.68    4.43
   5  -6  -2   31.91    3.56
  -5   6   2   29.98   15.54
  -5   6   2   26.56    5.96
  -5   6   2   49.30   21.92
  -5   6   2   35.70    5.78
  -5   6   2   35.34    4.20
   4  -6  -2    0.85    1.20
   4  -6  -2    1.06    0.93
   4  -6  -2    1.93    2.14
   4  -6  -2   -0.25    1.23
  -4   6   2    5.82   13.30
  -4   6   2   -0.57    3.94
  -4   6   2    2.41    3.45
  -4   6   2    3.36    1.48
  -4   6   2    0.56    2.97
  -4   6   2    1.85   16.83
   3  -6  -2   92.18    7.63
   3  -6  -2  100.35    7.55
   3  -6  -2   91.84    8.11
   3  -6  -2   94.24    7.40
  -3   6   2   73.93   10.31
  -3   6   2   90.75   18.06
  -3   6   2   99.52    7.85
  -3   6   2   84.28    9.02
   2  -6  -2  100.79    7.97
   2  -6  -2  104.34    8.21
   2  -6  -2   97.45    8.04
   2  -6  -2  100.56    8.56
   2  -6  -2   96.55    7.80
  -2   6   2   86.63    8.97
  -2   6   2  105.01    8.15
   1  -6  -2    8.22    1.30
   1  -6  -2    5.11    1.37
   1  -6  -2    5.68    1.29
  -1   6   2    7.02    1.34
   0  -6  -2   86.84    6.48
   0  -6  -2   79.68    6.64
   0   6   2   66.33    6.78
   0   6   2   86.03    6.50
  -1  -6  -2  296.00   22.38
  -1  -6  -2  300.70   22.66
   1   6   2  319.09   22.30
   1   6   2  263.56   22.33
  -2  -6  -2  162.35   12.95
  -3  -6  -2    0.05    1.26
   3   6   2   -0.54    0.63
   3   6   2   -1.32    1.84
  -4  -6  -2  135.35   10.56
   4   6   2  138.28    9.85
   4   6   2  113.82   10.98
   5   6   2  163.76   11.74
   5   6   2  159.13   11.82
   5   6   2  141.19   13.15
   6   6   2   55.19    7.86
   6   6   2   66.78    4.99
   6   6   2   67.31    5.26
  -7  -6  -2    3.53    3.97
  -7  -6  -2    6.23    3.05
  -7  -6  -2    6.46    1.99
  -7  -6  -2    6.24    1.16
   7   6   2    7.77    1.36
  -8  -6  -2  127.37   13.11
  -8  -6  -2  132.84   10.66
  -8  -6  -2  133.82   10.29
  -8  -6  -2  134.17   10.84
  -8  -6  -2  113.02   11.92
   8   6   2  133.37   10.46
  -9  -6  -2   84.94    7.78
  -9  -6  -2   70.99    9.58
  -9  -6  -2   90.00    7.56
  -9  -6  -2   87.15    6.99
  -9  -6  -2   83.37    7.35
  -9  -6  -2   78.08   10.89
   9   6   2   78.31    7.53
 -10  -6  -2   10.34    4.42
 -10  -6  -2    7.58    5.44
 -10  -6  -2    2.64    2.11
 -10  -6  -2    5.17    1.97
 -10  -6  -2    2.60    5.90
 -10  -6  -2    0.88    2.35
 -10  -6  -2   19.18   34.59
 -10  -6  -2    2.74    1.37
 -11  -6  -2   28.48    5.61
 -11  -6  -2   29.54    4.51
 -11  -6  -2   26.81   36.74
 -11  -6  -2   25.61    4.20
 -11  -6  -2   25.51    3.57
  11   6   2   37.78    4.90
   5  -7  -2   65.61    5.74
   5  -7  -2   65.04    6.00
   5  -7  -2   63.56    5.55
   5  -7  -2   58.30    6.62
  -5   7   2   62.85   10.14
  -5   7   2   72.65   18.31
  -5   7   2  119.94   31.02
  -5   7   2   74.47    8.73
   4  -7  -2   51.65    4.71
   4  -7  -2   48.89    4.97
   4  -7  -2   48.08    5.59
   4  -7  -2   49.84    4.47
  -4   7   2   50.56    6.99
  -4   7   2   57.74    5.27
  -4   7   2   50.73    8.15
  -4   7   2   51.98   17.16
   3  -7  -2    3.41    1.38
   3  -7  -2    4.04    1.16
   3  -7  -2    4.32    1.45
   3  -7  -2    5.29    2.05
  -3   7   2   21.34   14.41
  -3   7   2    2.75    3.49
  -3   7   2   18.75   16.33
  -3   7   2    3.82    1.45
  -3   7   2    4.35    2.88
   2  -7  -2   41.70    4.14
   2  -7  -2   42.59    3.85
   2  -7  -2   39.13    4.82
   2  -7  -2   42.27    4.89
  -2   7   2   48.85    4.18
  -2   7   2   42.07    5.44
   1  -7  -2  122.35    9.76
   1  -7  -2  122.65   10.27
   1  -7  -2  122.11    9.63
   1  -7  -2  127.18    9.85
   1  -7  -2  123.27    9.90
  -1   7   2  106.17   10.61
  -1   7   2  130.19    9.78
   0  -7  -2   72.15    5.68
   0  -7  -2   67.68    6.54
   0  -7  -2   60.89    5.79
   0   7   2   72.38    5.62
   0   7   2   62.58    6.08
  -1  -7  -2    1.30    1.27
  -1  -7  -2    2.23    1.26
   1   7   2    0.77    0.65
   1   7   2    1.81    1.33
  -2  -7  -2   34.43    4.26
  -2  -7  -2   42.36    4.35
  -3  -7  -2  164.23   13.65
   3   7   2  184.37   12.71
   3   7   2  148.15   13.69
  -4  -7  -2   12.74    2.82
   4   7   2   13.86    3.20
   4   7   2   16.31    1.64
   5   7   2   54.91    4.22
   5   7   2   48.48    6.52
  -6  -7  -2   92.48    8.75
  -6  -7  -2  113.39   10.72
  -6  -7  -2   94.33    9.59
  -6  -7  -2   99.18    7.86
   6   7   2   89.36   10.18
   6   7   2  102.57    7.56
  -7  -7  -2   60.06    5.86
  -7  -7  -2   51.99    7.47
  -7  -7  -2   56.88    5.06
  -7  -7  -2   67.71    8.66
   7   7   2   62.46    4.68
   7   7   2   58.01    5.02
  -8  -7  -2    7.33    1.44
  -8  -7  -2    4.86    4.08
  -8  -7  -2    7.86    2.49
  -8  -7  -2    7.58    3.27
  -8  -7  -2   10.71    2.42
   8   7   2    9.72    1.17
   8   7   2    6.40    1.74
  -9  -7  -2   21.84    4.04
  -9  -7  -2   22.66    2.89
  -9  -7  -2   25.41    3.46
  -9  -7  -2   24.39    3.71
  -9  -7  -2   22.67    6.15
  -9  -7  -2   22.54    5.20
   9   7   2   26.02    3.85
 -10  -7  -2   62.13    7.11
 -10  -7  -2   56.81    9.24
 -10  -7  -2   63.27    5.71
 -10  -7  -2   59.62    6.18
 -10  -7  -2   61.32   10.57
 -10  -7  -2   69.32    6.51
 -11  -7  -2   13.15    6.54
 -11  -7  -2   20.91    5.95
 -11  -7  -2   23.98   45.59
 -11  -7  -2   15.22    3.35
 -11  -7  -2   12.29    5.04
 -11  -7  -2   12.51    3.70
 -11  -7  -2   11.35    2.82
   4  -8  -2   31.93    4.76
   4  -8  -2   32.14    3.33
   4  -8  -2   22.91    4.12
   4  -8  -2   33.78    5.62
   4  -8  -2   35.46    4.00
  -4   8   2   48.16   19.22
  -4   8   2   38.36    4.39
  -4   8   2   36.73   17.68
  -4   8   2   28.94    7.52
   3  -8  -2   56.38    6.03
   3  -8  -2   63.76    7.25
   3  -8  -2   58.46    5.19
   3  -8  -2   51.25    4.98
   3  -8  -2   56.93    5.43
  -3   8   2   43.99   18.02
  -3   8   2   36.78   10.12
  -3   8   2   58.29    6.86
  -3   8   2   67.66    5.64
   2  -8  -2   20.41    3.88
   2  -8  -2   16.64    2.57
   2  -8  -2   14.05    2.84
   2  -8  -2   18.14    2.42
   2  -8  -2   16.31    2.81
  -2   8   2   18.39    3.53
  -2   8   2  -16.10   15.49
  -2   8   2   18.32    2.61
  -2   8   2   18.22    7.35
  -2   8   2    8.01    4.02
   1  -8  -2   27.84    3.30
   1  -8  -2   26.56    3.61
   1  -8  -2   25.19    2.91
   1  -8  -2   23.49    4.03
   1  -8  -2   26.03    3.21
   1  -8  -2   23.13    3.71
  -1   8   2   29.11    4.11
  -1   8   2   21.03    3.78
  -1   8   2   29.77    2.98
  -1   8   2   17.90    6.53
   0  -8  -2  136.08   12.44
   0  -8  -2  158.17   11.44
   0  -8  -2  124.60   11.94
   0  -8  -2  148.66   11.79
   0  -8  -2  143.56   11.13
   0   8   2  120.66   11.87
   0   8   2  150.86   11.07
   0   8   2  140.95   11.46
  -1  -8  -2  172.66   14.42
  -1  -8  -2  165.74   14.76
  -1  -8  -2  180.36   14.47
  -1  -8  -2  184.04   14.10
  -1  -8  -2  200.97   14.81
   1   8   2  193.50   13.84
   1   8   2  182.55   14.88
   1   8   2  177.23   14.02
   1   8   2  157.41   15.49
  -2  -8  -2   25.32    3.82
  -2  -8  -2   27.11    3.92
  -2  -8  -2   22.99    4.25
   2   8   2   26.79    2.75
   2   8   2   22.86    4.32
   2   8   2   23.86    4.00
  -3  -8  -2   22.28    3.57
  -3  -8  -2   21.27    3.83
  -3  -8  -2   32.94    4.18
   3   8   2   20.01    3.02
   3   8   2   26.76    4.37
   3   8   2   19.68    4.26
   3   8   2   23.89    2.46
  -4  -8  -2  138.59    9.78
  -4  -8  -2  109.51   10.00
  -4  -8  -2  105.31   10.42
   4   8   2  105.31   10.78
   4   8   2  120.39    8.95
   4   8   2  110.47   10.34
   4   8   2  116.20    9.18
  -5  -8  -2   43.25    5.51
  -5  -8  -2   49.08    6.18
  -5  -8  -2   57.13    4.64
  -5  -8  -2   59.02    6.94
   5   8   2   51.49    4.17
   5   8   2   36.11    7.56
   5   8   2   51.68    4.44
   5   8   2   53.40    6.82
  -6  -8  -2    1.49    3.84
  -6  -8  -2    1.26    0.98
  -6  -8  -2    0.61    2.07
  -6  -8  -2    3.40    3.50
  -6  -8  -2    0.95    2.47
   6   8   2    1.85    1.21
   6   8   2    1.70    1.13
   6   8   2   -3.12    3.42
  -7  -8  -2   53.37    4.79
  -7  -8  -2   49.43    7.72
  -7  -8  -2   57.91    8.48
  -7  -8  -2   58.30    6.09
   7   8   2   55.69    4.65
   7   8   2   54.39    4.38
   7   8   2   46.64    7.45
  -8  -8  -2  111.61   12.11
  -8  -8  -2   99.14    9.17
  -8  -8  -2  107.50    8.48
  -8  -8  -2   98.55   10.98
   8   8   2   89.83   10.72
   8   8   2  110.39    8.05
  -9  -8  -2   20.77    5.89
  -9  -8  -2   24.12    3.08
  -9  -8  -2   26.67    4.54
  -9  -8  -2   19.08    5.20
  -9  -8  -2   26.41    3.78
  -9  -8  -2   30.42    4.29
   9   8   2   22.06    3.72
   9   8   2   29.66    2.47
   9   8   2   26.45    5.08
   9   8   2   32.93    3.42
 -10  -8  -2    6.03    2.72
 -10  -8  -2    8.19    3.36
 -10  -8  -2    7.18    5.07
 -10  -8  -2    6.26    1.51
 -10  -8  -2    4.90    2.35
 -10  -8  -2    5.50    4.48
 -11  -8  -2   30.35    4.86
 -11  -8  -2   25.74    6.85
 -11  -8  -2   29.85    3.81
 -11  -8  -2   35.83    6.34
 -11  -8  -2   38.00    7.54
 -11  -8  -2   26.74    4.90
  11   8   2   41.74    6.00
   3  -9  -2   29.09    3.80
   3  -9  -2   24.08    3.33
   3  -9  -2   27.78    4.62
   3  -9  -2   36.66    6.03
   3  -9  -2   26.44    3.25
  -3   9   2   14.65   19.24
  -3   9   2   28.58    3.98
  -3   9   2   48.31   24.48
  -3   9   2    6.20    9.56
  -3   9   2   32.68    5.49
   2  -9  -2   53.82    5.24
   2  -9  -2   56.33    5.11
   2  -9  -2   60.05    7.02
   2  -9  -2   54.94    5.53
   2  -9  -2   55.56    6.16
  -2   9   2   47.01    8.86
  -2   9   2   58.74    6.70
  -2   9   2   62.52    5.42
  -2   9   2   26.62   19.61
   1  -9  -2   49.27    5.76
   1  -9  -2   49.18    4.92
   1  -9  -2   45.68    6.32
   1  -9  -2   43.75    4.94
   1  -9  -2   44.60    4.64
  -1   9   2   60.87    4.75
  -1   9   2   31.50    7.53
  -1   9   2   61.48    7.18
  -1   9   2   54.86    6.14
   0  -9  -2    3.49    2.56
   0  -9  -2   -0.56    1.84
   0  -9  -2    1.75    2.49
   0  -9  -2    1.36    1.33
   0  -9  -2    0.84    1.81
   0   9   2   -0.57    0.97
   0   9   2   -0.22    3.78
   0   9   2    0.73    2.36
   0   9   2    6.82    2.74
   0   9   2   -3.80    4.96
   0   9   2   -1.55    5.06
  -1  -9  -2   67.30    6.93
  -1  -9  -2   63.60    7.21
  -1  -9  -2   80.30    7.56
  -1  -9  -2   74.61    7.03
  -1  -9  -2   80.65    6.60
   1   9   2   75.04    6.54
   1   9   2   75.57    7.50
   1   9   2   78.40    5.98
   1   9   2   55.41    8.80
   1   9   2   64.55    8.00
  -2  -9  -2  175.11   15.37
  -2  -9  -2  151.74   13.42
  -2  -9  -2  181.92   13.67
  -2  -9  -2  144.74   13.40
  -2  -9  -2  153.86   13.55
  -2  -9  -2  168.01   13.06
   2   9   2  146.40   13.11
   2   9   2  177.68   13.78
   2   9   2  152.22   14.00
   2   9   2  158.21   12.83
  -3  -9  -2   36.66    5.05
  -3  -9  -2   43.41    5.05
  -3  -9  -2   36.21    5.01
  -3  -9  -2   29.67    5.58
  -3  -9  -2   32.33    6.02
   3   9   2   40.87    5.56
   3   9   2   38.61    6.07
   3   9   2   34.49    3.45
   3   9   2   37.34    4.30
  -4  -9  -2   16.13    2.48
  -4  -9  -2   19.85    4.40
  -4  -9  -2   15.27    3.27
   4   9   2   14.26    5.01
   4   9   2   16.89    3.95
   4   9   2   13.62    2.25
   4   9   2   12.52    1.90
  -5  -9  -2   76.42    8.05
  -5  -9  -2   89.16    9.96
  -5  -9  -2   92.44    7.35
  -5  -9  -2  100.71    9.60
   5   9   2   86.13    7.12
   5   9   2   84.00    6.84
   5   9   2   79.62    8.80
  -6  -9  -2   57.80    5.49
  -6  -9  -2   64.01    8.77
  -6  -9  -2   59.81    6.46
  -6  -9  -2   68.24    8.48
  -6  -9  -2   60.16    9.89
   6   9   2   62.74    5.12
   6   9   2   64.54    5.43
   6   9   2   69.88    7.80
  -7  -9  -2   18.58    4.82
  -7  -9  -2   27.04    5.83
  -7  -9  -2   18.57    2.73
  -7  -9  -2   16.09    3.68
  -7  -9  -2   21.47    3.95
   7   9   2   18.10    4.43
   7   9   2   22.19    2.20
   7   9   2   22.89    2.63
  -8  -9  -2   22.82    5.99
  -8  -9  -2   13.55    2.78
  -8  -9  -2   16.18    2.48
  -8  -9  -2   18.08    3.43
  -8  -9  -2   18.55    5.25
   8   9   2   16.16    2.50
   8   9   2   11.80    4.45
   8   9   2   14.36    1.88
  -9  -9  -2   66.16    6.24
  -9  -9  -2   76.44   10.85
  -9  -9  -2   64.48    7.65
  -9  -9  -2   76.64   10.05
  -9  -9  -2   58.10    7.17
   9   9   2   77.12    6.03
   9   9   2   78.71    9.25
   9   9   2   74.37    5.73
 -10  -9  -2   27.10    6.47
 -10  -9  -2   29.32    6.16
 -10  -9  -2   21.51    7.06
 -10  -9  -2   27.37    4.39
 -10  -9  -2   33.58    3.76
  10   9   2   36.23    5.99
  10   9   2   34.65    3.09
  10   9   2   40.90    3.64
   2 -10  -2    4.08    1.95
   2 -10  -2    3.00    1.80
   2 -10  -2    3.05    1.61
   2 -10  -2    1.74    2.47
   2 -10  -2    1.31    3.23
  -2  10   2    4.53    2.81
  -2  10   2   -5.16    7.25
  -2  10   2   -0.07   21.88
  -2  10   2    2.20    4.30
  -2  10   2   19.51   19.75
   1 -10  -2   66.40    5.69
   1 -10  -2   58.79    6.18
   1 -10  -2   62.18    6.00
   1 -10  -2   55.83    6.80
   0 -10  -2  125.72   10.12
   0 -10  -2  114.27    9.78
   0 -10  -2  117.84   11.00
   0 -10  -2  127.31   10.72
   0 -10  -2  116.17   10.30
   0  10   2  126.17   11.05
   0  10   2   99.90   12.93
  -1 -10  -2   22.59    3.99
  -1 -10  -2   26.84    4.76
  -1 -10  -2   34.34    4.12
  -1 -10  -2   27.46    4.79
  -1 -10  -2   31.34    4.78
   1  10   2   24.90    5.78
   1  10   2   30.08    5.54
   1  10   2   37.88    5.35
   1  10   2   34.50    4.27
  -2 -10  -2    7.52    3.55
  -2 -10  -2    2.41    2.77
  -2 -10  -2    4.97    3.17
  -2 -10  -2   10.18    2.79
  -2 -10  -2    7.85    2.86
   2  10   2    7.32    1.92
   2  10   2    5.21    3.42
   2  10   2    4.77    2.88
   2  10   2    4.18    4.02
  -3 -10  -2   87.14    8.95
  -3 -10  -2   71.29    8.94
  -3 -10  -2   90.98    9.06
  -3 -10  -2   90.37    8.31
  -3 -10  -2   78.94    8.19
   3  10   2   93.77    8.88
   3  10   2   85.77    6.98
   3  10   2   80.62    7.71
   3  10   2   77.30    8.90
  -4 -10  -2   88.11    9.96
  -4 -10  -2   91.22    9.64
  -4 -10  -2   74.22    7.70
  -4 -10  -2   85.21    9.76
  -4 -10  -2   78.06    8.08
   4  10   2   80.47    7.24
   4  10   2   73.68    8.68
   4  10   2   95.03    8.97
   4  10   2   81.16    6.77
  -5 -10  -2   15.14    4.89
  -5 -10  -2    6.88    4.14
  -5 -10  -2    8.54    2.13
  -5 -10  -2   11.13    4.28
  -5 -10  -2    8.49    2.97
   5  10   2    9.01    3.92
   5  10   2    8.27    3.96
   5  10   2    9.96    1.61
   5  10   2   11.11    2.02
  -6 -10  -2   69.15    9.11
  -6 -10  -2   54.39    6.60
  -6 -10  -2   56.97    5.53
  -6 -10  -2   65.50    8.76
   6  10   2   60.28    5.01
   6  10   2   57.85    7.80
   6  10   2   60.20    5.35
  -7 -10  -2  111.39   10.04
  -7 -10  -2  137.07   13.29
  -7 -10  -2  134.74   13.01
   7  10   2  124.55    9.72
   7  10   2  125.33    9.94
   7  10   2  120.07   12.24
  -8 -10  -2   58.38    9.53
  -8 -10  -2   45.66    4.93
  -8 -10  -2   59.72    9.66
  -8 -10  -2   44.05    6.05
  -8 -10  -2   46.14    6.78
   8  10   2   55.37    4.50
   8  10   2   43.33    8.09
   8  10   2   60.08    4.86
  -9 -10  -2    3.03    2.18
  -9 -10  -2    0.53    5.00
  -9 -10  -2    2.31    1.39
  -9 -10  -2    1.15    2.72
  -9 -10  -2   -0.81    2.83
   9  10   2    3.21    1.13
   9  10   2   -0.43    4.41
   9  10   2    1.47    1.48
 -10 -10  -2   42.80    4.46
  10  10   2   39.97    6.61
   0 -11  -2    7.50    2.77
   0 -11  -2    9.45    2.23
   0 -11  -2    7.55    3.10
   0  11   2   -9.31    6.54
   0  11   2    4.88    3.05
   0  11   2    7.66    6.44
  -1 -11  -2   84.37    7.99
  -1 -11  -2   70.55    8.02
  -1 -11  -2   73.38    8.34
  -1 -11  -2   78.73    7.53
  -1 -11  -2   83.54    8.49
   1  11   2   92.31    7.74
   1  11   2   65.40   10.25
   1  11   2   94.56    8.48
   1  11   2   73.82    8.74
   1  11   2   81.97    9.94
  -2 -11  -2   58.62    7.69
  -2 -11  -2   67.13    7.63
  -2 -11  -2   71.45    7.68
  -2 -11  -2   71.38    7.60
  -2 -11  -2   75.85    8.40
   2  11   2   60.53    7.55
   2  11   2   82.69    8.22
   2  11   2   58.43    8.82
   2  11   2   64.83    6.30
  -3 -11  -2   -0.71    5.82
  -3 -11  -2    1.42    2.63
  -3 -11  -2   -2.53    3.05
  -3 -11  -2    1.45    4.07
  -3 -11  -2    2.48    3.69
  -3 -11  -2   -2.48    2.83
   3  11   2    5.13    2.86
   3  11   2    0.40    1.51
   3  11   2    4.22    3.05
   3  11   2    2.06    3.80
  -4 -11  -2   22.40    4.24
  -4 -11  -2   22.18    5.79
  -4 -11  -2   23.04    3.62
  -4 -11  -2   21.24    5.02
  -4 -11  -2   28.49    5.75
   4  11   2   23.35    4.60
   4  11   2   19.42    2.80
   4  11   2   21.84    3.64
   4  11   2   15.78    4.86
  -5 -11  -2   44.13    8.23
  -5 -11  -2   46.87    6.21
  -5 -11  -2   66.44    8.36
  -5 -11  -2   61.83    9.09
  -5 -11  -2   42.84    5.61
   5  11   2   51.46    4.52
   5  11   2   44.27    4.94
   5  11   2   51.35    7.66
   5  11   2   46.23    7.58
  -6 -11  -2   19.02    2.92
  -6 -11  -2   22.38    4.08
  -6 -11  -2   22.77    5.55
  -6 -11  -2   20.57    6.05
  -6 -11  -2   16.20    6.10
   6  11   2   20.91    5.08
   6  11   2   21.93    3.26
   6  11   2   27.82    5.42
   6  11   2   21.75    2.57
  -7 -11  -2    6.69    1.81
  -7 -11  -2    4.67    2.95
  -7 -11  -2    3.84    4.81
  -7 -11  -2    4.69    4.78
   7  11   2    0.90    4.43
   7  11   2    5.69    1.45
   7  11   2    5.90    1.89
  -8 -11  -2   46.35    6.25
  -8 -11  -2   45.47    4.98
  -8 -11  -2   51.32    9.50
  -8 -11  -2   57.15   10.34
   8  11   2   52.85    5.94
   8  11   2   51.76    4.63
   8  11   2   45.84    8.31
  -9 -11  -2   -1.18    2.71
  -3 -12  -2   64.00    8.71
  -3 -12  -2   59.89    7.57
  -3 -12  -2   88.45    9.40
   3  12   2   60.42    7.53
   3  12   2   56.94    9.23
   3  12   2   75.24    6.38
   3  12   2   67.05   10.00
  -4 -12  -2    5.55    5.17
  -4 -12  -2   11.97    3.56
  -4 -12  -2    7.63    3.12
  -4 -12  -2   18.24    5.29
  -4 -12  -2   17.35    4.63
   4  12   2   11.88    3.33
   4  12   2   21.87    5.58
   4  12   2   14.48    2.39
   4  12   2   12.99    4.59
  -5 -12  -2   12.35    5.36
  -5 -12  -2    1.01    6.75
  -5 -12  -2    9.53    3.30
  -5 -12  -2    3.46    5.71
  -5 -12  -2    8.67    2.68
   5  12   2   20.04    4.78
   5  12   2    9.87    2.21
   5  12   2   10.47    2.81
   5  12   2   10.37    4.72
  -6 -12  -2   51.07    7.16
  -6 -12  -2   34.14    8.28
  -6 -12  -2   51.80    6.72
  -6 -12  -2   51.14    9.36
  -6 -12  -2   65.13    9.47
   6  12   2   53.08    5.48
   6  12   2   55.53    8.58
   6  12   2   52.95    4.84
   6  12   2   60.16    9.12
   5  10  -3   49.69    4.46
   5  10  -3   51.12    4.70
   5  10  -3   50.58    5.72
   5  10  -3   66.86    7.33
  -5 -10   3   49.25    8.70
  -5 -10   3   54.14    5.28
   4  10  -3   55.60    5.28
   4  10  -3   69.24    7.64
   4  10  -3   71.01    6.34
   4  10  -3   55.92    6.18
  -4 -10   3   52.94    6.46
  -4 -10   3   62.73   11.36
  -4 -10   3   58.98    5.97
  -4 -10   3   59.87    8.93
   3  10  -3   22.87    4.09
   3  10  -3   22.13    4.16
   3  10  -3   20.78    3.76
   3  10  -3   19.16    2.40
   3  10  -3   19.94    2.91
  -3 -10   3   11.60    5.05
  -3 -10   3   22.62    3.35
  -3 -10   3   20.48    3.63
  -3 -10   3   21.26    5.15
  -3 -10   3   18.61    4.53
   2  10  -3    4.90    2.03
   2  10  -3    5.31    2.46
  -2 -10   3    5.55    4.52
  -2 -10   3   -2.50    3.77
  -2 -10   3    4.26    3.20
   7   9  -3   47.59    4.75
   7   9  -3   42.45    4.18
   7   9  -3   33.78    3.65
   7   9  -3   43.63    6.22
  -7  -9   3   40.43    7.96
  -7  -9   3   42.69    6.31
  -7  -9   3   39.29    8.60
  -7  -9   3   45.15    5.07
  -7  -9   3   34.68    6.05
   6   9  -3   54.56    5.52
   6   9  -3   56.35    4.61
   6   9  -3   54.64    6.75
   6   9  -3   64.20    5.17
  -6  -9   3   45.82    8.39
  -6  -9   3   44.14    9.83
  -6  -9   3   55.09    5.10
  -6  -9   3   55.88    6.74
  -6  -9   3   51.62    9.07
   5   9  -3    6.87    1.17
   5   9  -3    6.97    2.40
   5   9  -3    8.15    2.06
   5   9  -3    9.04    3.02
   5   9  -3    6.26    1.32
  -5  -9   3    5.46    4.40
  -5  -9   3   11.48    1.86
  -5  -9   3    6.34    2.67
  -5  -9   3    0.12    3.76
  -5  -9   3    0.90    5.24
   4   9  -3   21.29    3.60
   4   9  -3   23.35    2.53
   4   9  -3   25.22    3.75
   4   9  -3   23.59    3.89
   4   9  -3   21.53    2.21
  -4  -9   3   14.33    5.26
  -4  -9   3   19.43    4.62
  -4  -9   3    9.70    5.87
  -4  -9   3   22.18    3.26
  -4  -9   3   17.14    3.31
   3   9  -3   96.38    8.74
   3   9  -3   98.37    8.10
   3   9  -3  120.67    9.59
   3   9  -3  116.90    9.01
   3   9  -3   98.76    8.31
  -3  -9   3  116.63    8.76
  -3  -9   3   99.42   10.14
  -3  -9   3   84.21    9.07
  -3  -9   3   98.09   10.53
   2   9  -3   55.44    4.65
   2   9  -3   58.16    5.01
   2   9  -3   51.35    5.57
   2   9  -3   64.01    5.51
  -2  -9   3   51.96    6.61
  -2  -9   3   49.57    7.53
  -2  -9   3   47.04    7.25
  -2  -9   3   40.91    7.28
  -2  -9   3   52.79    5.91
   1   9  -3    0.67    2.81
   1   9  -3   -0.48    1.42
   1   9  -3    0.88    1.19
   1   9  -3    1.79    1.98
   1   9  -3    2.02    2.35
  -1  -9   3   -0.27    2.55
  -1  -9   3   -1.20    1.88
  -1  -9   3   -0.18    2.35
  -1  -9   3    1.65    3.60
  -1  -9   3    3.78    3.09
   0   9  -3   42.80    5.44
   0   9  -3   44.70    5.22
   0   9  -3   45.92    5.20
   0  -9   3   37.03    4.46
   0  -9   3   46.00    5.92
   0  -9   3   36.76    5.10
   0  -9   3   31.83    5.85
   0  -9   3   44.01    5.06
  -1   9  -3   45.38    4.63
   1  -9   3   35.58    5.45
   1  -9   3   44.70    5.35
   1  -9   3   45.57    6.28
   1  -9   3   53.39    5.98
   1  -9   3   43.15    4.52
   8   8  -3   21.44    2.06
   8   8  -3   18.60    3.55
   8   8  -3   22.69    2.24
   8   8  -3   19.15    3.32
  -8  -8   3   15.27    7.11
  -8  -8   3   20.56    4.47
  -8  -8   3   21.66    4.63
  -8  -8   3   17.43    6.48
  -8  -8   3   26.37    5.80
  -8  -8   3   19.83    2.96
  -8  -8   3   23.10    4.64
   7   8  -3    1.87    1.51
   7   8  -3   -1.18    2.24
   7   8  -3    0.71    0.59
   7   8  -3    1.00    0.79
  -7  -8   3   -0.91    3.07
  -7  -8   3   -1.62    5.09
  -7  -8   3    0.02    1.30
  -7  -8   3    0.81    2.85
  -7  -8   3    1.34    3.04
  -7  -8   3   -4.30    3.90
  -7  -8   3    4.51    4.94
   6   8  -3   34.80    2.99
   6   8  -3   34.89    3.14
   6   8  -3   31.98    3.90
  -6  -8   3   40.42    6.24
  -6  -8   3   35.00    3.62
  -6  -8   3   37.92    7.69
  -6  -8   3   31.00    5.22
  -6  -8   3   33.78    4.88
  -6  -8   3   37.65    7.38
   5   8  -3   93.28    8.00
   5   8  -3   87.76    7.29
   5   8  -3   83.21    6.69
   5   8  -3   81.87    6.78
  -5  -8   3   87.93    7.08
  -5  -8   3   87.15    9.80
  -5  -8   3   78.70    7.93
   4   8  -3   25.56    2.55
   4   8  -3   30.46    3.49
   4   8  -3   26.98    4.31
   4   8  -3   30.11    3.77
   4   8  -3   29.40    2.73
  -4  -8   3   27.72    3.88
  -4  -8   3   29.33    3.24
  -4  -8   3   35.80    6.02
   3   8  -3    0.81    2.04
   3   8  -3    0.94    0.66
   3   8  -3   -0.20    1.43
   3   8  -3    0.73    1.45
  -3  -8   3   -1.04    4.08
  -3  -8   3    0.73    1.53
  -3  -8   3    1.96    3.22
  -3  -8   3   -2.48    2.83
  -3  -8   3   -0.22    3.68
  -3  -8   3    1.20    1.53
   2   8  -3   33.67    3.62
   2   8  -3   27.88    2.85
   2   8  -3   30.26    3.77
   2   8  -3   36.14    4.50
   2   8  -3   33.27    3.21
  -2  -8   3   26.03    3.81
  -2  -8   3   34.48    5.63
  -2  -8   3   36.99    4.22
  -2  -8   3   30.69    5.16
  -2  -8   3   31.07    4.62
   1   8  -3   63.82    5.54
   1   8  -3   61.71    5.03
   1   8  -3   56.81    5.37
   1   8  -3   64.07    5.75
   1   8  -3   74.05    6.33
  -1  -8   3   62.81    6.49
  -1  -8   3   47.67    6.79
  -1  -8   3   66.70    6.40
  -1  -8   3   55.01    5.94
  -1  -8   3   55.66    5.65
  -1  -8   3   55.07    6.33
   0   8  -3   10.33    1.78
   0   8  -3    9.71    2.64
   0   8  -3   13.22    2.67
   0   8  -3   12.16    2.73
   0   8  -3   11.51    2.08
   0  -8   3   14.69    2.66
   0  -8   3   10.29    2.78
   0  -8   3   11.96    2.03
   0  -8   3    9.21    2.43
   0  -8   3   13.92    2.67
  -1   8  -3   13.91    2.40
  -1   8  -3   15.75    2.38
  -1   8  -3   33.86   13.59
  -1   8  -3   15.81    3.57
  -1   8  -3   10.78    2.93
   1  -8   3   10.03    2.15
   1  -8   3   11.01    2.65
   1  -8   3    7.29    1.86
   1  -8   3   14.99    3.02
   1  -8   3    9.15    2.88
  -2   8  -3   67.66    6.68
  -2   8  -3   72.18    7.76
   2  -8   3   57.52    5.62
   2  -8   3   59.69    6.08
   2  -8   3   74.91    6.75
   2  -8   3   47.01    7.98
  -3   8  -3   50.28    4.89
  -3   8  -3   48.12    8.33
  -3   8  -3   36.10    6.82
   3  -8   3   50.66    4.87
   3  -8   3   45.73    5.52
   3  -8   3   45.58    5.10
   3  -8   3   52.92    4.76
   9   7  -3    1.03    0.57
   9   7  -3   -0.08    1.56
   9   7  -3    1.49    2.26
   9   7  -3    0.88    0.81
  -9  -7   3    1.60    1.40
  -9  -7   3    1.45    3.79
  -9  -7   3   -1.17    6.27
  -9  -7   3    3.38    3.50
  -9  -7   3   -2.57    2.55
   8   7  -3   22.07    2.20
   8   7  -3   23.06    2.01
   8   7  -3   17.97    3.27
   8   7  -3   20.87    3.35
  -8  -7   3   20.64    4.13
  -8  -7   3   25.81    6.82
  -8  -7   3   20.72    4.63
  -8  -7   3   20.83    2.86
  -8  -7   3   23.30    4.22
  -8  -7   3   28.20    6.00
  -8  -7   3   17.14    4.27
   7   7  -3   38.23    3.89
   7   7  -3   31.35    4.58
   7   7  -3   38.24    3.11
   7   7  -3   39.08    3.23
  -7  -7   3   34.08    5.80
  -7  -7   3   45.01    6.37
  -7  -7   3   32.91    4.88
  -7  -7   3   41.03    5.93
  -7  -7   3   39.36    3.80
  -7  -7   3   34.57    6.93
  -7  -7   3   32.83    6.74
   6   7  -3   16.00    1.85
   6   7  -3   19.40    2.79
   6   7  -3   16.98    1.68
   6   7  -3   17.23    2.75
  -6  -7   3   17.72    3.68
  -6  -7   3   17.31    2.50
  -6  -7   3   10.98    4.93
  -6  -7   3   22.12    5.41
  -6  -7   3   25.45    5.01
  -6  -7   3   17.53    3.21
   5   7  -3   22.26    3.57
   5   7  -3   28.09    2.31
   5   7  -3   27.45    2.45
   5   7  -3   25.05    3.08
  -5  -7   3   33.21    5.99
  -5  -7   3   19.98    3.99
  -5  -7   3   22.00    3.67
  -5  -7   3   26.80    2.97
  -5  -7   3   25.38    5.37
   4   7  -3  103.11    8.80
   4   7  -3   96.73    8.05
   4   7  -3  106.88    8.39
   4   7  -3   93.36    7.96
  -4  -7   3  105.22    8.90
  -4  -7   3  113.07   10.16
  -4  -7   3  112.51    8.31
   3   7  -3   92.05    7.66
   3   7  -3   97.28    7.77
   3   7  -3   92.91    8.02
   3   7  -3  110.07    8.53
  -3  -7   3  112.80    9.59
  -3  -7   3  112.09    8.60
  -3  -7   3   78.01    9.28
   2   7  -3   18.30    2.52
   2   7  -3   13.62    2.32
   2   7  -3   13.23    1.97
   2   7  -3   15.52    2.44
   2   7  -3   13.41    1.61
  -2  -7   3   14.42    3.37
  -2  -7   3   18.52    3.03
  -2  -7   3   15.12    2.47
  -2  -7   3   16.13    2.78
  -2  -7   3   17.80    3.16
   1   7  -3   31.41    3.24
   1   7  -3   28.62    3.95
   1   7  -3   33.28    2.90
   1   7  -3   32.72    3.46
   1   7  -3   36.14    3.37
  -1  -7   3   31.95    3.74
  -1  -7   3   29.83    4.06
  -1  -7   3   30.75    4.41
  -1  -7   3   27.15    3.61
   0   7  -3   73.62    6.26
   0   7  -3   79.70    7.13
   0   7  -3   75.30    5.86
   0   7  -3   72.71    6.33
   0   7  -3   76.61    6.23
   0  -7   3   67.35    6.73
   0  -7   3   66.34    6.10
   0  -7   3   66.18    6.47
   0  -7   3   71.56    6.60
   0  -7   3   68.42    6.61
  -1   7  -3   18.14    2.63
  -1   7  -3   24.08    3.30
  -1   7  -3   23.26    3.43
  -1   7  -3   27.30    3.86
  -1   7  -3   24.64    2.83
   1  -7   3   22.41    3.52
   1  -7   3   18.95    3.16
   1  -7   3   22.60    2.93
   1  -7   3   19.28    3.14
   1  -7   3   24.67    3.76
   1  -7   3   19.11    2.68
  -2   7  -3    3.51    2.29
  -2   7  -3    4.28    2.73
  -2   7  -3    2.34    1.23
  -2   7  -3    3.20    4.51
  -2   7  -3   22.95   11.35
   2  -7   3    2.71    1.93
   2  -7   3    3.42    2.05
   2  -7   3    4.14    1.68
   2  -7   3    4.48    1.95
   2  -7   3   -0.10    1.58
   2  -7   3    1.70    1.14
  -3   7  -3   40.50    5.72
  -3   7  -3   28.36    5.45
  -3   7  -3   37.23    6.74
  -3   7  -3   38.20    3.59
   3  -7   3   26.20    3.33
   3  -7   3   24.78    3.44
   3  -7   3   38.91    4.66
   3  -7   3   30.88    4.00
   3  -7   3   30.18    4.43
  -4   7  -3   50.79    8.94
  -4   7  -3   55.12    5.19
  -4   7  -3   43.12    8.33
   4  -7   3   47.93    5.69
   4  -7   3   53.08    4.84
   4  -7   3   61.00    6.34
   4  -7   3   49.01    5.38
   9   6  -3   54.13    5.69
   9   6  -3   43.16    4.89
  -9  -6   3   50.93    8.81
  -9  -6   3   47.87   25.36
  -9  -6   3   57.49    6.78
  -9  -6   3   58.25    8.77
  -9  -6   3   50.80    5.62
   8   6  -3   10.01    1.50
   8   6  -3   12.77    1.84
   8   6  -3    9.70    1.13
   8   6  -3    9.73    2.24
  -8  -6   3    8.57    4.29
  -8  -6   3    7.84    3.54
  -8  -6   3    6.18    5.72
  -8  -6   3   12.25    4.16
  -8  -6   3    9.12    2.76
  -8  -6   3    8.40    1.77
   7   6  -3   14.22    1.66
   7   6  -3   13.97    2.47
   7   6  -3   15.80    3.00
   7   6  -3   14.75    1.43
  -7  -6   3   14.83    3.49
  -7  -6   3   14.26    5.24
  -7  -6   3   15.91    3.18
  -7  -6   3   15.32    4.02
  -7  -6   3   14.58    2.06
  -7  -6   3    9.20    4.43
   6   6  -3   75.12    5.89
   6   6  -3   61.77    6.23
   6   6  -3   71.70    5.42
   6   6  -3   67.82    5.47
  -6  -6   3   78.30    8.03
  -6  -6   3   64.48    5.82
  -6  -6   3   61.72    9.26
  -6  -6   3   78.98    9.06
  -6  -6   3   65.48    6.67
  -6  -6   3   71.16    6.84
   5   6  -3   82.06    6.59
   5   6  -3   86.83    6.90
   5   6  -3   78.33    7.22
   5   6  -3   77.74    6.51
  -5  -6   3   87.46    7.89
  -5  -6   3   87.75    9.23
  -5  -6   3  102.42    8.86
  -5  -6   3   89.76    7.47
  -5  -6   3   87.04    6.86
  -5  -6   3   71.20    7.85
   4   6  -3   10.33    1.96
   4   6  -3   11.76    1.46
   4   6  -3   10.58    1.30
   4   6  -3   13.79    2.08
  -4  -6   3   13.56    3.54
  -4  -6   3   15.31    3.28
  -4  -6   3   15.55    2.14
  -4  -6   3   12.59    2.89
  -4  -6   3   17.03    2.43
   3   6  -3   50.66    4.14
   3   6  -3   49.90    4.84
   3   6  -3   54.31    4.53
   3   6  -3   51.56    4.23
  -3  -6   3   41.31    5.64
  -3  -6   3   56.71    4.93
  -3  -6   3   61.38    7.73
   2   6  -3  150.77   11.53
   2   6  -3  156.78   11.80
   2   6  -3  152.09   11.61
   2   6  -3  154.42   12.05
  -2  -6   3  137.40   12.30
  -2  -6   3  156.57   12.14
   1   6  -3   66.28    5.46
   1   6  -3   67.50    5.87
   1   6  -3   61.57    5.25
   1   6  -3   60.95    5.54
  -1  -6   3   71.46    6.00
  -1  -6   3   71.07    5.80
  -1  -6   3   75.85    6.57
  -1  -6   3   63.72    6.08
   0   6  -3    0.86    1.22
   0   6  -3    1.64    1.33
   0   6  -3    2.67    1.40
   0   6  -3    1.94    0.96
   0  -6   3    3.44    1.87
   0  -6   3    0.96    1.07
   0  -6   3    1.81    1.37
   0  -6   3    1.24    0.81
   0  -6   3   -1.18    1.86
   0  -6   3    0.18    1.26
  -1   6  -3  129.10    9.96
  -1   6  -3  123.42    9.78
  -1   6  -3  130.60   10.00
  -1   6  -3  128.59    9.58
   1  -6   3  119.75    9.68
   1  -6   3  113.14   10.08
   1  -6   3  121.38    9.69
   1  -6   3  114.21   10.13
   1  -6   3  125.28   10.16
  -2   6  -3   77.01    7.04
  -2   6  -3   71.91    9.91
  -2   6  -3   93.29    7.84
   2  -6   3   87.64    7.12
   2  -6   3   89.85    7.67
   2  -6   3   88.39    7.36
   2  -6   3   93.10    7.62
   2  -6   3   82.23    7.01
   2  -6   3   87.61    7.25
  -3   6  -3   10.47    4.53
  -3   6  -3   10.01    3.91
  -3   6  -3   13.62    2.03
  -3   6  -3   16.35    3.96
   3  -6   3   16.82    2.29
   3  -6   3   18.34    2.91
   3  -6   3   12.36    2.62
   3  -6   3   15.78    2.44
   3  -6   3   19.29    3.46
  -4   6  -3   21.75    5.49
  -4   6  -3   32.46   11.34
  -4   6  -3   11.17    3.93
  -4   6  -3    9.26    4.64
  -4   6  -3   11.98    2.03
   4  -6   3   11.45    2.90
   4  -6   3    8.50    2.04
   4  -6   3   10.83    1.80
   4  -6   3    8.58    2.24
   4  -6   3    7.95    1.78
  -5   6  -3   42.92    7.74
  -5   6  -3   32.09    6.43
   5  -6   3   36.72    4.02
   5  -6   3   40.82    3.82
   5  -6   3   41.03    5.21
   5  -6   3   39.21    4.42
  10   5  -3    0.84    2.03
 -10  -5   3    2.22    7.12
 -10  -5   3    4.06    1.71
 -10  -5   3    4.89    4.88
 -10  -5   3  -13.67   29.58
 -10  -5   3    5.30    3.45
 -10  -5   3    3.84    2.88
 -10  -5   3    7.16   10.16
   9   5  -3   14.52    2.50
  -9  -5   3   17.93    5.80
  -9  -5   3   12.38    3.39
  -9  -5   3   14.16    3.43
  -9  -5   3   21.53   25.51
  -9  -5   3   10.53    4.59
  -9  -5   3   16.12    7.21
  -9  -5   3   13.38    2.31
   8   5  -3   64.05    5.85
  -8  -5   3   70.02    9.09
  -8  -5   3   53.65   10.76
  -8  -5   3   38.77   22.26
  -8  -5   3   65.81    5.62
  -8  -5   3   68.69    8.69
  -8  -5   3   56.90    5.33
  -8  -5   3   66.69    6.64
   7   5  -3   38.11    4.19
  -7  -5   3   38.95    3.63
  -7  -5   3   45.48    3.97
  -7  -5   3   50.91    7.05
  -7  -5   3   39.19    4.72
  -7  -5   3   45.14    8.39
  -7  -5   3   37.65    7.12
   6   5  -3    3.46    0.57
   6   5  -3    3.99    1.34
  -6  -5   3    5.52    3.93
  -6  -5   3    3.46    1.96
  -6  -5   3    2.55    3.63
  -6  -5   3    3.29    1.18
  -6  -5   3    1.55    3.31
   5   5  -3  113.89    9.21
   5   5  -3  110.72    9.74
  -5  -5   3  134.31   11.37
  -5  -5   3  138.89   10.45
  -5  -5   3  117.90    9.51
  -5  -5   3  117.10   11.74
   4   5  -3  332.98   25.22
   4   5  -3  321.54   25.66
  -4  -5   3  385.79   26.50
  -4  -5   3  309.14   25.70
   3   5  -3   47.49    3.75
  -3  -5   3   47.74    4.89
   2   5  -3   12.44    1.25
  -2  -5   3   13.59    2.31
   1   5  -3  105.67    8.06
   1   5  -3   98.68    8.44
  -1  -5   3  104.22    8.40
  -1  -5   3  113.23    8.70
   0   5  -3   89.02    6.90
   0   5  -3   83.65    7.24
   0  -5   3   90.16    7.40
   0  -5   3   92.93    7.16
   0  -5   3   89.98    6.93
  -1   5  -3    3.04    0.89
  -1   5  -3    1.20    0.81
  -1   5  -3    0.52    1.20
   1  -5   3    3.27    1.96
   1  -5   3    2.44    0.97
   1  -5   3    2.34    1.17
   1  -5   3    1.45    1.57
   1  -5   3    3.25    0.94
  -2   5  -3   57.75    4.75
  -2   5  -3   62.36    7.90
   2  -5   3   55.13    4.82
   2  -5   3   54.94    5.24
   2  -5   3   56.71    4.83
   2  -5   3   54.01    4.73
   2  -5   3   53.17    4.97
  -3   5  -3   98.54    8.40
  -3   5  -3  108.32   10.81
   3  -5   3  106.44    8.68
   3  -5   3  120.84    8.48
   3  -5   3  101.60    8.33
   3  -5   3  102.45    8.65
   3  -5   3  101.82    8.78
  -4   5  -3   46.69    4.17
  -4   5  -3   52.80    6.51
  -4   5  -3   43.43    6.59
   4  -5   3   47.14    4.07
   4  -5   3   40.90    4.38
   4  -5   3   44.16    4.17
  -5   5  -3   -0.32    3.02
  -5   5  -3   -0.59    8.85
  -5   5  -3    1.91    3.59
  -5   5  -3    1.21    1.16
   5  -5   3   -0.06    1.39
   5  -5   3   -0.88    0.99
   5  -5   3    3.41    3.06
   5  -5   3   -0.44    1.18
  -6   5  -3   31.83   31.01
  -6   5  -3   27.28    3.27
  -6   5  -3   27.90    7.64
  -6   5  -3   28.37    5.65
  -6   5  -3   48.46   12.10
   6  -5   3   20.31    2.82
   6  -5   3   21.08    3.23
   6  -5   3   17.64    3.21
   6  -5   3   21.05    2.71
  10   4  -3   49.75    5.19
 -10  -4   3   55.03    9.01
 -10  -4   3   64.02    7.56
 -10  -4   3   40.11    9.01
 -10  -4   3   25.89   13.51
 -10  -4   3   47.67    6.59
 -10  -4   3   -7.08   29.71
 -10  -4   3   52.15    5.24
   9   4  -3   25.74    3.67
  -9  -4   3   29.50    5.62
  -9  -4   3   34.94    5.84
  -9  -4   3   31.04    3.66
  -9  -4   3   29.98    3.62
  -9  -4   3   24.30    7.15
  -9  -4   3   51.72   11.63
  -9  -4   3   33.81    5.06
  -9  -4   3   29.82    8.27
  -9  -4   3   21.00   25.01
   8   4  -3    3.09    1.40
   8   4  -3    3.64    2.06
  -8  -4   3  -10.29   19.93
  -8  -4   3    3.10    2.54
  -8  -4   3    6.63    5.80
  -8  -4   3    0.86    1.25
  -8  -4   3    0.46    1.05
  -8  -4   3    0.57    3.55
  -8  -4   3    9.56    6.01
   7   4  -3   42.29    4.20
  -7  -4   3   41.00    4.01
  -7  -4   3   53.23    8.66
  -7  -4   3   55.48    8.61
  -7  -4   3   41.64    4.08
  -7  -4   3   50.19    5.21
  -7  -4   3   37.04    7.10
   6   4  -3   89.00    7.88
  -6  -4   3   93.06    7.79
  -6  -4   3   99.98    7.83
  -6  -4   3  110.60   10.38
  -6  -4   3  104.94    8.64
  -6  -4   3   89.96   10.39
   5   4  -3    6.76    0.79
   5   4  -3    5.52    1.26
  -5  -4   3    7.21    1.33
  -5  -4   3    9.82    3.67
  -5  -4   3    8.44    2.23
   4   4  -3   90.64    7.40
   4   4  -3   97.17    6.95
  -4  -4   3   87.71    7.31
  -4  -4   3   88.90    7.16
   3   4  -3  259.65   19.77
   3   4  -3  251.02   20.12
  -3  -4   3  281.93   20.21
   2   4  -3  137.66   10.32
   2   4  -3  136.58   10.67
  -2  -4   3  134.89   10.84
   1   4  -3    7.05    1.27
   1   4  -3    6.96    0.87
  -1  -4   3   12.17    1.79
   0   4  -3  122.57    9.87
   0   4  -3  133.21    9.62
   0  -4   3  122.78    9.97
  -1   4  -3  154.66   11.52
  -1   4  -3  149.49   11.73
   1  -4   3  152.21   11.66
   1  -4   3  149.09   11.84
   1  -4   3  151.90   11.56
  -2   4  -3   47.08    4.63
   2  -4   3   54.28    4.73
   2  -4   3   58.40    4.55
   2  -4   3   57.45    4.55
  -3   4  -3   12.26    3.31
  -3   4  -3    7.99    1.35
   3  -4   3    8.18    1.43
   3  -4   3    5.85    1.37
   3  -4   3    6.32    1.71
   3  -4   3    8.15    1.44
  -4   4  -3   40.22    5.56
  -4   4  -3   39.36    3.57
  -4   4  -3   38.22    5.94
  -4   4  -3   32.56    7.19
   4  -4   3   44.90    3.71
   4  -4   3   39.89    4.17
   4  -4   3   37.30    4.08
   4  -4   3   39.45    5.46
  -5   4  -3   92.36    8.98
  -5   4  -3   81.34    9.40
  -5   4  -3   87.16    7.31
   5  -4   3   90.49    7.22
   5  -4   3   88.46    7.65
   5  -4   3   94.41    7.58
  -6   4  -3   11.20    3.58
  -6   4  -3   11.30    3.82
  -6   4  -3   29.16   10.65
  -6   4  -3   14.17    2.36
  -6   4  -3   13.14    2.81
  -6   4  -3   24.56   15.30
   6  -4   3   19.16    3.28
   6  -4   3   14.84    2.19
   6  -4   3   11.41    2.22
  -7   4  -3   15.55    4.86
  -7   4  -3   28.43    3.47
  -7   4  -3   21.75    4.75
  -7   4  -3   10.41   11.66
  -7   4  -3   27.52    4.36
  -7   4  -3   35.31   13.40
   7  -4   3   19.73    3.27
   7  -4   3   21.42    2.80
  10   3  -3    5.60    1.86
 -10  -3   3    5.27    6.79
 -10  -3   3    7.31    4.84
 -10  -3   3    3.80    3.09
 -10  -3   3    4.97    1.92
 -10  -3   3    3.53    2.31
 -10  -3   3    7.55    4.17
 -10  -3   3    7.75   11.79
 -10  -3   3    1.82    5.41
 -10  -3   3   18.95   29.45
   9   3  -3   43.34    4.45
  -9  -3   3    0.94   24.00
  -9  -3   3   39.95    4.86
  -9  -3   3   39.59    7.44
  -9  -3   3   47.70    4.71
  -9  -3   3   51.14    6.28
  -9  -3   3   46.07    8.90
  -9  -3   3   52.03    8.17
  -9  -3   3   72.62   16.37
  -9  -3   3   54.47    6.84
   8   3  -3   61.11    5.37
  -8  -3   3   65.22    8.10
  -8  -3   3   22.84   21.29
  -8  -3   3   70.95    6.80
  -8  -3   3   58.06    5.63
  -8  -3   3   59.69    5.53
  -8  -3   3   52.82   10.55
   7   3  -3    2.72    1.12
   7   3  -3    2.55    1.52
  -7  -3   3    1.99    4.62
  -7  -3   3    4.27    1.40
  -7  -3   3   13.55   18.42
  -7  -3   3    3.54    5.77
  -7  -3   3    2.10    1.24
  -7  -3   3    9.11    5.90
  -7  -3   3    3.53    2.30
   6   3  -3   91.33    8.31
   6   3  -3   75.54    6.58
   6   3  -3   74.74    6.62
  -6  -3   3   70.77    6.69
  -6  -3   3   84.08    9.64
  -6  -3   3   94.55    7.52
  -6  -3   3   82.70    6.65
   5   3  -3  203.48   14.76
  -5  -3   3  179.58   14.79
   4   3  -3   61.36    4.60
   4   3  -3   60.39    4.99
  -4  -3   3   56.44    5.66
   3   3  -3    0.03    0.57
   3   3  -3    1.12    0.63
   3   3  -3    0.44    0.30
  -3  -3   3   -0.24    0.80
  -3  -3   3   -0.06    0.79
   2   3  -3  144.63   10.27
   2   3  -3  135.43   10.55
  -2  -3   3  127.79   10.57
   1   3  -3   92.68    7.03
   1   3  -3   88.70    7.27
  -1  -3   3   92.46    7.32
  -1  -3   3   95.72    7.39
   0   3  -3   19.94    1.88
   0   3  -3   20.75    2.21
   0  -3   3   26.32    2.33
   0  -3   3   25.93    2.28
   0  -3   3   21.86    2.32
  -1   3  -3   39.25    2.90
  -1   3  -3   34.65    3.12
   1  -3   3   31.68    3.60
   1  -3   3   34.03    3.10
   2  -3   3  192.37   14.38
   2  -3   3  190.70   14.53
   2  -3   3  184.70   14.39
   3  -3   3  133.38   10.38
   3  -3   3  139.08   10.26
   3  -3   3  127.94   10.43
  -4   3  -3    6.13    2.58
  -4   3  -3    2.15    2.54
  -4   3  -3    6.02    3.80
  -4   3  -3    4.43    0.95
   4  -3   3    8.91    1.62
   4  -3   3    6.35    1.40
   4  -3   3    5.27    1.19
   4  -3   3    6.93    1.03
  -5   3  -3   27.25    4.16
  -5   3  -3   18.35    5.31
  -5   3  -3   20.18    3.68
  -5   3  -3   21.29    2.32
  -5   3  -3   26.00    3.83
   5  -3   3   21.10    2.21
   5  -3   3   24.52    2.50
   5  -3   3   18.76    3.15
   5  -3   3   22.88    2.99
  -6   3  -3  113.22   22.04
  -6   3  -3  111.73   10.08
  -6   3  -3   95.77   10.12
  -6   3  -3   97.68    9.20
  -6   3  -3   99.89    8.50
   6  -3   3  106.72    8.72
   6  -3   3  105.06    8.64
   6  -3   3  108.30    8.28
   6  -3   3  113.72    8.38
  -7   3  -3   16.94    3.90
  -7   3  -3   15.03    3.85
  -7   3  -3   16.33   10.47
  -7   3  -3   25.28    4.07
  -7   3  -3   20.02    3.17
  -7   3  -3   35.35   11.40
  -7   3  -3   20.06   15.53
   7  -3   3   26.82    2.69
   7  -3   3   20.58    3.59
   7  -3   3   26.21    2.41
   7  -3   3   23.44    3.08
  -8   3  -3    5.70   11.04
  -8   3  -3    2.65    2.27
  -8   3  -3    2.87    3.28
  -8   3  -3    6.71    2.45
  -8   3  -3    3.32    3.63
  -8   3  -3   10.18    9.43
  -8   3  -3    0.26   17.30
   8  -3   3    3.31    1.75
   8  -3   3    2.59    1.37
   8  -3   3    5.32    1.14
  10   2  -3   26.35    3.70
 -10  -2   3   28.48    4.76
 -10  -2   3   30.21    6.44
 -10  -2   3   14.26   15.07
 -10  -2   3   42.27    8.94
 -10  -2   3   28.32    6.21
 -10  -2   3   28.53    6.64
 -10  -2   3   29.14    4.87
 -10  -2   3   34.36    5.72
   9   2  -3   -0.14    1.33
  -9  -2   3    1.45    4.20
  -9  -2   3   -0.53    1.62
  -9  -2   3    0.15   23.25
  -9  -2   3   -0.04    3.21
  -9  -2   3   -6.32   12.06
  -9  -2   3    0.07    1.63
  -9  -2   3   -2.45    6.19
  -9  -2   3    0.57    3.80
  -9  -2   3   -3.42    4.31
   8   2  -3   13.16    2.13
  -8  -2   3   10.38   11.73
  -8  -2   3   10.83    5.91
  -8  -2   3   10.64    2.25
  -8  -2   3   19.67   21.05
  -8  -2   3   10.99    2.01
  -8  -2   3   17.11    4.20
  -8  -2   3   14.11    3.96
  -8  -2   3   10.90    4.65
   7   2  -3   56.08    7.79
   7   2  -3   54.13    4.77
   7   2  -3   51.59    5.45
  -7  -2   3   58.25    5.16
  -7  -2   3   69.32    9.67
  -7  -2   3   28.16   18.79
  -7  -2   3   67.41    6.50
  -7  -2   3   48.28    5.19
   6   2  -3   17.26    2.47
   6   2  -3   18.24    4.35
   6   2  -3   16.88    2.06
  -6  -2   3   23.00    3.62
  -6  -2   3   31.38    8.31
  -6  -2   3   19.95    2.70
  -6  -2   3   15.88    2.48
   5   2  -3   32.42    3.12
   5   2  -3   40.13    4.37
   5   2  -3   32.65    2.97
  -5  -2   3   28.46    3.22
   4   2  -3  169.53   12.40
  -4  -2   3  152.39   12.60
   3   2  -3  259.61   19.16
   3   2  -3  251.07   18.92
  -3  -2   3  250.46   19.32
  -3  -2   3  249.95   19.27
   2   2  -3   79.72    6.33
   2   2  -3   96.41    6.37
   2   2  -3   79.22    6.57
  -2  -2   3   85.55    6.47
  -2  -2   3   78.07    6.65
  -2  -2   3   81.54    6.68
   1   2  -3   13.42    1.25
   1   2  -3   12.70    1.43
   1   2  -3   13.64    1.14
  -1  -2   3   11.75    1.66
  -1  -2   3   13.62    1.57
   0   2  -3  116.96    9.57
   0   2  -3  126.06    9.34
   0  -2   3  121.32    9.46
   0  -2   3  126.83    9.45
  -1   2  -3  128.99    9.88
   1  -2   3  139.50    9.85
   1  -2   3  112.74    9.90
   1  -2   3  134.90    9.92
  -2   2  -3    0.80    0.68
   2  -2   3    0.28    0.53
   2  -2   3    0.57    0.59
   2  -2   3    0.53    0.48
   3  -2   3   66.27    5.75
   3  -2   3   77.50    5.64
   3  -2   3   72.24    5.76
   4  -2   3  140.03   11.98
   4  -2   3  162.61   11.83
   4  -2   3  163.87   12.08
  -5   2  -3   37.80    7.29
  -5   2  -3   36.68    5.47
  -5   2  -3   39.45    5.24
   5  -2   3   37.47    3.74
   5  -2   3   48.53    3.53
   5  -2   3   46.92    4.26
  -6   2  -3    4.35    2.11
  -6   2  -3   11.38   16.26
  -6   2  -3    3.85    2.43
  -6   2  -3    2.17    1.00
  -6   2  -3   15.74    9.72
  -6   2  -3    2.06    3.63
  -6   2  -3    5.38    2.13
   6  -2   3    2.58    1.56
   6  -2   3    2.17    1.20
   6  -2   3    0.31    0.96
   6  -2   3    0.37    0.66
  -7   2  -3   68.80    7.26
  -7   2  -3   65.88    7.81
  -7   2  -3   72.62    6.28
  -7   2  -3   70.06   19.89
  -7   2  -3   74.55    7.60
   7  -2   3   72.57    6.40
   7  -2   3   70.49    6.25
   7  -2   3   76.30    5.86
   7  -2   3   81.53    6.04
  -8   2  -3   77.81   14.70
  -8   2  -3   42.97    5.04
  -8   2  -3   42.51    6.03
  -8   2  -3   32.97   17.80
  -8   2  -3   46.33    5.62
  -8   2  -3   62.58   11.26
  -8   2  -3   37.63    6.48
   8  -2   3   49.51    4.14
   8  -2   3   50.24    3.93
   8  -2   3   38.77    4.79
   8  -2   3   43.05    4.46
  -9   2  -3   -0.19    2.24
  -9   2  -3    2.62   15.77
  -9   2  -3    2.46    3.49
  -9   2  -3    2.24    3.32
  -9   2  -3    4.38    9.64
  -9   2  -3   -0.27    9.60
  -9   2  -3    3.52    2.92
   9  -2   3    2.07    1.02
   9  -2   3    2.71    2.47
   9  -2   3    3.08    1.35
   9  -2   3    1.94    1.58
  10   1  -3   60.77    5.31
  10   1  -3   56.32    5.01
 -10  -1   3   55.50    6.69
 -10  -1   3   52.17    9.38
 -10  -1   3   56.15    6.25
 -10  -1   3   31.20   21.59
 -10  -1   3   67.70    9.32
 -10  -1   3   57.57    9.46
 -10  -1   3   75.18   12.67
 -10  -1   3   43.04    8.40
 -10  -1   3   24.99   28.41
   9   1  -3   57.09    4.80
   9   1  -3   62.66    5.08
  -9  -1   3   78.89   11.50
  -9  -1   3   60.26    8.46
  -9  -1   3   59.13    5.79
  -9  -1   3   45.08    8.48
  -9  -1   3   35.45   24.79
  -9  -1   3   44.05   19.78
  -9  -1   3   56.62    9.05
  -9  -1   3   53.35    6.26
   8   1  -3   17.18    2.86
   8   1  -3   20.72    2.02
  -8  -1   3   18.44    3.41
  -8  -1   3   12.05    4.47
  -8  -1   3   28.58    6.16
  -8  -1   3   19.87   15.29
  -8  -1   3   20.99    4.43
  -8  -1   3   27.04    6.54
  -8  -1   3   20.11   21.24
  -8  -1   3   20.51    2.79
   7   1  -3   16.22    4.14
   7   1  -3   17.55    2.09
  -7  -1   3   24.22    5.16
  -7  -1   3   19.80    2.56
  -7  -1   3   14.53    5.12
  -7  -1   3   15.53    2.99
  -7  -1   3   24.96   12.40
  -7  -1   3    9.15   18.09
  -7  -1   3   20.53    6.26
   6   1  -3  157.22   12.44
   6   1  -3  155.72   12.01
   6   1  -3  158.33   13.03
  -6  -1   3  173.17   12.42
  -6  -1   3  137.28   12.86
   5   1  -3  121.28    9.51
   5   1  -3  118.39    9.23
   5   1  -3  134.21   10.08
  -5  -1   3  102.96    9.61
   4   1  -3    4.34    0.98
   4   1  -3    3.09    0.74
  -4  -1   3    2.31    1.22
  -4  -1   3    4.82    1.24
   3   1  -3  101.01    7.60
  -3  -1   3   94.69    7.89
  -3  -1   3   97.43    7.79
   2   1  -3  246.82   18.40
  -2  -1   3  248.19   18.50
  -2  -1   3  235.94   18.55
  -1  -1   3  172.54   13.22
   0   1  -3    3.61    0.74
   0  -1   3    3.35    0.70
   0  -1   3    3.92    0.63
  -1   1  -3  227.69   17.15
   1  -1   3  240.77   17.15
   1  -1   3  214.73   17.13
  -2   1  -3  161.25   13.10
   2  -1   3  191.87   13.16
   2  -1   3  166.53   13.06
   3  -1   3   43.55    4.02
   3  -1   3   51.97    3.83
  -4   1  -3    4.44    3.13
   4  -1   3    4.79    0.99
   4  -1   3    7.53    0.98
   4  -1   3    6.06    0.98
   5  -1   3  131.73   10.21
   5  -1   3  139.30    9.85
   5  -1   3  116.32   10.02
  -6   1  -3   91.50    8.86
  -6   1  -3  125.24   22.93
  -6   1  -3  105.90    8.76
  -6   1  -3   97.28    8.99
   6  -1   3   96.60    7.91
  -7   1  -3    0.75    2.25
  -7   1  -3   -0.24    1.78
  -7   1  -3    3.30    9.40
  -7   1  -3    3.98   15.93
  -7   1  -3    0.80    1.19
  -7   1  -3    0.90    3.90
  -7   1  -3    1.00    2.15
   7  -1   3   -0.12    0.71
   7  -1   3    0.25    0.88
  -8   1  -3   63.82    7.20
  -8   1  -3   74.63    7.08
  -8   1  -3   42.30   20.80
  -8   1  -3   58.47    6.14
  -8   1  -3   67.90    7.02
   8  -1   3   67.28    5.24
   8  -1   3   63.76    5.70
   8  -1   3   64.23    5.80
   8  -1   3   67.55    5.48
  -9   1  -3   36.73   21.05
  -9   1  -3   51.96    6.30
  -9   1  -3   45.06    7.14
  -9   1  -3   45.69   10.82
  -9   1  -3   37.78    9.17
   9  -1   3   56.99    4.31
   9  -1   3   54.85    5.26
   9  -1   3   50.61    4.86
   9   0  -3    9.37    1.61
  -9   0   3    7.66    2.50
  -9   0   3   16.07   20.80
  -9   0   3   10.45    6.84
  -9   0   3   10.02    5.72
  -9   0   3   13.29    4.84
  -9   0   3   13.09    4.63
  -9   0   3   23.71   22.67
  -9   0   3   11.02    4.60
  -9   0   3    6.87    2.40
   8   0  -3   45.33    3.87
  -8   0   3   37.98   21.92
  -8   0   3   50.01    5.12
  -8   0   3   49.00    7.85
  -8   0   3   20.14   20.86
  -8   0   3   37.66    5.12
  -8   0   3   49.49    8.16
  -8   0   3   62.71    8.67
  -8   0   3   35.20    7.33
   7   0  -3   63.06    4.95
   7   0  -3   59.56    5.02
  -7   0   3   31.44   19.86
  -7   0   3   58.87    5.99
  -7   0   3   52.70    7.97
  -7   0   3   74.86    6.01
  -7   0   3   80.39   20.77
   6   0  -3   11.60    1.33
   6   0  -3   11.41    1.56
   6   0  -3   10.24    2.11
  -6   0   3   12.64   16.02
  -6   0   3   25.21   14.56
  -6   0   3   18.98    5.37
  -6   0   3    9.29    2.08
   5   0  -3  212.57   16.82
   5   0  -3  225.54   16.53
   5   0  -3  210.53   16.13
   5   0  -3  229.26   16.03
  -5   0   3  185.86   16.64
   4   0  -3  317.00   23.98
   4   0  -3  356.01   24.29
  -4   0   3  312.58   24.23
  -4   0   3  290.32   24.42
   3   0  -3  128.02    9.72
   3   0  -3  125.96    9.55
  -3   0   3  126.79    9.76
  -3   0   3  118.77    9.93
   1   0  -3  492.08   36.82
  -1   0   3  493.07   36.90
   0   0  -3  278.85   21.30
   0   0   3  289.07   21.37
  -1   0  -3    0.50    0.42
   1   0   3    0.57    0.49
  -2   0  -3  128.16    9.89
   2   0   3  131.17    9.89
  -3   0  -3  248.25   19.43
   3   0   3  224.70   17.75
  -4   0  -3  299.59   26.21
   4   0   3  341.35   24.33
  -5   0  -3    1.71    2.90
   5   0   3    5.70    0.97
   5   0   3    3.68    0.94
  -6   0  -3   86.94    8.37
   6   0   3   99.82    7.84
  -7   0  -3  107.18    9.83
  -7   0  -3  103.44   10.10
  -7   0  -3  116.67    9.76
  -7   0  -3  132.11   26.75
   7   0   3  118.19    8.96
  -8   0  -3   13.70    2.87
  -8   0  -3   11.19    2.60
  -8   0  -3    6.62   17.56
  -8   0  -3   10.92    3.04
  -8   0  -3   27.91   11.21
  -8   0  -3    9.53    5.18
  -9   0  -3   27.17   11.57
  -9   0  -3    8.69    6.08
  -9   0  -3   14.61    3.27
  -9   0  -3   10.09    6.46
  -9   0  -3   14.62   16.73
  -9   0  -3   16.71    3.63
  -9   0  -3   28.35    6.07
  -9   0  -3   24.56    4.00
   9   0   3   18.23    2.61
   9   0   3   19.15    1.86
   9   0   3   14.18    2.54
   9   0   3   17.05    2.56
 -10   0  -3   20.53   18.25
 -10   0  -3   49.07    6.75
 -10   0  -3   53.42   11.37
 -10   0  -3   51.98   12.34
 -10   0  -3   68.74    9.07
 -10   0  -3   50.98    6.59
 -10   0  -3   61.62   14.52
 -10   0  -3   54.78    6.88
  10   0   3   56.97    5.63
  10   0   3   51.31    4.38
  10   0   3   48.64    4.98
  10   0   3   57.49    4.84
   9  -1  -3   30.13    3.62
  -9   1   3    9.56   23.83
  -9   1   3   43.70    5.22
  -9   1   3   28.01    6.33
  -9   1   3   31.87    6.67
  -9   1   3   40.31   10.66
  -9   1   3   41.06    5.48
  -9   1   3   31.63   21.07
   8  -1  -3   -0.59    1.02
  -8   1   3   -1.30    2.39
  -8   1   3  -13.37   17.20
  -8   1   3    0.34    2.02
  -8   1   3    5.81    6.93
  -8   1   3    4.85    4.36
  -8   1   3   -0.07   19.40
  -8   1   3   -2.04    3.31
   7  -1  -3   44.60    3.74
  -7   1   3   54.98    9.98
  -7   1   3   42.49    4.91
  -7   1   3   66.96   21.85
  -7   1   3   16.51   17.56
  -7   1   3   38.30    5.25
  -7   1   3   34.56    6.80
  -7   1   3   49.60    6.62
   6  -1  -3   78.79    5.84
  -6   1   3   71.27    6.71
  -6   1   3   88.85   21.39
  -6   1   3   69.03    8.51
  -6   1   3   43.82   16.67
   5  -1  -3    3.42    1.42
   5  -1  -3    1.58    0.64
   5  -1  -3    1.14    0.63
  -5   1   3    1.09    1.79
   4  -1  -3   57.56    4.66
   4  -1  -3   47.64    4.13
   4  -1  -3   58.90    4.16
  -4   1   3   47.66    4.65
  -4   1   3   48.85    4.72
   3  -1  -3  269.01   19.91
   3  -1  -3  278.37   19.59
  -3   1   3  235.18   20.05
   2  -1  -3  187.88   14.62
   2  -1  -3  198.50   14.45
  -2   1   3  172.56   14.75
  -2   1   3  207.66   14.63
   1  -1  -3   80.06    6.16
  -1   1   3   83.11    6.31
  -1   1   3   77.04    6.33
   0  -1  -3  147.43   10.23
   0   1   3  121.94   10.30
  -1  -1  -3  164.24   11.03
   1   1   3  125.02   11.06
  -2  -1  -3   92.10    7.18
   2   1   3   92.61    7.27
  -3  -1  -3    5.14    2.57
   3   1   3    2.19    1.00
   4   1   3  144.43   11.23
  -5  -1  -3  407.16   33.91
   5   1   3  432.07   31.70
  -6  -1  -3   16.07    4.85
   6   1   3   18.49    2.27
  -7  -1  -3   28.76    7.24
  -7  -1  -3   41.04    4.32
  -7  -1  -3   43.25    4.55
  -7  -1  -3   44.91    5.66
  -8  -1  -3  109.00   13.77
  -8  -1  -3  181.59   32.89
  -8  -1  -3  136.27   11.23
  -8  -1  -3  137.58   11.29
  -8  -1  -3  131.32   11.75
  -9  -1  -3   60.84    6.56
  -9  -1  -3   85.96   18.89
  -9  -1  -3   62.30    7.37
  -9  -1  -3   44.68   10.05
  -9  -1  -3   78.64   23.73
  -9  -1  -3   61.41    6.79
   9   1   3   70.56    5.58
 -10  -1  -3    3.99    2.94
 -10  -1  -3    2.03    2.99
 -10  -1  -3    3.86    4.44
 -10  -1  -3    6.38    6.02
 -10  -1  -3   10.41    6.98
 -10  -1  -3   13.83   12.73
 -10  -1  -3   15.10   18.79
  10   1   3    3.00    1.40
   9  -2  -3   28.10    3.63
  -9   2   3   34.57   10.28
  -9   2   3   18.36    5.54
  -9   2   3   27.10   25.08
  -9   2   3   40.19   20.13
  -9   2   3   33.52    5.38
  -9   2   3   27.73    6.75
  -9   2   3   21.93    4.17
   8  -2  -3   53.07    6.66
   8  -2  -3   47.04    4.33
  -8   2   3   47.78    5.69
  -8   2   3   50.19   11.54
  -8   2   3   42.09    7.22
  -8   2   3   13.63   23.28
  -8   2   3   43.53    6.13
  -8   2   3   36.97   19.33
   7  -2  -3    0.08    1.01
  -7   2   3  -13.07   14.93
  -7   2   3    1.48    3.52
  -7   2   3    3.61    7.85
  -7   2   3    7.23    2.97
  -7   2   3  -26.08   21.10
  -7   2   3   -0.87    4.16
  -7   2   3   -0.22    1.56
   6  -2  -3   31.01    2.84
  -6   2   3   42.27   22.34
  -6   2   3   25.06    9.01
  -6   2   3   22.54    5.13
  -6   2   3   30.21    3.74
  -6   2   3   47.41   17.74
   5  -2  -3  147.86   11.05
   5  -2  -3  140.31   11.59
   5  -2  -3  159.63   10.89
  -5   2   3  120.49   24.81
  -5   2   3  132.44   30.66
  -5   2   3  129.68   11.66
   4  -2  -3   88.10    7.19
   4  -2  -3   87.60    6.75
   4  -2  -3   89.03    6.64
  -4   2   3   79.82    7.28
   3  -2  -3    0.13    0.50
   3  -2  -3    0.07    0.56
   3  -2  -3    0.80    0.83
   3  -2  -3    0.37    0.46
  -3   2   3   -0.66    1.00
  -3   2   3    0.10    0.75
   2  -2  -3  112.45    8.10
   2  -2  -3  110.85    8.37
   2  -2  -3  119.33    8.15
   2  -2  -3  100.82    8.08
  -2   2   3   95.21    8.45
  -2   2   3   97.94    8.27
   1  -2  -3  182.40   15.76
   1  -2  -3  220.71   15.80
  -1   2   3  226.13   15.88
   0  -2  -3   38.89    3.09
   0  -2  -3   30.99    3.09
   0   2   3   42.93    3.04
  -1  -2  -3  105.10    9.49
   1   2   3  142.07    9.45
  -3  -2  -3  332.39   25.61
   3   2   3  262.65   24.24
  -4  -2  -3   28.36    5.52
   4   2   3   18.98    5.01
  -5  -2  -3   28.63    6.18
   5   2   3   26.78    2.57
   5   2   3   27.54    6.62
  -6  -2  -3  156.16   15.83
   6   2   3  167.91   15.99
   6   2   3  171.66   12.90
  -7  -2  -3   20.88    6.91
  -7  -2  -3   18.95    2.78
  -7  -2  -3   15.48    2.83
  -7  -2  -3   17.13    3.46
   7   2   3   22.08    2.82
   7   2   3   20.18    6.41
  -8  -2  -3   15.76    2.77
  -8  -2  -3    9.38    5.12
  -8  -2  -3   12.39    3.43
  -8  -2  -3   10.63    4.95
  -8  -2  -3   30.97   12.92
  -8  -2  -3   15.06    2.53
  -9  -2  -3   74.00   15.41
  -9  -2  -3   33.70    8.31
  -9  -2  -3   48.95    5.30
  -9  -2  -3   30.79    6.62
  -9  -2  -3   42.28    6.71
  -9  -2  -3   56.64    5.48
  -9  -2  -3   74.36   23.90
 -10  -2  -3   26.19    6.79
 -10  -2  -3   54.83   20.95
 -10  -2  -3   35.51    5.20
 -10  -2  -3   36.86    5.60
 -10  -2  -3   40.33    6.39
 -10  -2  -3   45.15    4.56
 -10  -2  -3   49.06    6.08
 -10  -2  -3   38.50   14.19
 -10  -2  -3   25.44    8.48
  10   2   3   40.64    3.96
 -11  -2  -3   10.28   19.86
 -11  -2  -3    7.44    4.07
 -11  -2  -3   17.50   15.45
 -11  -2  -3    4.37    3.07
 -11  -2  -3    5.63    8.43
  11   2   3    9.09    2.00
   8  -3  -3   16.15    2.07
   8  -3  -3   13.49    2.27
   8  -3  -3   21.85    3.84
  -8   3   3   12.38    9.76
  -8   3   3   14.70    3.16
  -8   3   3   11.78   18.15
  -8   3   3   -5.90   22.29
  -8   3   3   10.23    3.91
  -8   3   3   15.26    5.55
   7  -3  -3   55.15    5.06
   7  -3  -3   57.70    4.73
   7  -3  -3   66.65    6.62
  -7   3   3   65.97    7.15
  -7   3   3   60.90    6.19
  -7   3   3   42.77   12.38
  -7   3   3   44.84    7.86
  -7   3   3   69.75   21.02
  -7   3   3   48.81   24.09
   6  -3  -3   23.99    2.52
  -6   3   3   28.23    4.37
  -6   3   3   12.79    4.77
  -6   3   3   17.95   22.38
  -6   3   3   18.65    9.56
  -6   3   3   24.67   16.18
  -6   3   3   24.85    3.63
  -6   3   3   22.22    5.05
   5  -3  -3   19.00    1.93
   5  -3  -3   19.44    2.11
  -5   3   3   25.90   20.63
  -5   3   3   17.31    9.04
  -5   3   3   16.04    2.80
  -5   3   3   -4.86   13.85
   4  -3  -3  192.11   13.68
   4  -3  -3  182.40   14.21
   4  -3  -3  169.86   14.02
  -4   3   3  176.51   14.78
   3  -3  -3  253.01   19.36
   3  -3  -3  267.36   19.26
   3  -3  -3  276.22   19.67
  -3   3   3  226.66   19.73
   2  -3  -3  184.28   13.24
   2  -3  -3  180.05   13.32
   2  -3  -3  179.33   13.51
  -2   3   3  154.88   13.57
   1  -3  -3   40.88    3.65
   1  -3  -3   47.40    3.60
   1  -3  -3   42.50    3.57
  -1   3   3   44.33    3.80
   0  -3  -3  190.24   15.63
   0  -3  -3  222.08   15.68
   0   3   3  205.73   15.64
  -2  -3  -3    8.86    2.59
   2   3   3    5.85    2.92
  -3  -3  -3  283.30   24.07
   3   3   3  273.30   22.83
  -4  -3  -3  634.29   45.98
   4   3   3  533.24   45.47
  -5  -3  -3  144.79   13.44
   5   3   3  128.03   13.04
  -6  -3  -3   28.76    6.47
   6   3   3   25.87    2.63
   6   3   3   28.38    5.82
  -7  -3  -3  104.18    9.37
  -7  -3  -3  103.83   12.41
   7   3   3  116.56    8.88
   7   3   3  104.77   12.89
  -8  -3  -3   40.56    9.08
  -8  -3  -3   43.52    4.49
  -8  -3  -3   35.35    6.41
  -8  -3  -3   42.77    6.33
  -8  -3  -3   43.68    4.34
  -9  -3  -3   29.58    4.79
  -9  -3  -3   56.78   15.21
  -9  -3  -3   29.25    4.08
  -9  -3  -3   22.94    7.57
  -9  -3  -3   27.90    5.96
  -9  -3  -3   35.92    4.17
  -9  -3  -3   32.34    3.90
 -10  -3  -3   28.37    4.38
 -10  -3  -3   23.46    8.65
 -10  -3  -3   25.24    4.27
 -10  -3  -3   27.12    4.51
 -10  -3  -3   26.92   14.99
 -10  -3  -3   24.76    3.12
 -10  -3  -3   68.51   20.27
 -10  -3  -3   16.79    5.66
 -10  -3  -3   27.14    4.71
 -11  -3  -3   66.65    5.91
 -11  -3  -3   64.94    6.77
 -11  -3  -3   41.24   11.41
 -11  -3  -3   57.17    6.96
 -11  -3  -3   26.25   19.79
 -11  -3  -3   55.17    6.99
   8  -4  -3   13.55    2.02
   8  -4  -3   13.58    2.37
   8  -4  -3   19.23    3.94
  -8   4   3    2.16    9.92
  -8   4   3    9.79    4.43
  -8   4   3   17.88    6.28
  -8   4   3   18.43    3.56
  -8   4   3   -1.02   16.84
   7  -4  -3   11.80    1.80
   7  -4  -3    7.96    1.84
   7  -4  -3    9.02    1.48
   7  -4  -3    6.31    3.04
  -7   4   3    9.83    2.66
  -7   4   3    4.25    4.14
  -7   4   3    4.81    4.11
  -7   4   3    8.67    6.11
  -7   4   3   11.42   16.60
  -7   4   3   11.45    4.91
  -7   4   3    8.25   21.32
   6  -4  -3   79.09    6.57
   6  -4  -3   79.46    6.32
   6  -4  -3   84.75    7.64
   6  -4  -3   77.23    6.46
  -6   4   3   71.39   10.32
  -6   4   3   83.16    7.45
  -6   4   3   72.08    8.97
  -6   4   3   73.81   20.22
  -6   4   3   77.04   24.16
   5  -4  -3   75.30    5.92
   5  -4  -3   78.05    6.15
   5  -4  -3   70.19    7.19
   5  -4  -3   75.86    6.48
  -5   4   3  103.33   26.31
  -5   4   3   79.27    9.88
  -5   4   3   74.73    6.81
  -5   4   3   51.74    9.20
  -5   4   3   70.76   18.45
   4  -4  -3    6.22    1.20
   4  -4  -3    5.50    1.02
  -4   4   3    5.92    1.60
  -4   4   3   -0.91   12.90
  -4   4   3    5.40    8.19
  -4   4   3    1.00    2.89
  -4   4   3    9.09   17.79
   3  -4  -3  131.97   10.12
   3  -4  -3  127.67    9.65
   3  -4  -3  120.59    9.78
  -3   4   3  122.40   10.15
   2  -4  -3  428.01   33.44
   2  -4  -3  458.22   33.62
   2  -4  -3  448.48   33.33
   1  -4  -3   66.87    5.14
   1  -4  -3   65.35    5.21
   1  -4  -3   65.22    5.33
  -1   4   3   59.79    5.34
   0  -4  -3   12.22    1.48
   0  -4  -3    8.94    1.30
   0   4   3    7.98    1.26
  -2  -4  -3  300.54   23.18
   2   4   3  311.92   23.74
   2   4   3  281.83   22.83
  -3  -4  -3  102.56    8.83
   3   4   3   85.59    7.45
   3   4   3   99.04    9.23
  -4  -4  -3    2.15    2.34
   4   4   3    1.79    2.68
   4   4   3    2.16    0.84
  -5  -4  -3  301.61   23.78
   5   4   3  263.61   23.15
  -6  -4  -3  123.71   12.93
   6   4   3  129.57    9.87
   6   4   3  122.86   12.42
  -7  -4  -3    1.94    4.96
  -7  -4  -3    4.06    4.46
   7   4   3    2.42    1.00
   7   4   3   -0.32    4.66
  -8  -4  -3   29.35    6.34
  -8  -4  -3   27.74    7.52
  -8  -4  -3   31.93    3.71
  -8  -4  -3   30.82    3.58
  -8  -4  -3   32.19    5.11
   8   4   3   31.46    3.70
  -9  -4  -3   79.14   13.16
  -9  -4  -3   88.71    7.64
  -9  -4  -3   88.95    7.97
  -9  -4  -3  114.37   25.40
  -9  -4  -3   74.66   10.83
  -9  -4  -3   88.90    9.49
  -9  -4  -3   90.86    7.32
 -10  -4  -3   43.33    5.01
 -10  -4  -3   48.37    5.16
 -10  -4  -3   45.35    4.54
 -10  -4  -3   55.07   19.47
 -10  -4  -3   41.22   10.61
 -10  -4  -3   39.82    7.32
 -10  -4  -3   34.46    6.01
 -10  -4  -3   44.41    5.37
 -11  -4  -3   -0.97    2.38
 -11  -4  -3   14.82   18.71
 -11  -4  -3    3.04    5.30
 -11  -4  -3   -0.40    5.20
 -11  -4  -3    1.96    2.56
 -11  -4  -3   -3.25    8.81
 -11  -4  -3    0.67    1.73
 -11  -4  -3   -6.46   15.00
  11   4   3   -1.01    1.86
   7  -5  -3   43.86    5.69
   7  -5  -3   32.70    4.19
   7  -5  -3   39.23    3.61
   7  -5  -3   40.82    3.84
  -7   5   3   33.36   21.93
  -7   5   3   44.61   17.76
  -7   5   3   34.69    7.60
  -7   5   3   34.26    6.20
  -7   5   3   42.77    5.40
   6  -5  -3    5.28    1.65
   6  -5  -3    5.45    1.54
   6  -5  -3    6.87    1.28
   6  -5  -3    6.57    2.78
  -6   5   3    2.93    4.88
  -6   5   3   -0.23    3.80
  -6   5   3    7.85    5.59
  -6   5   3    8.06    2.32
  -6   5   3    4.39    9.28
  -6   5   3    4.81   14.66
  -6   5   3   13.11    5.11
  -6   5   3    2.24   20.25
   5  -5  -3   73.45    6.05
   5  -5  -3   74.71    7.03
   5  -5  -3   71.92    6.11
   5  -5  -3   72.20    5.89
  -5   5   3   60.64   17.42
  -5   5   3   52.36    9.17
  -5   5   3   84.93    6.98
  -5   5   3   56.86    9.76
  -5   5   3  102.57   26.37
   4  -5  -3  182.61   13.87
   4  -5  -3  194.08   14.41
   4  -5  -3  181.30   13.66
   4  -5  -3  180.88   13.76
  -4   5   3  149.44   16.46
  -4   5   3  142.00   16.10
  -4   5   3  166.08   27.31
  -4   5   3  193.17   14.41
  -4   5   3  215.04   35.51
   3  -5  -3   74.56    5.78
   3  -5  -3   72.33    5.95
   3  -5  -3   72.12    6.48
  -3   5   3   72.28    6.28
  -3   5   3   62.11    8.83
   2  -5  -3   32.10    2.84
   2  -5  -3   31.46    3.29
   2  -5  -3   31.57    3.00
  -2   5   3   29.93    3.18
   1  -5  -3  132.14   10.07
   1  -5  -3  135.29    9.86
   1  -5  -3  124.40    9.97
  -1   5   3  118.18   10.07
   0  -5  -3   94.92    7.66
   0  -5  -3   90.20    7.16
   0   5   3   87.30    7.23
  -1  -5  -3    3.90    1.17
  -1  -5  -3    2.33    1.06
   1   5   3    3.13    1.59
  -2  -5  -3  160.10   12.75
   2   5   3  161.02   12.44
  -3  -5  -3  418.58   32.05
  -3  -5  -3  392.66   31.45
   3   5   3  436.84   32.34
   3   5   3  413.56   31.20
  -4  -5  -3  244.58   19.32
   4   5   3  231.53   19.25
   4   5   3  232.14   17.79
  -5  -5  -3    3.57    2.58
   5   5   3    2.17    2.58
   5   5   3    2.57    0.75
  -6  -5  -3   66.14    8.73
   6   5   3   57.90    8.33
   6   5   3   75.04    5.63
  -7  -5  -3  171.91   13.98
  -7  -5  -3  174.02   15.92
  -7  -5  -3  194.36   17.44
  -7  -5  -3  155.46   15.06
   7   5   3  186.70   13.76
   7   5   3  178.01   16.85
  -8  -5  -3   72.81   11.13
  -8  -5  -3   62.19    8.92
  -8  -5  -3   52.85    5.59
  -8  -5  -3   56.35    7.64
  -8  -5  -3   56.73    5.41
  -8  -5  -3   63.08    5.21
   8   5   3   64.57    5.59
  -9  -5  -3   19.39    3.23
  -9  -5  -3   22.04    5.80
  -9  -5  -3   20.25    3.27
  -9  -5  -3   21.55    4.55
  -9  -5  -3   26.46    8.37
  -9  -5  -3   -1.03   18.42
  -9  -5  -3   18.91    2.81
 -10  -5  -3   85.15    7.62
 -10  -5  -3   67.35   15.80
 -10  -5  -3   70.42   11.33
 -10  -5  -3   88.27    8.13
 -10  -5  -3   88.69    7.67
 -10  -5  -3   74.79    9.75
 -10  -5  -3   86.21   25.17
 -10  -5  -3   90.52    7.27
 -11  -5  -3   65.89    7.31
 -11  -5  -3   52.14   11.24
 -11  -5  -3   40.43   25.00
 -11  -5  -3   60.10   14.38
 -11  -5  -3   72.26    6.39
 -11  -5  -3   75.90    6.99
 -11  -5  -3   81.50    7.90
 -11  -5  -3   57.15   10.51
   6  -6  -3   52.87    4.69
   6  -6  -3   53.22    4.89
   6  -6  -3   58.31    6.20
   6  -6  -3   54.70    5.18
  -6   6   3   61.25    6.09
  -6   6   3   79.20   25.51
  -6   6   3   35.38    7.74
  -6   6   3   40.11   19.40
  -6   6   3   49.26    8.86
   5  -6  -3    3.45    2.65
   5  -6  -3    2.64    1.06
   5  -6  -3    2.87    1.41
   5  -6  -3    1.10    1.52
  -5   6   3    4.54    4.62
  -5   6   3   -1.17   18.83
  -5   6   3   -0.39    3.69
  -5   6   3  -17.30    8.17
  -5   6   3    3.86    1.82
  -5   6   3   -2.89    8.24
  -5   6   3    3.24    4.47
  -5   6   3   10.81   15.52
   4  -6  -3   51.83    4.35
   4  -6  -3   50.40    5.64
   4  -6  -3   48.14    4.54
   4  -6  -3   51.67    5.82
  -4   6   3   47.53    7.93
  -4   6   3   44.42   16.94
  -4   6   3   69.57   21.49
  -4   6   3   52.77    5.16
  -4   6   3   43.09    7.30
   3  -6  -3  173.31   13.51
   3  -6  -3  169.93   13.72
   3  -6  -3  188.99   13.67
   3  -6  -3  195.82   14.24
  -3   6   3  145.87   16.03
  -3   6   3  187.64   14.10
  -3   6   3  165.23   15.56
  -3   6   3  145.06   27.06
   2  -6  -3   86.62    6.83
   2  -6  -3   82.40    7.02
   2  -6  -3   88.68    6.99
   2  -6  -3   82.61    7.67
   2  -6  -3   88.95    7.29
  -2   6   3   84.26    7.22
  -2   6   3   82.05    8.82
   1  -6  -3    8.29    1.71
   1  -6  -3    8.95    1.36
   1  -6  -3    8.23    1.51
  -1   6   3    7.86    1.44
   0  -6  -3   68.29    5.71
   0  -6  -3   70.80    5.88
   0   6   3   68.44    5.74
  -1  -6  -3   79.54    6.67
  -1  -6  -3   78.92    6.45
   1   6   3   75.36    6.22
  -2  -6  -3   72.01    6.62
  -2  -6  -3   78.21    6.73
   2   6   3   74.25    6.32
   2   6   3   79.66    6.02
  -3  -6  -3    4.10    1.71
   3   6   3    4.43    2.67
   3   6   3    5.02    1.19
  -4  -6  -3  198.36   15.92
  -4  -6  -3  198.45   16.66
   4   6   3  203.66   16.88
   4   6   3  212.23   15.44
  -5  -6  -3  226.20   18.74
   5   6   3  233.64   16.78
   5   6   3  205.53   18.44
  -6  -6  -3   35.17    9.15
   6   6   3   24.22    5.26
   6   6   3   29.49    2.51
  -7  -6  -3   37.33    3.63
  -7  -6  -3   45.30    8.44
  -7  -6  -3   34.61    4.09
  -7  -6  -3   33.58    6.10
  -7  -6  -3   42.46    7.13
   7   6   3   39.73    3.14
   7   6   3   37.88    3.56
  -8  -6  -3  111.01    9.08
  -8  -6  -3  119.62   14.25
  -8  -6  -3  107.67    8.53
  -8  -6  -3   89.05   10.53
  -8  -6  -3   99.65    8.77
  -8  -6  -3   97.64   11.39
   8   6   3  112.78    8.70
  -9  -6  -3   36.94    4.40
  -9  -6  -3   40.12    7.54
  -9  -6  -3   48.16   10.60
  -9  -6  -3   43.22    4.09
  -9  -6  -3   47.75    4.77
  -9  -6  -3   39.84    4.69
  -9  -6  -3   36.04    7.02
 -10  -6  -3    2.36    1.87
 -10  -6  -3    7.04    4.16
 -10  -6  -3    4.20    1.45
 -10  -6  -3    4.34    2.21
 -10  -6  -3    4.00    2.17
 -10  -6  -3   -0.73    5.01
 -10  -6  -3   11.16   27.03
 -10  -6  -3    0.59    8.33
 -11  -6  -3   48.58    5.68
 -11  -6  -3   40.37    8.87
 -11  -6  -3   31.51    4.72
 -11  -6  -3   36.35    4.80
 -11  -6  -3   34.69    4.14
 -11  -6  -3   22.89    7.69
 -11  -6  -3    1.10   31.72
   5  -7  -3   59.21    5.72
   5  -7  -3   60.08    6.66
   5  -7  -3   61.78    5.54
   5  -7  -3   58.85    5.30
  -5   7   3   90.02   25.99
  -5   7   3   52.46    9.17
  -5   7   3   61.03   19.98
  -5   7   3   72.22    6.55
  -5   7   3   59.35    9.25
   4  -7  -3   44.25    5.26
   4  -7  -3   36.33    4.19
   4  -7  -3   42.80    4.04
   4  -7  -3   40.58    3.81
  -4   7   3   46.40    4.76
  -4   7   3   39.41    7.30
  -4   7   3   54.31   20.87
  -4   7   3   33.10   17.95
   3  -7  -3    2.64    1.32
   3  -7  -3    6.52    1.59
   3  -7  -3    4.49    2.39
   3  -7  -3    6.05    1.37
  -3   7   3    6.81    1.79
  -3   7   3   17.74   15.84
  -3   7   3    6.19   17.35
  -3   7   3    4.64    3.42
  -3   7   3    2.81    3.51
   2  -7  -3   44.16    5.03
   2  -7  -3   44.99    4.32
   2  -7  -3   42.83    4.07
   2  -7  -3   46.47    4.37
   2  -7  -3   40.38    5.32
  -2   7   3   45.19    6.35
  -2   7   3   50.02    4.48
  -2   7   3   76.70   20.04
   1  -7  -3  122.12    9.90
   1  -7  -3  129.62   10.49
   1  -7  -3  117.43    9.85
   1  -7  -3  121.74    9.69
  -1   7   3  116.74   11.23
  -1   7   3  129.32    9.90
   0  -7  -3   39.48    3.67
   0  -7  -3   42.12    4.97
   0  -7  -3   36.90    3.82
   0   7   3   36.44    3.47
   0   7   3   44.54    7.62
   0   7   3   27.12    4.59
  -1  -7  -3    9.66    2.03
  -1  -7  -3   13.02    2.01
   1   7   3   11.48    1.67
   1   7   3    8.98    2.17
  -2  -7  -3  154.71   12.11
  -2  -7  -3  148.50   12.41
   3   7   3  265.35   21.77
   3   7   3  278.70   20.47
   3   7   3  270.79   20.63
  -4  -7  -3   20.87    3.48
   4   7   3   19.89    2.11
   4   7   3   17.65    4.07
   5   7   3   27.96    2.56
   5   7   3   25.92    5.83
  -6  -7  -3  166.80   13.56
  -6  -7  -3  143.85   12.47
  -6  -7  -3  160.63   14.37
  -6  -7  -3  155.93   11.96
   6   7   3  138.61   14.35
   6   7   3  155.04   11.67
  -7  -7  -3   64.36    7.91
  -7  -7  -3   65.96    5.64
  -7  -7  -3   66.36    9.01
  -7  -7  -3   61.76    6.21
  -7  -7  -3   68.10    9.96
   7   7   3   65.27    5.55
   7   7   3   70.41    5.26
  -8  -7  -3   -0.17    1.62
  -8  -7  -3    3.73    4.43
  -8  -7  -3    5.43    6.25
  -8  -7  -3   -0.90    1.06
  -8  -7  -3    0.84    3.51
  -8  -7  -3    2.15    1.93
  -8  -7  -3    0.57    2.22
   8   7   3    0.66    1.34
   8   7   3    1.36    0.77
  -9  -7  -3   74.13    6.94
  -9  -7  -3   74.81    6.31
  -9  -7  -3   65.73    9.26
  -9  -7  -3   72.47   10.27
  -9  -7  -3   67.87    6.64
  -9  -7  -3   76.65    7.01
   9   7   3   72.23    6.81
 -10  -7  -3  153.28   43.78
 -10  -7  -3   66.44    6.22
 -10  -7  -3   68.46    7.14
 -10  -7  -3   73.87    6.64
 -10  -7  -3   75.88    7.00
 -10  -7  -3   65.76   10.83
 -10  -7  -3   59.17    9.55
 -11  -7  -3   14.10    6.57
 -11  -7  -3   18.49    2.62
 -11  -7  -3   17.93    3.80
 -11  -7  -3   18.59    3.98
 -11  -7  -3   17.21    5.83
 -11  -7  -3   43.48   42.77
   4  -8  -3  100.36    9.99
   4  -8  -3   75.11    6.63
   4  -8  -3   71.13    7.72
   4  -8  -3   75.62    7.00
  -4   8   3   87.11    7.50
  -4   8   3   70.58   10.03
  -4   8   3  125.31   29.12
  -4   8   3   56.43   21.10
   3  -8  -3   75.40    6.92
   3  -8  -3   96.24    8.82
   3  -8  -3   78.87    6.73
   3  -8  -3   74.05    6.51
   3  -8  -3   79.27    7.57
  -3   8   3   75.34    7.08
  -3   8   3   76.82    8.78
  -3   8   3   61.53   20.06
   2  -8  -3   20.66    3.11
   2  -8  -3   29.46    4.42
   2  -8  -3   25.24    3.16
   2  -8  -3   25.90    2.91
   2  -8  -3   31.71    5.46
  -2   8   3   28.04   18.03
  -2   8   3    3.76    8.54
  -2   8   3   64.46   19.68
  -2   8   3   22.82    4.52
  -2   8   3   28.34    3.30
   1  -8  -3   10.46    2.04
   1  -8  -3   11.08    2.10
   1  -8  -3   11.93    3.30
   1  -8  -3   12.74    1.90
   1  -8  -3    8.95    2.63
  -1   8   3   23.28   16.26
  -1   8   3    9.40    3.36
  -1   8   3   11.88    2.23
  -1   8   3   -0.91    6.88
  -1   8   3    3.74    3.78
   0  -8  -3   43.04    5.42
   0  -8  -3   49.70    5.60
   0  -8  -3   42.23    5.94
   0  -8  -3   49.63    4.60
   0  -8  -3   54.60    5.10
   0   8   3   51.46    5.64
   0   8   3   32.17    7.35
   0   8   3   47.39    6.30
   0   8   3   52.88    4.42
  -1  -8  -3   60.40    6.10
  -1  -8  -3   57.83    6.41
  -1  -8  -3   58.48    5.74
  -1  -8  -3   63.43    5.46
  -1  -8  -3   58.36    6.50
   1   8   3   52.11    6.91
   1   8   3   59.50    5.65
   1   8   3   52.35    7.93
  -2  -8  -3    0.98    2.09
  -2  -8  -3   -0.49    2.22
  -2  -8  -3   -0.38    1.93
   2   8   3    3.88    4.13
   2   8   3    1.03    0.82
   2   8   3   -1.05    3.18
   2   8   3   -0.19    1.37
  -3  -8  -3   94.71    8.24
  -3  -8  -3   92.56    8.18
  -3  -8  -3   73.85    8.22
   3   8   3   96.01    7.20
   3   8   3   82.93    9.61
   3   8   3   84.78    7.78
  -4  -8  -3  197.10   15.44
  -4  -8  -3  192.82   15.73
  -4  -8  -3  181.49   15.98
   4   8   3  187.60   16.74
   4   8   3  213.81   15.00
   4   8   3  188.15   16.82
   4   8   3  201.98   15.25
  -5  -8  -3   59.13    7.07
  -5  -8  -3   43.81    5.30
  -5  -8  -3   49.05    5.90
  -5  -8  -3   50.42    4.80
   5   8   3   50.49    7.78
   5   8   3   55.94    4.70
   5   8   3   55.14    4.32
   5   8   3   37.07    8.36
  -6  -8  -3   -0.31    2.56
  -6  -8  -3   -1.55    3.20
  -6  -8  -3    1.78    1.82
  -6  -8  -3    0.21    3.81
  -6  -8  -3    0.03    1.02
   6   8   3    1.03    1.33
   6   8   3    3.31    4.63
  -7  -8  -3   37.79    7.77
  -7  -8  -3   34.21    3.54
  -7  -8  -3   37.76    6.90
  -7  -8  -3   27.77    4.69
   7   8   3   31.04    6.22
   7   8   3   38.86    3.63
   7   8   3   35.64    3.34
   7   8   3   36.41    3.17
  -8  -8  -3   52.51    6.11
  -8  -8  -3   63.06    8.44
  -8  -8  -3   62.00    5.46
  -8  -8  -3   62.79    9.33
  -8  -8  -3   56.93    6.15
   8   8   3   62.42    5.53
   8   8   3   71.86    5.53
   8   8   3   66.27    5.07
   8   8   3   54.85    9.21
  -9  -8  -3    8.02    1.83
  -9  -8  -3   14.22    5.57
  -9  -8  -3   11.87    4.68
  -9  -8  -3   10.57    2.55
  -9  -8  -3    9.05    2.53
   9   8   3    5.74    4.80
   9   8   3   12.09    1.91
   9   8   3   11.75    1.47
   9   8   3    6.43    2.13
 -10  -8  -3   13.71    2.37
 -10  -8  -3   20.94    4.10
 -10  -8  -3   15.03    5.94
 -10  -8  -3   18.50    3.16
 -10  -8  -3   14.45    5.13
 -10  -8  -3   17.22    3.32
  10   8   3   21.22    2.17
  10   8   3   30.71    5.55
 -11  -8  -3   33.83    4.93
 -11  -8  -3   26.51    6.54
 -11  -8  -3   28.76    5.48
 -11  -8  -3   21.48    6.75
 -11  -8  -3   30.28    4.48
 -11  -8  -3   29.85    3.78
   3  -9  -3   40.80    3.98
   3  -9  -3   37.31    5.36
   3  -9  -3   35.48    4.32
   3  -9  -3   33.88    6.54
   3  -9  -3   35.38    4.18
  -3   9   3   48.55    6.76
  -3   9   3   47.22    4.86
  -3   9   3    4.24   20.51
  -3   9   3    9.59   10.80
  -3   9   3   65.77   19.98
   2  -9  -3   93.40    8.13
   2  -9  -3   88.06    8.88
   2  -9  -3   95.99    7.94
   2  -9  -3  104.87    9.70
   2  -9  -3   92.43    8.19
  -2   9   3   57.29   22.07
  -2   9   3   94.15    9.86
  -2   9   3  106.31    8.33
   1  -9  -3   62.81    6.12
   1  -9  -3   68.64    5.81
   1  -9  -3   65.91    7.41
   1  -9  -3   67.33    6.84
   1  -9  -3   60.31    6.21
  -1   9   3   66.38    5.83
  -1   9   3   64.66    7.63
   0  -9  -3    2.02    2.73
   0  -9  -3    4.31    1.54
   0  -9  -3    1.85    1.98
   0  -9  -3   -0.57    2.45
   0  -9  -3    4.76    2.03
   0   9   3    4.26    1.26
   0   9   3    6.13    3.01
   0   9   3   16.14   16.62
   0   9   3    0.78    3.84
   0   9   3    3.79    6.15
   0   9   3    5.02    2.99
   0   9   3    5.80    5.78
   0   9   3    1.63    2.10
  -1  -9  -3  116.01   10.67
  -1  -9  -3  121.83    9.79
  -1  -9  -3  119.39   10.18
  -1  -9  -3  123.45   10.23
  -1  -9  -3  130.93   10.56
   1   9   3  102.33   11.39
   1   9   3  125.68    9.90
   1   9   3   97.32   10.88
  -2  -9  -3  127.62   11.17
  -2  -9  -3  124.76   11.47
  -2  -9  -3  127.03   11.16
  -2  -9  -3  139.62   11.46
  -2  -9  -3  139.20   10.69
   2   9   3   97.01   12.32
   2   9   3  145.81    9.94
   2   9   3  117.29   11.65
   2   9   3  103.14   11.04
  -3  -9  -3   25.37    3.84
  -3  -9  -3   21.47    4.22
  -3  -9  -3   15.18    3.16
  -3  -9  -3   19.76    4.68
  -3  -9  -3   19.34    3.73
  -3  -9  -3   21.99    4.72
   3   9   3   23.16    4.84
   3   9   3   20.87    4.22
   3   9   3   22.19    3.16
   3   9   3   25.31    3.57
  -4  -9  -3   25.53    3.32
  -4  -9  -3   20.90    4.11
  -4  -9  -3   26.51    3.96
   4   9   3   22.92    5.14
   4   9   3   22.10    5.79
   4   9   3   20.95    3.08
   4   9   3   21.21    2.53
  -5  -9  -3  163.00   12.97
  -5  -9  -3  192.01   14.61
  -5  -9  -3  153.72   13.48
  -5  -9  -3  172.72   15.04
   5   9   3  149.87   14.38
   5   9   3  168.74   12.56
   5   9   3  165.77   12.85
   5   9   3  127.65   17.07
  -6  -9  -3   99.14    8.51
  -6  -9  -3   82.82    9.00
  -6  -9  -3  112.98   11.30
  -6  -9  -3  125.19   10.83
   6   9   3  103.99    8.13
   6   9   3   93.07   10.84
   6   9   3  110.73    8.44
  -7  -9  -3    5.94    4.52
  -7  -9  -3    3.61    3.52
  -7  -9  -3    1.72    1.98
  -7  -9  -3    0.98    2.68
  -7  -9  -3    1.74    1.23
  -7  -9  -3   -0.28    2.49
   7   9   3    5.24    1.19
   7   9   3    5.97    1.62
   7   9   3    6.08    4.29
  -8  -9  -3   45.97    7.93
  -8  -9  -3   41.38    5.56
  -8  -9  -3   43.08    4.24
  -8  -9  -3   58.37    8.71
  -8  -9  -3   39.69    5.12
   8   9   3   42.98    3.84
   8   9   3   47.81    4.26
   8   9   3   33.09    6.27
  -9  -9  -3   63.96    7.14
  -9  -9  -3   70.79    7.29
  -9  -9  -3   73.09   10.07
  -9  -9  -3   70.13    6.37
  -9  -9  -3   78.67   10.80
   9   9   3   71.87    5.93
   9   9   3   83.55    6.28
   9   9   3   66.78    9.86
 -10  -9  -3   40.60    5.43
 -10  -9  -3   42.50    8.77
 -10  -9  -3   34.31    5.76
 -10  -9  -3   40.31    7.59
  10   9   3   44.06    6.72
  10   9   3   49.58    4.36
  10   9   3   41.83    3.84
   2 -10  -3    0.41    2.18
   2 -10  -3    1.59    3.34
   2 -10  -3    0.34    1.72
   2 -10  -3    3.25    2.73
   2 -10  -3    0.98    1.52
  -2  10   3   -5.75    8.27
  -2  10   3    0.99    4.05
  -2  10   3  -34.40   21.28
  -2  10   3    1.72    1.76
  -2  10   3    1.52    2.92
  -2  10   3    6.70   17.89
   1 -10  -3   35.10    5.97
   1 -10  -3   35.79    4.07
   1 -10  -3   35.14    4.72
   1 -10  -3   36.03    5.49
   1 -10  -3   37.90    4.51
  -1  10   3   41.86    4.22
  -1  10   3   37.99    8.04
  -1  10   3   17.91    7.56
   0 -10  -3   55.23    5.64
   0 -10  -3   53.00    6.59
   0 -10  -3   51.00    6.03
   0 -10  -3   47.29    6.55
   0 -10  -3   58.87    6.08
   0  10   3   72.54    7.27
   0  10   3  105.99   24.59
   0  10   3   64.72    7.51
   0  10   3   65.55    5.35
  -1 -10  -3    5.05    2.93
  -1 -10  -3    6.45    2.03
  -1 -10  -3    5.49    3.33
  -1 -10  -3    5.05    2.86
  -1 -10  -3    9.31    2.75
   1  10   3    4.18    2.97
   1  10   3    5.48    5.13
   1  10   3    3.79    1.28
   1  10   3    1.97    3.00
   1  10   3    3.73    4.89
  -2 -10  -3   41.23    6.38
  -2 -10  -3   41.94    5.58
  -2 -10  -3   32.08    5.87
  -2 -10  -3   51.76    5.47
  -2 -10  -3   40.97    6.56
   2  10   3   33.76    6.59
   2  10   3   38.10    6.57
   2  10   3   40.41    5.79
   2  10   3   51.59    4.64
  -3 -10  -3  140.36   12.14
  -3 -10  -3  149.34   12.60
  -3 -10  -3  127.24   11.74
  -3 -10  -3  156.49   12.84
  -3 -10  -3  130.95   12.78
  -3 -10  -3  144.76   12.42
   3  10   3  109.16   12.86
   3  10   3  130.96   11.63
   3  10   3  141.61   10.98
   3  10   3  138.75   12.75
  -4 -10  -3   98.22    9.56
  -4 -10  -3   85.43   11.16
  -4 -10  -3  115.62    9.99
  -4 -10  -3  128.28   10.78
  -4 -10  -3   93.52   10.78
   4  10   3  120.18    8.77
   4  10   3  106.77    9.23
   4  10   3  112.95   10.90
   4  10   3   96.49   10.96
  -5 -10  -3    3.47    1.82
  -5 -10  -3   -0.67    4.01
  -5 -10  -3    0.99    2.51
  -5 -10  -3    0.15    3.47
  -5 -10  -3    6.82    4.65
   5  10   3   -0.16    4.29
   5  10   3    4.70    1.32
   5  10   3    0.98    4.26
   5  10   3    1.44    1.87
  -6 -10  -3   59.88    5.59
  -6 -10  -3   66.02    8.52
  -6 -10  -3   59.99    9.05
  -6 -10  -3   48.80    7.92
  -6 -10  -3   55.97    6.56
   6  10   3   57.78    4.94
   6  10   3   60.05    5.42
   6  10   3   49.24    7.48
  -7 -10  -3   85.07    9.74
  -7 -10  -3   67.04    6.28
  -7 -10  -3   65.17    7.08
  -7 -10  -3   75.03   10.11
   7  10   3   70.77    5.88
   7  10   3   74.64    6.32
   7  10   3   60.17    9.69
  -8 -10  -3   15.64    2.41
  -8 -10  -3   12.90    3.62
  -8 -10  -3   21.94    6.03
  -8 -10  -3   21.81    3.95
  -8 -10  -3   12.58    2.94
  -8 -10  -3   25.28    5.68
   8  10   3   17.26    5.33
   8  10   3   20.86    2.95
   8  10   3   22.17    2.40
  -9 -10  -3   14.69    7.31
  -9 -10  -3    4.17    2.96
  -9 -10  -3   16.86    5.92
  -9 -10  -3   10.18    3.13
  -9 -10  -3    6.70    2.13
   9  10   3   12.88    5.23
   9  10   3   11.21    2.28
   9  10   3   11.86    1.81
 -10 -10  -3   77.01   11.51
 -10 -10  -3   64.02    6.31
 -10 -10  -3   60.24    7.73
 -10 -10  -3   68.21   11.42
 -10 -10  -3   63.28    7.40
  10  10   3   71.20    5.82
  10  10   3   79.47    6.30
  10  10   3   56.96   10.00
   0 -11  -3   13.74    2.64
   0 -11  -3   10.11    3.34
   0 -11  -3   15.19    3.63
   0 -11  -3    9.61    3.59
   0 -11  -3   13.71    3.54
   0  11   3   12.50    4.07
   0  11   3    4.97    7.27
   0  11   3   19.16    2.53
   0  11   3   22.06   16.77
   0  11   3   23.98    5.00
   0  11   3   12.59    6.41
  -1 -11  -3   51.74    5.91
  -1 -11  -3   51.36    6.52
  -1 -11  -3   53.23    6.95
  -1 -11  -3   49.97    6.47
  -1 -11  -3   50.58    6.54
   1  11   3   33.96    7.55
   1  11   3   62.49    4.91
   1  11   3   69.30    6.43
   1  11   3   56.14    7.49
   1  11   3   36.35    7.35
  -2 -11  -3   23.68    3.89
  -2 -11  -3   18.64    4.48
  -2 -11  -3   28.46    5.03
  -2 -11  -3   23.87    4.94
  -2 -11  -3   28.86    5.11
   2  11   3   22.06    4.76
   2  11   3   17.47    5.79
   2  11   3   33.49    4.52
   2  11   3   24.57    5.49
  -3 -11  -3    6.57    4.11
  -3 -11  -3    2.71    5.23
  -3 -11  -3    0.60    2.84
  -3 -11  -3    1.66    3.78
  -3 -11  -3    3.44    3.99
  -3 -11  -3    4.46    4.11
   3  11   3    8.59    3.84
   3  11   3    2.35    3.38
   3  11   3    9.06    4.73
   3  11   3    4.58    1.87
  -4 -11  -3   60.09    9.52
  -4 -11  -3   88.01    9.12
  -4 -11  -3   80.71    7.99
  -4 -11  -3   78.63    9.94
  -4 -11  -3   59.89    7.43
   4  11   3   75.37    6.46
   4  11   3   85.89    9.47
   4  11   3   67.96    9.21
   4  11   3   73.25    7.17
  -5 -11  -3  109.14    9.67
  -5 -11  -3   98.05   11.43
  -5 -11  -3  124.09   11.23
  -5 -11  -3   81.27    8.92
  -5 -11  -3   84.61   12.52
  -5 -11  -3   85.07   11.35
   5  11   3  107.77    8.87
   5  11   3  108.28    8.29
   5  11   3  103.22   11.09
   5  11   3   95.63   11.39
  -6 -11  -3   15.91    4.56
  -6 -11  -3   16.13    5.44
  -6 -11  -3    4.65    5.28
  -6 -11  -3    9.29    2.31
  -6 -11  -3    9.85    3.20
   6  11   3   12.13    4.98
   6  11   3   14.57    2.67
   6  11   3   15.17    2.34
   6  11   3   14.55    5.07
  -7 -11  -3    6.38    2.62
  -7 -11  -3    6.44    4.95
  -7 -11  -3    5.86    1.98
  -7 -11  -3    5.66    4.73
   7  11   3    3.77    1.49
   7  11   3    5.53    4.69
   7  11   3    6.09    2.09
  -8 -11  -3   31.22    5.24
  -8 -11  -3   28.69    5.55
  -8 -11  -3   32.27    6.97
  -8 -11  -3   33.85   10.71
  -8 -11  -3   33.30    4.61
   8  11   3   43.52    3.75
   8  11   3   41.79    4.39
   8  11   3   33.83    6.59
  -9 -11  -3   30.96    4.15
  -9 -11  -3   40.14    7.62
  -9 -11  -3   38.33    7.60
  -9 -11  -3   27.59    5.31
  -9 -11  -3   33.67    5.15
   9  11   3   42.48    4.17
   9  11   3   42.46    6.89
   9  11   3   40.60    5.62
  -2 -12  -3   46.37    8.32
  -2 -12  -3   73.97    8.96
  -2 -12  -3   59.45    7.84
  -2 -12  -3   58.31    8.05
  -2 -12  -3   60.51    7.66
   2  12   3   71.49    6.69
   2  12   3   69.15    9.09
  -3 -12  -3   64.56    9.31
  -3 -12  -3   65.91    8.97
  -3 -12  -3   81.01    8.92
  -3 -12  -3   59.86    8.65
  -3 -12  -3   58.75    7.56
  -3 -12  -3   54.51    8.77
   3  12   3   70.61    6.40
   3  12   3   80.47    9.18
   3  12   3   58.23    9.81
   3  12   3   61.75    9.35
  -4 -12  -3    1.99    5.28
  -4 -12  -3    7.36    2.91
  -4 -12  -3    7.89    5.23
  -4 -12  -3    7.17    3.94
  -4 -12  -3    4.94    2.93
   4  12   3    0.62    4.82
   4  12   3    6.83    2.11
   4  12   3    6.74    3.49
   4  12   3    9.81    4.21
  -5 -12  -3   13.30    3.00
  -5 -12  -3   17.62    6.63
  -5 -12  -3    7.13    5.24
  -5 -12  -3   14.38    4.78
  -5 -12  -3    8.29    3.13
  -5 -12  -3   12.64    5.47
   5  12   3   20.27    5.31
   5  12   3   14.06    2.38
   5  12   3    9.82    5.26
   5  12   3   15.41    3.24
  -6 -12  -3   48.93    6.25
  -6 -12  -3   43.42    8.93
  -6 -12  -3   29.74    9.41
  -6 -12  -3   57.09   10.49
  -6 -12  -3   41.30    8.26
   6  12   3   54.20    5.30
   6  12   3   49.89    5.53
   6  12   3   65.68    9.11
   6  12   3   41.51    7.54
  -7 -12  -3   29.21    6.48
  -7 -12  -3   16.05    3.05
  -7 -12  -3   20.99    4.17
  -7 -12  -3   21.05    6.08
   7  12   3   24.77    2.97
   7  12   3   24.80    4.02
   7  12   3   22.48    6.30
   6   9  -4   37.03    4.18
   6   9  -4   32.85    2.99
   6   9  -4   35.51    3.17
  -6  -9   4   32.55    4.41
  -6  -9   4   28.65    6.33
  -6  -9   4   20.51    6.36
   5   9  -4    1.19    0.92
   5   9  -4    1.11    2.97
   5   9  -4    3.67    2.11
   5   9  -4    0.99    0.90
   5   9  -4    2.36    1.73
  -5  -9   4    2.84    4.09
  -5  -9   4    3.30    1.54
  -5  -9   4   -4.44    5.06
  -5  -9   4   -0.40    2.12
  -5  -9   4   -2.07    3.62
   4   9  -4   16.09    2.37
   4   9  -4   23.00    3.60
   4   9  -4   22.67    3.79
   4   9  -4   19.04    3.37
   4   9  -4   20.17    2.12
  -4  -9   4   13.54    3.04
  -4  -9   4   16.24    4.56
  -4  -9   4   22.84    2.84
  -4  -9   4   18.95    5.59
   3   9  -4   71.99    6.31
   3   9  -4   63.86    6.16
   3   9  -4   67.77    5.39
   3   9  -4   64.91    5.62
   3   9  -4   75.58    7.75
  -3  -9   4   63.76    8.25
  -3  -9   4   62.84    8.01
  -3  -9   4   48.42    8.06
  -3  -9   4   57.45    6.57
  -3  -9   4   68.91    6.28
   2   9  -4   36.64    4.00
   2   9  -4   32.58    4.12
   2   9  -4   32.73    3.04
  -2  -9   4   27.37    4.26
  -2  -9   4   23.40    5.18
  -2  -9   4   31.35    5.64
  -2  -9   4   24.58    4.94
   1   9  -4    2.37    1.80
   1   9  -4    2.95    2.06
   1   9  -4    1.55    3.18
   1   9  -4    1.88    1.15
   1   9  -4    1.51    2.20
  -1  -9   4    0.89    1.85
  -1  -9   4   -1.65    2.59
  -1  -9   4   -1.50    2.67
  -1  -9   4    0.25    3.52
  -1  -9   4    3.98    2.71
  -1  -9   4    1.32    3.49
   7   8  -4    0.38    0.62
   7   8  -4    0.57    0.74
   7   8  -4   -1.39    1.43
   7   8  -4    0.32    2.59
  -7  -8   4   -2.21    2.15
  -7  -8   4   -1.50    3.05
  -7  -8   4   -0.67    4.86
  -7  -8   4   -3.08    5.71
  -7  -8   4    1.46    3.00
  -7  -8   4    2.29    3.60
   6   8  -4   21.63    3.04
   6   8  -4   19.13    1.97
   6   8  -4   22.27    2.19
   6   8  -4   21.97    3.46
  -6  -8   4   22.53    2.88
  -6  -8   4   16.66    6.77
  -6  -8   4   14.10    4.97
  -6  -8   4   16.63    3.47
   5   8  -4   47.01    4.05
   5   8  -4   44.17    3.89
   5   8  -4   53.81    6.11
   5   8  -4   47.58    4.64
  -5  -8   4   47.24    4.51
  -5  -8   4   45.04    5.29
  -5  -8   4   51.16    7.35
   4   8  -4   12.30    2.16
   4   8  -4    9.26    1.85
   4   8  -4    7.91    1.31
   4   8  -4    9.30    1.32
   4   8  -4    3.81    2.58
  -4  -8   4   11.85    1.89
  -4  -8   4    7.64    2.19
  -4  -8   4    9.65    3.71
  -4  -8   4   14.51    4.85
  -4  -8   4    7.20    4.50
   3   8  -4   20.54    2.94
   3   8  -4   20.51    2.36
   3   8  -4   19.50    2.14
   3   8  -4   26.21    3.23
   3   8  -4   27.98    4.49
  -3  -8   4   21.87    4.24
  -3  -8   4   19.16    3.42
  -3  -8   4   19.93    4.14
  -3  -8   4   23.28    3.37
  -3  -8   4   14.57    4.78
   2   8  -4   91.45    7.55
   2   8  -4   93.90    7.39
   2   8  -4  107.70    8.05
   2   8  -4   92.02    7.85
   2   8  -4  113.19    8.76
  -2  -8   4   83.65    8.96
  -2  -8   4   88.32    8.36
  -2  -8   4   75.97    9.05
  -2  -8   4   89.95    9.20
   1   8  -4   73.71    6.76
   1   8  -4   82.24    6.84
   1   8  -4   77.39    6.25
   1   8  -4   81.48    6.59
  -1  -8   4   75.88    7.24
  -1  -8   4   76.16    7.56
  -1  -8   4   76.57    8.08
  -1  -8   4   78.40    7.11
  -1  -8   4   74.68    7.82
  -1  -8   4   73.22    7.89
   0   8  -4   10.21    1.75
   0   8  -4   13.19    2.37
   0   8  -4    8.18    1.85
   0   8  -4   12.23    2.99
   0   8  -4    9.49    2.33
   0  -8   4    8.46    3.20
   0  -8   4   10.80    2.52
   0  -8   4   12.21    3.02
   0  -8   4    9.30    2.70
   0  -8   4   10.62    2.79
   0  -8   4   11.51    2.16
  -1   8  -4    9.51    2.12
  -1   8  -4    7.97    3.17
  -1   8  -4   14.49    3.22
  -1   8  -4   10.57    2.97
   1  -8   4    5.66    1.81
   1  -8   4    6.59    2.26
   1  -8   4    6.46    2.30
   1  -8   4    5.21    3.56
   1  -8   4    6.07    2.23
  -2   8  -4   46.58    6.33
  -2   8  -4   45.69    4.42
   2  -8   4   37.46    5.21
   2  -8   4   48.39    4.72
   2  -8   4   36.53    5.03
   2  -8   4   42.96    5.36
   2  -8   4   35.73    4.28
   8   7  -4   42.19    3.33
   8   7  -4   43.63    5.35
   8   7  -4   39.39    4.16
   8   7  -4   42.23    3.45
  -8  -7   4   34.62    4.05
  -8  -7   4   39.00    5.50
  -8  -7   4   26.68    7.99
  -8  -7   4   43.71    7.08
  -8  -7   4   32.14    7.60
  -8  -7   4   36.61    7.19
   7   7  -4   50.01    4.75
   7   7  -4   53.28    4.24
   7   7  -4   49.64    4.12
   7   7  -4   54.04    5.87
  -7  -7   4   57.19    6.52
  -7  -7   4   46.57    4.77
  -7  -7   4   56.58    9.28
  -7  -7   4   45.36    6.14
  -7  -7   4   44.89    8.10
  -7  -7   4   55.73    7.31
   6   7  -4   13.53    1.47
   6   7  -4   14.36    2.54
   6   7  -4   12.61    3.79
   6   7  -4   14.78    1.68
  -6  -7   4   13.72    2.87
  -6  -7   4   15.80    5.33
  -6  -7   4   13.44    3.70
  -6  -7   4   15.69    4.68
  -6  -7   4   16.11    2.47
  -6  -7   4   12.60    3.58
   5   7  -4    6.91    1.53
   5   7  -4    6.09    0.98
   5   7  -4    6.32    1.04
   5   7  -4    5.50    2.04
  -5  -7   4    5.01    3.41
  -5  -7   4    6.14    3.65
  -5  -7   4    4.82    1.98
  -5  -7   4    3.20    1.35
  -5  -7   4    5.26    3.17
   4   7  -4   39.29    3.71
   4   7  -4   37.28    3.19
   4   7  -4   34.15    3.05
   4   7  -4   39.32    4.57
  -4  -7   4   38.82    3.61
  -4  -7   4   28.92    4.99
  -4  -7   4   37.14    4.22
  -4  -7   4   31.48    5.83
   3   7  -4   37.95    4.68
   3   7  -4   46.40    4.00
   3   7  -4   36.68    3.46
   3   7  -4   46.56    4.10
   3   7  -4   38.05    3.35
  -3  -7   4   27.13    5.22
  -3  -7   4   40.39    4.35
  -3  -7   4   44.99    3.96
  -3  -7   4   39.24    5.81
  -3  -7   4   41.22    6.13
   2   7  -4    1.26    1.14
   2   7  -4    1.11    0.82
   2   7  -4    2.94    1.30
   2   7  -4    0.81    0.67
   2   7  -4    2.26    1.81
  -2  -7   4    0.78    2.32
  -2  -7   4   -0.36    2.31
  -2  -7   4    1.76    1.46
  -2  -7   4   -0.54    3.84
  -2  -7   4   -0.25    2.48
  -2  -7   4    2.07    2.49
   1   7  -4   55.94    4.88
   1   7  -4   55.86    4.72
   1   7  -4   55.07    4.44
   1   7  -4   52.63    4.85
   1   7  -4   63.53    5.71
  -1  -7   4   49.21    5.94
  -1  -7   4   52.15    5.96
  -1  -7   4   55.99    5.41
  -1  -7   4   48.42    5.21
  -1  -7   4   48.45    5.91
  -1  -7   4   49.29    6.13
   0   7  -4  119.78    9.46
   0   7  -4  124.11    9.76
   0   7  -4  117.73    9.88
   0   7  -4  142.08   10.36
   0   7  -4  126.26    9.84
   0  -7   4  136.44   10.47
   0  -7   4  123.77   10.12
   0  -7   4  117.96   10.18
   0  -7   4  120.02   10.31
   0  -7   4  103.97   10.55
   0  -7   4  106.36    9.76
  -1   7  -4   33.74    3.48
  -1   7  -4   34.60    4.26
  -1   7  -4   36.76    4.94
  -1   7  -4   34.46    4.57
  -1   7  -4   36.22    3.54
   1  -7   4   33.60    4.00
   1  -7   4   31.16    4.26
   1  -7   4   40.87    4.40
   1  -7   4   32.49    3.67
   1  -7   4   37.15    4.66
  -2   7  -4    2.94    2.15
  -2   7  -4    1.87    1.16
  -2   7  -4    1.46   11.52
  -2   7  -4    2.50    2.63
  -2   7  -4   -0.82    5.34
   2  -7   4    0.43    1.14
   2  -7   4    4.15    1.94
   2  -7   4    0.66    1.67
   2  -7   4    3.02    2.21
   2  -7   4    1.05    2.09
  -3   7  -4   30.93    5.85
  -3   7  -4   39.51    3.96
  -3   7  -4   44.43    6.47
   3  -7   4   38.25    5.01
   3  -7   4   38.55    4.66
   3  -7   4   48.62    5.15
   3  -7   4   36.46    3.94
   9   6  -4   39.35    4.78
   9   6  -4   28.09    3.52
   9   6  -4   31.81    2.70
   9   6  -4   33.05    2.95
  -9  -6   4   23.80    6.57
  -9  -6   4   58.20   25.57
  -9  -6   4   31.63    3.73
  -9  -6   4   36.39    5.11
  -9  -6   4   32.67    6.93
  -9  -6   4   24.53    8.31
   8   6  -4    3.61    1.36
   8   6  -4    3.48    2.09
   8   6  -4    5.04    0.97
   8   6  -4    4.66    0.76
  -8  -6   4    1.62   19.69
  -8  -6   4    5.34    3.67
  -8  -6   4    3.25    1.51
  -8  -6   4    0.12    5.37
  -8  -6   4    4.05    2.49
  -8  -6   4    5.15    4.07
  -8  -6   4    4.74    4.92
   7   6  -4   22.08    2.79
   7   6  -4   27.59    3.84
   7   6  -4   22.45    2.07
   7   6  -4   23.38    2.24
  -7  -6   4   23.83    2.93
  -7  -6   4   26.41    5.44
  -7  -6   4   24.83    4.00
  -7  -6   4   30.09    6.30
  -7  -6   4   24.50    4.13
  -7  -6   4   21.06    4.60
   6   6  -4   67.36    5.48
   6   6  -4   75.03    6.48
   6   6  -4   65.94    5.41
   6   6  -4   66.69    5.82
  -6  -6   4   74.19    8.35
  -6  -6   4   72.27    9.09
  -6  -6   4   70.30    7.09
  -6  -6   4   67.43    6.64
  -6  -6   4   69.10    5.92
  -6  -6   4   71.65    9.89
   5   6  -4   64.83    5.33
   5   6  -4   64.13    5.66
   5   6  -4   63.71    5.26
   5   6  -4   63.87    6.18
  -5  -6   4   75.28    8.46
  -5  -6   4   62.37    6.85
  -5  -6   4   69.53    5.71
  -5  -6   4   73.59    9.06
  -5  -6   4   71.89    6.28
  -5  -6   4   76.46    7.86
   4   6  -4    3.57    1.20
   4   6  -4    3.90    0.81
   4   6  -4    3.08    0.65
   4   6  -4    3.64    1.59
  -4  -6   4    2.49    1.44
  -4  -6   4    0.63    3.11
  -4  -6   4    0.94    2.50
  -4  -6   4    3.21    1.23
  -4  -6   4    0.24    2.71
  -4  -6   4    3.73    2.63
   3   6  -4  112.05    8.50
   3   6  -4  105.66    9.18
   3   6  -4  113.26    8.79
   3   6  -4  107.89    8.57
  -3  -6   4  109.78    9.15
  -3  -6   4  116.12   10.20
   2   6  -4  135.05   10.44
   2   6  -4  135.30   10.26
   2   6  -4  141.06   10.82
   2   6  -4  131.07   10.17
  -2  -6   4  105.49   11.45
  -2  -6   4  136.36   11.50
  -2  -6   4  154.43   11.64
  -2  -6   4  132.77   10.80
  -2  -6   4  122.18   11.14
   1   6  -4   31.37    3.24
   1   6  -4   35.46    3.86
   1   6  -4   29.61    3.07
   1   6  -4   31.93    3.24
  -1  -6   4   35.71    3.71
  -1  -6   4   30.72    4.04
  -1  -6   4   37.45    4.67
  -1  -6   4   33.74    3.63
   0   6  -4   14.75    1.90
   0   6  -4   13.14    2.00
   0   6  -4   10.20    1.47
   0   6  -4   13.51    1.90
   0   6  -4   10.09    2.09
   0  -6   4    8.92    1.45
   0  -6   4   12.35    2.10
   0  -6   4   12.11    2.48
   0  -6   4    8.44    1.73
   0  -6   4   10.60    2.30
  -1   6  -4   77.94    6.20
  -1   6  -4   77.34    6.59
  -1   6  -4   74.42    6.92
  -1   6  -4   77.18    6.37
  -1   6  -4   79.72    6.63
   1  -6   4   72.69    6.37
   1  -6   4   73.89    6.86
   1  -6   4   81.64    6.93
  -2   6  -4   43.09    6.70
  -2   6  -4   42.18    4.68
  -2   6  -4   39.07    3.99
  -2   6  -4   34.71    3.65
   2  -6   4   42.10    4.38
   2  -6   4   40.34    4.47
   2  -6   4   36.90    3.83
   2  -6   4   44.29    4.38
   2  -6   4   40.99    4.14
  -3   6  -4    0.63    2.68
  -3   6  -4    0.89    3.43
  -3   6  -4    5.82    4.40
  -3   6  -4    1.91    1.03
  -3   6  -4    4.78   10.81
   3  -6   4    3.13    1.55
   3  -6   4    6.02    2.00
   3  -6   4    3.57    1.91
   3  -6   4    4.46    1.44
  -4   6  -4   30.80    5.99
  -4   6  -4   26.75    6.14
  -4   6  -4   32.71    3.33
  -4   6  -4   34.06    5.58
  -4   6  -4   50.49   11.05
   4  -6   4   29.27    3.40
   4  -6   4   27.56    4.32
   4  -6   4   28.38    3.83
   4  -6   4   32.24    4.57
   4  -6   4   27.28    3.28
  -5   6  -4   36.42    3.78
  -5   6  -4   26.74    9.79
  -5   6  -4   36.87    6.93
  -5   6  -4   31.29    5.82
   5  -6   4   41.58    4.38
   5  -6   4   33.14    3.68
   5  -6   4   30.77    3.69
   5  -6   4   43.57    5.49
   5  -6   4   30.98    4.74
   9   5  -4   40.55    4.65
  -9  -5   4   32.73    4.00
  -9  -5   4   16.61   24.39
  -9  -5   4   40.75    4.23
  -9  -5   4   37.84    5.57
  -9  -5   4   30.07    9.14
  -9  -5   4   39.46    6.53
  -9  -5   4   39.88    8.91
   8   5  -4   95.26    7.81
   8   5  -4   82.06    7.17
   8   5  -4   85.39    6.99
   8   5  -4   89.48    6.82
  -8  -5   4   87.62   10.74
  -8  -5   4   89.37    7.54
  -8  -5   4   94.15    8.77
  -8  -5   4   80.00   22.76
  -8  -5   4   96.23   10.96
  -8  -5   4   80.01   12.88
   7   5  -4   34.05    2.89
   7   5  -4   31.75    2.68
   7   5  -4   32.22    3.24
   7   5  -4   34.30    3.86
  -7  -5   4   44.40    8.78
  -7  -5   4   28.83    3.17
  -7  -5   4   34.97    4.42
  -7  -5   4   32.23    6.69
  -7  -5   4   34.82    3.51
  -7  -5   4   42.63   19.04
  -7  -5   4   30.78    5.33
  -7  -5   4   27.15    5.10
   6   5  -4    1.43    0.48
   6   5  -4    2.14    1.03
   6   5  -4    2.09    0.67
   6   5  -4    2.13    1.42
  -6  -5   4   -2.17    3.64
  -6  -5   4    4.06    2.09
  -6  -5   4    1.48    1.23
  -6  -5   4    2.03    1.80
  -6  -5   4    1.01    3.68
  -6  -5   4    1.74    0.94
  -6  -5   4    2.16    3.26
   5   5  -4   52.85    4.29
   5   5  -4   55.21    5.08
   5   5  -4   52.79    4.68
   5   5  -4   50.82    4.36
  -5  -5   4   52.13    4.75
  -5  -5   4   59.04    7.56
  -5  -5   4   59.34    5.79
  -5  -5   4   62.64    5.23
  -5  -5   4   53.94    6.90
   4   5  -4  101.72    8.86
   4   5  -4  106.55    8.56
   4   5  -4  104.25    8.35
  -4  -5   4  118.34   10.42
  -4  -5   4  112.65    8.89
  -4  -5   4  109.24    9.50
  -4  -5   4  121.58   10.49
  -4  -5   4  102.03    8.56
   3   5  -4    1.35    0.56
   3   5  -4    0.34    0.36
   3   5  -4    0.04    1.12
   3   5  -4    1.22    0.85
  -3  -5   4    2.75    2.35
  -3  -5   4    0.51    1.86
  -3  -5   4    1.65    1.14
  -3  -5   4    7.35    2.84
  -3  -5   4    4.09    2.92
   2   5  -4   60.37    4.49
   2   5  -4   60.33    4.79
   2   5  -4   56.92    5.08
   2   5  -4   59.41    4.58
  -2  -5   4   47.09    5.47
  -2  -5   4   51.43    5.01
   1   5  -4  225.80   17.32
   1   5  -4  215.63   16.37
   1   5  -4  213.50   16.17
   1   5  -4  219.45   16.26
  -1  -5   4  219.73   16.49
  -1  -5   4  205.29   16.61
  -1  -5   4  201.18   16.73
   0   5  -4  149.13   11.25
   0   5  -4  139.33   11.24
   0   5  -4  148.01   11.46
   0   5  -4  145.60   11.16
   0   5  -4  145.24   11.02
   0  -5   4  145.82   11.50
   0  -5   4  140.55   11.56
   0  -5   4  145.17   11.04
   0  -5   4  139.88   11.60
  -1   5  -4   13.28    1.94
  -1   5  -4   12.98    2.15
  -1   5  -4   13.15    1.79
  -1   5  -4   13.65    1.76
   1  -5   4   15.61    2.57
   1  -5   4   12.46    2.10
   1  -5   4   19.07    2.42
   1  -5   4   16.25    2.20
   1  -5   4   17.38    1.96
   1  -5   4   17.45    2.58
  -2   5  -4   52.77    4.27
  -2   5  -4   49.29    4.21
  -2   5  -4   47.79    4.85
  -2   5  -4   55.86    4.73
  -2   5  -4   56.02    7.88
   2  -5   4   49.93    4.42
   2  -5   4   41.78    4.82
   2  -5   4   43.42    4.30
   2  -5   4   48.24    4.70
   2  -5   4   43.59    4.43
  -3   5  -4   57.83    5.43
  -3   5  -4   76.64    6.49
  -3   5  -4   70.61    8.68
   3  -5   4   64.27    6.03
   3  -5   4   66.07    6.06
   3  -5   4   60.94    5.48
   3  -5   4   66.67    5.62
   3  -5   4   64.58    5.85
   3  -5   4   69.65    6.09
  -4   5  -4   19.33    4.12
  -4   5  -4   18.42    2.36
  -4   5  -4   18.49    4.22
  -4   5  -4   24.03    5.02
   4  -5   4   21.22    2.47
   4  -5   4   20.54    3.39
   4  -5   4   28.03    3.76
   4  -5   4   19.00    3.01
   4  -5   4   21.76    2.66
  -5   5  -4   -8.58    7.15
  -5   5  -4    0.85    2.94
  -5   5  -4    1.55    3.65
  -5   5  -4    1.84    9.98
  -5   5  -4    1.15    1.07
   5  -5   4   -0.19    1.37
   5  -5   4    0.85    1.30
   5  -5   4    1.72    2.32
   5  -5   4    0.82    1.15
  -6   5  -4   46.85    7.50
  -6   5  -4   42.46    6.35
  -6   5  -4   40.70    3.97
   6  -5   4   34.41    4.22
   6  -5   4   37.01    4.06
   6  -5   4   33.91    3.82
   9   4  -4   10.38    2.09
  -9  -4   4    9.11    4.72
  -9  -4   4    8.12    3.08
  -9  -4   4    4.96    6.63
  -9  -4   4    6.92    5.15
  -9  -4   4    4.48    7.40
  -9  -4   4    7.18    2.14
  -9  -4   4  -12.05   22.78
   8   4  -4   20.90    3.09
  -8  -4   4   15.15    2.83
  -8  -4   4   14.65   20.70
  -8  -4   4   23.47    7.13
  -8  -4   4   18.60    4.13
  -8  -4   4   18.65    2.80
  -8  -4   4   22.18    6.67
  -8  -4   4   21.84    4.82
   7   4  -4   90.26    8.00
  -7  -4   4  115.86   11.58
  -7  -4   4   90.79   11.90
  -7  -4   4   90.43    8.00
  -7  -4   4   95.29    7.92
  -7  -4   4  104.11   21.78
  -7  -4   4  101.04   10.36
  -7  -4   4  101.64    9.01
   6   4  -4   92.83    7.22
   6   4  -4   91.81    7.78
  -6  -4   4  105.66    9.93
  -6  -4   4   93.23    8.52
  -6  -4   4   98.29   10.77
  -6  -4   4  111.60   10.57
  -6  -4   4   97.82    7.72
  -6  -4   4   80.54    7.69
   5   4  -4    0.66    0.38
   5   4  -4    0.67    1.03
  -5  -4   4    2.20    3.22
  -5  -4   4    2.20    1.09
  -5  -4   4    0.20    1.87
  -5  -4   4    2.60    1.04
  -5  -4   4   -0.32    3.09
   4   4  -4   62.50    4.94
   4   4  -4   56.27    5.41
  -4  -4   4   61.64    7.40
  -4  -4   4   71.81    7.20
  -4  -4   4   72.77    6.28
   3   4  -4  130.62    9.97
   3   4  -4  136.83   10.69
  -3  -4   4  127.76   10.47
   2   4  -4   43.68    3.87
   2   4  -4   41.69    3.36
  -2  -4   4   41.55    4.26
   1   4  -4    9.35    1.01
   1   4  -4    9.85    1.84
  -1  -4   4    7.28    2.06
  -1  -4   4    8.73    1.60
   0   4  -4  118.06    8.92
   0   4  -4  113.65    9.25
   0  -4   4  115.49    9.36
   0  -4   4  119.53    9.20
  -1   4  -4  162.32   12.00
  -1   4  -4  160.40   12.32
   1  -4   4  152.73   12.38
   1  -4   4  157.28   12.08
   1  -4   4  156.16   12.18
  -2   4  -4   38.09    3.97
  -2   4  -4   33.07    3.37
  -2   4  -4   37.00    3.39
   2  -4   4   42.49    3.51
   2  -4   4   41.95    3.73
   2  -4   4   41.42    3.52
   2  -4   4   42.06    3.82
   2  -4   4   37.54    4.01
  -3   4  -4   15.34    4.01
  -3   4  -4   14.78    1.67
   3  -4   4   12.31    2.31
   3  -4   4    9.80    1.86
   3  -4   4   16.86    2.21
   3  -4   4   13.61    2.16
  -4   4  -4   57.04    4.93
  -4   4  -4   59.18    7.35
  -4   4  -4   62.54    6.66
   4  -4   4   58.98    5.08
   4  -4   4   59.15    5.49
   4  -4   4   57.58    5.28
  -5   4  -4  112.90   10.13
  -5   4  -4   98.99   10.55
  -5   4  -4   94.38   12.71
  -5   4  -4  100.37    8.49
   5  -4   4  110.10    8.88
   5  -4   4  112.23    8.53
   5  -4   4  107.17    8.86
  -6   4  -4    4.65    2.83
  -6   4  -4    3.83    1.24
  -6   4  -4   17.50   10.31
  -6   4  -4    3.51    3.54
   6  -4   4    3.76    1.40
   6  -4   4    5.17    2.15
   6  -4   4    4.79    1.70
  -7   4  -4   16.32    4.52
  -7   4  -4   14.82   13.51
  -7   4  -4   25.98   16.35
  -7   4  -4   20.20    4.67
   7  -4   4   14.85    2.81
   7  -4   4   23.16    3.48
   7  -4   4   21.47    2.71
   9   3  -4   58.23    4.88
  -9  -3   4   53.20    6.88
  -9  -3   4   32.23   25.31
  -9  -3   4   49.99    5.07
  -9  -3   4   43.00   11.56
  -9  -3   4   31.76    8.43
  -9  -3   4   37.68    9.53
  -9  -3   4   43.41    5.29
  -9  -3   4   52.91    8.77
   8   3  -4   36.20    3.91
  -8  -3   4   41.33    7.25
  -8  -3   4   32.51    4.27
  -8  -3   4   37.79    4.02
  -8  -3   4   54.83   10.75
  -8  -3   4   37.78   21.47
  -8  -3   4   58.93   12.34
  -8  -3   4   37.27    5.30
   7   3  -4    2.47    1.24
  -7  -3   4   10.53   17.17
  -7  -3   4    6.02    5.92
  -7  -3   4    4.83    3.61
  -7  -3   4    0.90    1.36
  -7  -3   4    2.07    4.91
  -7  -3   4    2.29    1.42
  -7  -3   4    6.14    2.60
   6   3  -4   32.78    3.27
  -6  -3   4   27.86    3.47
  -6  -3   4   34.70    7.35
  -6  -3   4   38.58    3.51
   5   3  -4   45.28    4.27
   5   3  -4   52.16    3.88
  -5  -3   4   51.30    5.20
  -5  -3   4   57.38    7.01
  -5  -3   4   53.40    7.36
  -5  -3   4   49.78    4.40
  -5  -3   4   39.42    4.50
   4   3  -4   19.39    1.66
  -4  -3   4   19.64    2.64
   3   3  -4   30.38    2.22
   3   3  -4   27.47    2.67
  -3  -3   4   25.80    2.66
  -3  -3   4   20.08    3.35
   2   3  -4  230.05   16.32
   2   3  -4  217.20   15.98
  -2  -3   4  220.39   16.41
  -2  -3   4  182.99   16.27
   1   3  -4  170.76   13.12
   1   3  -4  178.99   13.42
  -1  -3   4  170.48   13.45
  -1  -3   4  176.28   13.48
   0   3  -4   57.03    4.60
   0   3  -4   56.57    4.91
   0  -3   4   64.63    5.03
   0  -3   4   63.72    4.93
   0  -3   4   55.16    4.98
  -1   3  -4   43.35    3.29
  -1   3  -4   40.57    3.62
   1  -3   4   38.14    3.59
   1  -3   4   38.95    3.68
  -2   3  -4  150.00   11.31
  -2   3  -4  150.68   11.58
   2  -3   4  146.32   11.44
   2  -3   4  143.32   11.59
   2  -3   4  153.18   11.45
   3  -3   4   59.35    5.14
   3  -3   4   61.24    5.14
   3  -3   4   63.76    5.08
   3  -3   4   57.45    4.93
  -4   3  -4    3.93    4.59
  -4   3  -4   18.36    9.99
  -4   3  -4    3.42    0.83
  -4   3  -4    1.98    1.81
  -4   3  -4    3.50    2.94
   4  -3   4    1.29    0.83
   4  -3   4    1.13    1.17
   4  -3   4    0.70    1.31
   4  -3   4    3.00    1.51
  -5   3  -4   66.89   10.45
  -5   3  -4   76.59    8.74
  -5   3  -4   92.67    7.83
  -5   3  -4   94.20    6.85
   5  -3   4   82.67    7.05
   5  -3   4   82.44    6.75
   5  -3   4   83.46    7.16
   5  -3   4   86.18    6.85
  -6   3  -4  107.65    9.78
  -6   3  -4   92.48   10.23
  -6   3  -4  103.88    9.38
  -6   3  -4  102.16    8.44
  -6   3  -4   90.75   12.62
   6  -3   4  112.03    8.77
   6  -3   4  114.87    8.42
   6  -3   4  103.84    8.74
   6  -3   4  106.89    8.31
  -7   3  -4   22.87    2.96
  -7   3  -4   19.24    4.50
  -7   3  -4   11.94   16.04
  -7   3  -4   26.36    4.80
  -7   3  -4   25.61   11.97
  -7   3  -4   26.14    4.16
  -7   3  -4   17.86    6.94
   7  -3   4   23.08    3.26
   7  -3   4   24.97    3.55
   7  -3   4   25.46    2.88
   7  -3   4   26.74    2.57
  -8   3  -4    1.75    2.80
  -8   3  -4    4.49   12.88
  -8   3  -4    9.70    9.76
  -8   3  -4   -0.46    3.05
  -8   3  -4    0.73    1.74
  -8   3  -4    2.80    2.43
   8  -3   4   -0.54    2.32
   8  -3   4   -0.14    1.55
   8  -3   4    1.74    1.14
   9   2  -4    2.00    1.58
  -9  -2   4    3.23    3.79
  -9  -2   4    5.11    1.88
  -9  -2   4    6.75    2.50
  -9  -2   4    4.60    5.57
  -9  -2   4    8.54   11.91
  -9  -2   4    5.48    7.17
  -9  -2   4   -2.32   22.74
  -9  -2   4    4.43    4.73
   8   2  -4   62.05    5.59
  -8  -2   4   70.52    7.85
  -8  -2   4   85.69   17.27
  -8  -2   4   67.90    8.88
  -8  -2   4   64.29    6.49
  -8  -2   4   57.85   11.67
  -8  -2   4   32.74   22.64
  -8  -2   4   64.18    6.02
   7   2  -4   84.01    6.78
  -7  -2   4   82.88    7.08
  -7  -2   4   95.34    8.53
  -7  -2   4   75.80    7.45
  -7  -2   4   46.39   20.77
  -7  -2   4   79.13   11.28
   6   2  -4   35.93    5.75
   6   2  -4   26.14    2.87
  -6  -2   4   26.20    3.44
  -6  -2   4   26.42   16.25
  -6  -2   4   34.31    4.44
  -6  -2   4   30.45    6.07
  -6  -2   4   27.35    3.36
   5   2  -4    1.01    0.71
   5   2  -4    0.85    1.21
  -5  -2   4    6.06    7.38
  -5  -2   4   -0.46    2.29
  -5  -2   4    1.58    1.30
  -5  -2   4    2.24    1.31
   4   2  -4   60.63    4.61
   4   2  -4   60.61    4.88
  -4  -2   4   55.27    5.44
  -4  -2   4   55.80    5.33
   3   2  -4  100.73    7.62
   3   2  -4   99.29    7.33
  -3  -2   4   87.34    7.89
  -3  -2   4   96.18    7.89
   2   2  -4    1.85    0.71
   2   2  -4    2.89    0.45
  -2  -2   4    1.77    1.09
   1   2  -4   75.94    5.89
   1   2  -4   77.78    6.15
  -1  -2   4   79.65    6.17
  -1  -2   4   75.57    6.27
   0   2  -4  268.27   20.37
   0   2  -4  269.53   20.57
   0  -2   4  280.37   20.56
   0  -2   4  269.30   20.59
  -1   2  -4  162.59   12.62
  -1   2  -4  153.66   12.41
   1  -2   4  156.68   12.59
   1  -2   4  179.49   12.58
   1  -2   4  172.04   12.63
  -2   2  -4    3.91    1.00
   2  -2   4    4.31    0.90
   2  -2   4    3.45    0.87
   2  -2   4    4.73    0.86
   3  -2   4   95.39    6.99
   3  -2   4   85.41    7.06
   3  -2   4   87.28    7.10
  -4   2  -4   85.97   10.41
   4  -2   4   93.02    7.79
   4  -2   4  102.33    7.63
   4  -2   4  105.88    7.92
  -5   2  -4   10.05    2.52
  -5   2  -4   14.60    2.84
  -5   2  -4   16.63    7.82
  -5   2  -4   10.57    1.48
  -5   2  -4   16.18    3.44
   5  -2   4   14.18    2.01
   5  -2   4   11.81    1.77
  -6   2  -4   19.52    3.04
  -6   2  -4   16.09    2.97
  -6   2  -4   13.15    1.80
  -6   2  -4   13.82    5.32
  -6   2  -4   12.89    3.20
   6  -2   4   14.79    2.14
   6  -2   4   14.50    2.26
   6  -2   4   14.35    1.74
   6  -2   4   14.38    2.12
  -7   2  -4   96.06    9.69
  -7   2  -4  105.61    9.41
  -7   2  -4  104.61    9.17
  -7   2  -4  100.85   22.34
  -7   2  -4  100.08    8.09
   7  -2   4  101.91    8.29
   7  -2   4   88.93    8.22
   7  -2   4   94.91    7.84
   7  -2   4  108.38    8.02
  -8   2  -4   44.74    5.73
  -8   2  -4   44.41    4.41
  -8   2  -4   29.48    8.10
  -8   2  -4   40.11    5.42
  -8   2  -4   31.51    5.75
  -8   2  -4   18.14   14.62
   8  -2   4   43.90    4.37
   8  -2   4   45.25    3.75
   8  -2   4   43.28    4.63
   8  -2   4   47.08    3.99
   9   1  -4   34.45    3.60
  -9  -1   4   25.77    6.32
  -9  -1   4   37.00   23.28
  -9  -1   4   38.16    8.32
  -9  -1   4   35.09    6.49
  -9  -1   4   12.13   24.17
  -9  -1   4   27.18    4.50
  -9  -1   4   33.48    9.15
  -9  -1   4   38.41    6.30
  -9  -1   4   27.26    6.94
   8   1  -4    8.01    1.51
  -8  -1   4    7.24   13.65
  -8  -1   4    5.31    2.19
  -8  -1   4    9.48    4.54
  -8  -1   4    5.41    2.45
  -8  -1   4   -3.47    6.18
  -8  -1   4    8.48    4.92
  -8  -1   4   -5.31   19.32
   7   1  -4   23.60    2.53
   7   1  -4   16.94    4.67
  -7  -1   4   25.50    3.50
  -7  -1   4   27.06   11.90
  -7  -1   4   22.38    3.75
  -7  -1   4   23.16    6.37
  -7  -1   4   31.50    5.95
  -7  -1   4   25.55   18.30
  -7  -1   4   15.68    5.28
   6   1  -4   91.83    7.45
   6   1  -4   91.44    7.81
   6   1  -4   93.28    8.85
  -6  -1   4   99.83    7.81
  -6  -1   4   88.21    8.05
  -6  -1   4   63.14   18.65
   5   1  -4   99.02    8.00
   5   1  -4   79.35    6.79
  -5  -1   4   80.24    7.47
   4   1  -4    5.76    0.90
   4   1  -4    4.33    0.91
  -4  -1   4    4.34    1.50
  -4  -1   4    5.83    1.68
   3   1  -4  116.54    8.61
   3   1  -4  114.46    8.77
  -3  -1   4  103.25    9.15
  -3  -1   4  116.34    9.08
   2   1  -4  285.13   21.00
   2   1  -4  274.32   20.83
  -2  -1   4  287.75   21.15
  -2  -1   4  264.34   21.19
   1   1  -4   72.99    6.01
   1   1  -4   76.17    6.21
  -1  -1   4   88.97    6.13
  -1  -1   4   78.25    6.37
   0   1  -4   44.36    3.44
   0   1  -4   44.08    3.65
   0  -1   4   45.43    3.56
   0  -1   4   42.82    3.77
  -1   1  -4  234.48   18.72
   1  -1   4  271.71   18.71
   1  -1   4  252.12   18.71
   1  -1   4  234.31   18.74
   2  -1   4  118.44    9.24
   2  -1   4  121.37    9.25
   3  -1   4    3.34    0.76
   3  -1   4    3.97    0.78
  -4   1  -4   62.18    8.48
   4  -1   4   79.90    5.83
   4  -1   4   65.27    5.91
   4  -1   4   83.37    6.10
  -5   1  -4   92.13   11.28
  -5   1  -4  100.72    9.62
   5  -1   4  112.39    8.16
   5  -1   4  104.30    8.35
   5  -1   4  110.70    8.58
  -6   1  -4   78.14    9.78
  -6   1  -4   79.01    7.58
  -6   1  -4   74.12    6.22
  -6   1  -4   79.95    7.63
  -6   1  -4   91.19    7.29
   6  -1   4   65.64    6.58
   6  -1   4   84.21    6.57
  -7   1  -4    2.01    1.82
  -7   1  -4    0.86    2.45
  -7   1  -4    3.58    2.12
  -7   1  -4    2.07    0.97
  -7   1  -4    3.97    4.40
  -7   1  -4   -2.84    9.60
  -7   1  -4    5.16   14.50
   7  -1   4    2.68    1.42
   7  -1   4    5.25    1.74
   7  -1   4    2.89    0.87
   7  -1   4    2.30    1.17
  -8   1  -4   13.49    6.17
  -8   1  -4   22.11    3.00
  -8   1  -4   28.03    4.69
  -8   1  -4   14.10   14.57
  -8   1  -4   22.01    4.37
  -8   1  -4   21.68    4.12
   8  -1   4   27.45    2.89
   8  -1   4   24.02    2.41
   8  -1   4   28.17    3.01
   8  -1   4   25.73    3.47
  -9   1  -4   36.52    5.57
  -9   1  -4   21.94   16.70
  -9   1  -4   36.28    6.01
  -9   1  -4   29.34    4.65
  -9   1  -4   53.98   13.84
  -9   1  -4   23.82    7.57
  -9   1  -4   42.42    5.46
   9  -1   4   37.19    4.29
   9  -1   4   37.63    3.32
   9  -1   4   37.22    3.98
   9  -1   4   42.54    3.65
   9   0  -4   48.19    4.42
  -9   0   4   59.57    9.57
  -9   0   4   41.12    5.77
  -9   0   4   42.11    9.16
  -9   0   4   42.51    6.23
  -9   0   4   37.51   22.24
  -9   0   4   -4.11   41.42
  -9   0   4   51.09    8.00
   8   0  -4   75.70    6.52
  -8   0   4   48.62   19.12
  -8   0   4   84.27   12.46
  -8   0   4   87.80   11.15
  -8   0   4   87.19    8.17
  -8   0   4   94.37   10.99
  -8   0   4   76.08    7.60
   7   0  -4   70.73    5.85
  -7   0   4   75.55   10.94
  -7   0   4   68.59    7.09
  -7   0   4   81.32    9.79
  -7   0   4   37.24   19.33
  -7   0   4   73.90    6.85
  -7   0   4   78.18   19.10
   6   0  -4    1.77    0.83
  -6   0   4    1.80    1.89
  -6   0   4    1.01    1.57
  -6   0   4   12.29   11.86
  -6   0   4    2.72   15.27
  -6   0   4   -0.34    4.10
   5   0  -4   85.70    6.61
   5   0  -4   91.58    7.10
  -5   0   4   73.62    7.40
  -5   0   4   82.13    7.42
   4   0  -4  167.35   12.91
  -4   0   4  171.02   13.37
  -4   0   4  169.82   13.59
   3   0  -4    6.97    1.07
   3   0  -4    8.29    1.21
  -3   0   4    7.39    1.52
  -3   0   4    6.64    1.64
   2   0  -4  118.18    9.11
   2   0  -4  121.32    9.05
  -2   0   4  108.14    9.38
  -2   0   4  126.62    9.37
   1   0  -4  581.26   43.38
   1   0  -4  565.86   43.29
  -1   0   4  592.95   43.51
   0   0  -4  273.72   21.04
   0   0   4  285.77   21.17
  -1   0  -4   55.76    4.79
   1   0   4   61.26    4.81
   2   0   4   87.19    7.03
  -3   0  -4  141.73   11.07
  -4   0  -4   88.18   10.59
   4   0   4  118.78    8.28
  -5   0  -4   36.22    7.30
   5   0   4   38.75    3.67
   5   0   4   39.54    3.35
  -6   0  -4  165.69   13.65
  -6   0  -4  158.71   13.93
  -6   0  -4  168.47   13.47
   6   0   4  178.21   12.87
  -7   0  -4  173.99   14.13
  -7   0  -4  167.12   14.22
  -7   0  -4  181.16   14.60
  -7   0  -4  168.78   13.25
  -7   0  -4  215.00   31.94
   7   0   4  165.87   13.34
   7   0   4  177.86   13.54
  -8   0  -4   18.72    3.52
  -8   0  -4   24.67   19.68
  -8   0  -4   45.77   13.42
  -8   0  -4   19.42    6.30
  -8   0  -4   18.73    3.67
  -8   0  -4   12.84    5.78
  -8   0  -4   18.89    2.64
  -8   0  -4   19.74    3.62
   8   0   4   25.15    3.20
   8   0   4   24.95    2.20
   8   0   4   23.83    2.72
   8   0   4   25.18    3.23
  -9   0  -4    5.88    2.58
  -9   0  -4    7.46    6.20
  -9   0  -4   19.17    6.26
  -9   0  -4   12.21   18.72
  -9   0  -4   29.12   12.08
  -9   0  -4   11.75    3.01
  -9   0  -4    8.85    2.88
  -9   0  -4    7.88    2.39
   9   0   4    7.95    1.85
   9   0   4    9.48    2.23
   9   0   4   12.42    1.98
   9   0   4    9.80    1.53
 -10   0  -4   54.17    6.93
 -10   0  -4   20.10   21.15
 -10   0  -4   51.00   11.21
 -10   0  -4   67.56   15.71
 -10   0  -4   57.76    7.06
 -10   0  -4   58.06    7.16
  10   0   4   56.82    5.82
  10   0   4   58.34    5.50
  10   0   4   59.67    4.86
  10   0   4   66.72    5.27
   9  -1  -4   11.34    1.86
  -9   1   4    7.06    3.29
  -9   1   4    1.75   23.10
  -9   1   4   10.08    6.93
  -9   1   4   -1.19   21.62
  -9   1   4   12.55    6.73
  -9   1   4    8.29    3.05
   8  -1  -4   12.68    2.09
  -8   1   4    0.56   22.47
  -8   1   4   11.75    6.94
  -8   1   4   13.21   20.85
  -8   1   4   11.33    4.81
  -8   1   4   11.91    7.03
  -8   1   4   10.56    5.78
  -8   1   4   13.00    5.67
  -8   1   4   10.53    3.30
   7  -1  -4   58.86    4.89
  -7   1   4   57.33    6.43
  -7   1   4   71.37   11.26
  -7   1   4   63.29    6.38
  -7   1   4   27.64   19.24
  -7   1   4   52.19   21.32
   6  -1  -4   76.35    6.11
   6  -1  -4   83.03    6.09
  -6   1   4   90.29   11.38
  -6   1   4   97.35   20.60
  -6   1   4   79.46    7.27
  -6   1   4   73.74    7.26
  -6   1   4   58.28    8.91
  -6   1   4   52.61   18.33
   5  -1  -4   12.29    2.11
   5  -1  -4   13.10    1.59
  -5   1   4   17.59   13.74
  -5   1   4    8.33   13.22
  -5   1   4   14.29    2.68
  -5   1   4   10.35    6.28
  -5   1   4   12.52    2.54
   4  -1  -4   32.08    3.08
   4  -1  -4   30.80    2.58
   4  -1  -4   28.17    2.59
  -4   1   4   28.48    3.64
  -4   1   4   28.95    3.46
   3  -1  -4  156.45   12.28
   3  -1  -4  167.94   12.25
  -3   1   4  168.19   12.69
  -3   1   4  154.01   12.84
   2  -1  -4   52.03    4.06
   2  -1  -4   49.60    4.06
  -2   1   4   47.23    4.42
  -2   1   4   53.84    4.48
   1  -1  -4   13.76    1.41
   1  -1  -4   12.21    1.32
  -1   1   4   13.40    1.83
   0  -1  -4  275.15   20.25
   0   1   4  262.62   20.40
   1   1   4  161.45   12.60
   2   1   4   62.08    5.34
  -3  -1  -4   59.74    7.27
   3   1   4   73.76    5.71
  -4  -1  -4  205.83   20.80
   4   1   4  288.54   19.09
  -5  -1  -4  158.23   14.88
  -6  -1  -4   20.98    5.83
   6   1   4   26.18    3.07
   6   1   4   30.61    2.96
  -7  -1  -4   17.43    5.48
  -7  -1  -4   23.14    3.09
  -7  -1  -4   26.79    3.76
  -7  -1  -4   26.49    4.70
  -8  -1  -4  155.23   13.01
  -8  -1  -4  148.75   12.92
  -8  -1  -4  151.83   13.50
  -8  -1  -4  154.37   28.61
   8   1   4  168.63   12.26
  -9  -1  -4   37.50    5.15
  -9  -1  -4   36.17    4.79
  -9  -1  -4   37.53    5.89
  -9  -1  -4   25.78    7.44
  -9  -1  -4   26.36   18.72
   9   1   4   46.74    4.26
   9   1   4   45.30    4.03
 -10  -1  -4   17.34   19.39
 -10  -1  -4    2.67    3.01
 -10  -1  -4    0.64    2.02
 -10  -1  -4    5.35    6.59
 -10  -1  -4    1.89    2.68
 -10  -1  -4   -0.16   13.03
 -10  -1  -4   -2.44    5.97
  10   1   4    0.60    1.48
  10   1   4    0.14    0.85
  10   1   4    1.23    2.29
  10   1   4    1.16    2.24
   8  -2  -4   32.87    3.50
   8  -2  -4   37.13    3.23
   8  -2  -4   37.79    5.17
  -8   2   4   10.02   20.70
  -8   2   4   31.72    4.79
  -8   2   4   40.17   27.09
  -8   2   4   35.56   10.65
  -8   2   4   24.02    6.36
  -8   2   4   35.46    6.72
  -8   2   4   36.86    5.50
   7  -2  -4    8.04    1.46
   7  -2  -4   10.39    1.38
  -7   2   4   13.33    3.34
  -7   2   4   13.96   21.26
  -7   2   4    8.09    2.44
  -7   2   4   10.38    5.24
  -7   2   4   16.51    8.32
  -7   2   4    3.33   17.53
  -7   2   4    3.09    4.03
   6  -2  -4   17.09    2.54
   6  -2  -4   20.59    2.09
  -6   2   4   14.53   19.41
  -6   2   4   13.45    8.59
  -6   2   4    1.03   15.71
  -6   2   4   21.93    3.61
  -6   2   4   27.39    3.71
  -6   2   4   13.87    4.80
   5  -2  -4  147.48   10.80
   5  -2  -4  154.22   10.73
  -5   2   4  112.55   24.96
  -5   2   4  149.05   17.00
  -5   2   4  122.25   11.45
  -5   2   4  137.10   11.70
  -5   2   4  137.55   29.11
   4  -2  -4   27.89    2.80
   4  -2  -4   36.39    2.88
   4  -2  -4   34.63    3.59
   4  -2  -4   35.77    2.87
  -4   2   4   34.19    4.14
  -4   2   4   32.22    4.13
   3  -2  -4   33.17    3.10
   3  -2  -4   28.97    2.64
   3  -2  -4   33.46    2.63
   3  -2  -4   30.44    2.71
  -3   2   4   29.68    3.33
  -3   2   4   30.82    3.54
   2  -2  -4  123.70    9.46
   2  -2  -4  121.52    9.42
   2  -2  -4  143.21    9.46
  -2   2   4  115.65    9.74
  -2   2   4  112.22    9.83
   1  -2  -4  156.91   13.49
   1  -2  -4  205.17   13.52
   1  -2  -4  187.64   13.49
  -1   2   4  156.01   13.69
  -1   2   4  184.57   13.74
   0  -2  -4  123.49   10.13
   0   2   4  138.63   10.00
   1   2   4   18.08    2.29
   2   2   4   67.10    5.73
  -3  -2  -4   95.08    9.28
   3   2   4   80.31    7.58
  -4  -2  -4   30.49    5.92
   4   2   4   29.20    3.93
  -5  -2  -4  145.83   15.39
   5   2   4  185.20   13.27
  -6  -2  -4  240.90   24.23
   6   2   4  295.29   21.90
   6   2   4  316.87   21.98
  -7  -2  -4   51.11    6.37
  -7  -2  -4   46.92    8.87
  -7  -2  -4   51.64    4.96
  -7  -2  -4   53.65    4.90
  -8  -2  -4    1.71    1.64
  -8  -2  -4   -1.40    1.24
  -8  -2  -4   -0.24    4.54
  -8  -2  -4  -10.70   12.35
  -8  -2  -4   -1.60    4.56
  -8  -2  -4    1.52    2.53
  -9  -2  -4   40.47    9.10
  -9  -2  -4   58.57    5.80
  -9  -2  -4   46.05   10.59
  -9  -2  -4   58.51    7.11
  -9  -2  -4   55.48    5.84
  -9  -2  -4   84.46   24.03
 -10  -2  -4   36.87    5.35
 -10  -2  -4   44.64    6.45
 -10  -2  -4   35.06   20.15
 -10  -2  -4   41.16    5.21
 -10  -2  -4   48.65   14.49
 -10  -2  -4   26.20    8.23
 -10  -2  -4   31.78    7.09
   8  -3  -4   40.15    3.98
   8  -3  -4   39.43    4.01
   8  -3  -4   41.40    6.91
   8  -3  -4   39.00    3.62
  -8   3   4   38.23    5.50
  -8   3   4   46.00    7.85
  -8   3   4   30.45   19.89
  -8   3   4   27.60   11.40
  -8   3   4   46.54    6.04
  -8   3   4   28.54   26.42
   7  -3  -4   63.55    5.67
   7  -3  -4   70.24    5.50
   7  -3  -4   66.73    7.70
   7  -3  -4   65.52    5.66
  -7   3   4   46.42   24.40
  -7   3   4   68.29    7.70
  -7   3   4   38.90   19.31
  -7   3   4   75.92    8.09
  -7   3   4   85.16   11.02
   6  -3  -4   37.63    6.18
   6  -3  -4   50.63    4.25
   6  -3  -4   52.97    4.12
  -6   3   4   55.34    5.55
  -6   3   4   36.27    7.51
  -6   3   4   44.23   23.21
  -6   3   4   48.77    7.47
  -6   3   4   53.88    6.96
  -6   3   4   39.26   17.13
  -6   3   4   30.20   11.38
   5  -3  -4    4.80    1.13
   5  -3  -4    4.68    1.02
  -5   3   4   11.19    8.95
  -5   3   4    6.16   17.93
  -5   3   4   12.81   14.98
  -5   3   4   11.35    3.81
  -5   3   4    3.70    3.50
  -5   3   4    2.11    1.53
   4  -3  -4  109.74    9.04
   4  -3  -4  110.98    8.41
   4  -3  -4  106.89    8.47
  -4   3   4  105.03    9.20
  -4   3   4  126.88   23.75
   3  -3  -4  111.03    7.97
   3  -3  -4  109.42    8.39
   3  -3  -4  111.29    8.01
   3  -3  -4   84.04    7.88
  -3   3   4   99.78    8.57
   2  -3  -4    4.09    0.81
   2  -3  -4    3.61    0.77
   2  -3  -4    3.51    0.88
  -2   3   4    3.98    1.18
  -2   3   4    1.71    1.28
   1  -3  -4  170.96   11.46
   1  -3  -4  133.20   11.35
   1  -3  -4  148.03   11.38
  -1   3   4  143.66   11.59
   0  -3  -4  262.71   20.37
   0  -3  -4  277.33   20.46
   3   3   4   35.94    6.92
   3   3   4   38.81    4.40
   4   3   4   79.12    9.65
   4   3   4   69.89    6.50
   5   3   4   45.79    4.63
   5   3   4   47.79    8.38
  -6  -3  -4   33.08    7.52
   6   3   4   24.96    6.58
   6   3   4   30.65    3.51
  -7  -3  -4  144.32   14.91
  -7  -3  -4  134.68   11.03
  -7  -3  -4  128.11   12.20
  -7  -3  -4  137.17   11.18
   7   3   4  153.68   11.17
   7   3   4  129.12   15.81
  -8  -3  -4   78.74   10.54
  -8  -3  -4   82.26   12.40
  -8  -3  -4   99.60    8.03
  -8  -3  -4   87.79    9.23
  -8  -3  -4   98.27    7.88
  -9  -3  -4    4.97    5.90
  -9  -3  -4    5.32    3.13
  -9  -3  -4   29.00   18.15
  -9  -3  -4    7.59    2.12
  -9  -3  -4   18.72   13.31
  -9  -3  -4    5.44    4.80
  -9  -3  -4    4.37    1.76
   9   3   4    3.31    2.12
 -10  -3  -4   19.01    3.67
 -10  -3  -4    9.13    5.62
 -10  -3  -4   21.28    4.33
 -10  -3  -4   40.77   18.44
 -10  -3  -4   20.03    2.90
 -10  -3  -4   16.59    3.10
 -10  -3  -4   12.57    7.56
 -10  -3  -4   30.16   14.41
 -11  -3  -4   21.60   16.66
 -11  -3  -4   18.64    6.34
 -11  -3  -4   32.80    5.19
 -11  -3  -4   31.61    3.97
 -11  -3  -4   26.42    9.23
 -11  -3  -4   30.16    4.96
 -11  -3  -4   46.16   21.18
 -11  -3  -4   28.52    5.24
   7  -4  -4   22.99    2.94
   7  -4  -4   29.86    4.54
   7  -4  -4   24.35    2.57
  -7   4   4   18.36    6.38
  -7   4   4    2.04    9.96
  -7   4   4   15.41   29.14
  -7   4   4   28.48   19.77
  -7   4   4   16.12    5.54
  -7   4   4   15.04    5.04
  -7   4   4   32.24    4.72
   6  -4  -4  112.06    8.61
   6  -4  -4  112.73    8.77
   6  -4  -4  114.43    8.82
   6  -4  -4  108.45   10.04
  -6   4   4   71.16   21.29
  -6   4   4  109.49   11.37
  -6   4   4  110.32   12.76
  -6   4   4   84.49   26.97
  -6   4   4   90.33   13.63
  -6   4   4  120.79   10.02
   5  -4  -4   96.49    7.20
   5  -4  -4   88.94    8.54
   5  -4  -4   94.43    7.38
   5  -4  -4   92.19    7.33
  -5   4   4   78.81   11.11
  -5   4   4   69.80   12.66
  -5   4   4   85.61   24.91
  -5   4   4   93.62   10.06
  -5   4   4   79.16   19.44
  -5   4   4   93.04    8.27
   4  -4  -4    0.08    0.80
   4  -4  -4    0.59    0.85
  -4   4   4   -8.37   13.50
  -4   4   4   -1.08   18.10
  -4   4   4    1.93    1.20
  -4   4   4   -1.70    8.46
  -4   4   4    0.46    3.00
  -4   4   4   -2.87    6.05
   3  -4  -4  121.20    9.65
   3  -4  -4  115.25    9.10
   3  -4  -4  114.83    9.57
  -3   4   4  120.66   10.18
   2  -4  -4  205.74   14.50
   2  -4  -4  160.31   14.43
   2  -4  -4  207.01   14.57
  -2   4   4  189.56   14.93
   1  -4  -4   82.50    5.91
   1  -4  -4   68.99    5.76
   1  -4  -4   66.24    5.79
  -1   4   4   70.60    6.00
   0  -4  -4    1.49    0.87
   0  -4  -4    0.54    0.90
   0   4   4   -0.09    1.04
   0   4   4    0.70    0.54
  -1  -4  -4  231.53   19.39
  -1  -4  -4  278.18   19.47
   2   4   4  121.89   10.01
   2   4   4  118.79   11.53
   3   4   4   19.07    4.79
   3   4   4   19.34    3.09
   4   4   4   91.49    7.32
   4   4   4   82.30   10.04
  -5  -4  -4  364.98   27.05
   5   4   4  297.70   23.71
   5   4   4  282.44   26.26
   6   4   4  179.84   17.39
   6   4   4  179.36   13.78
  -7  -4  -4    5.97    7.37
  -7  -4  -4   11.35    3.33
  -7  -4  -4   13.97    5.39
  -7  -4  -4   10.16    1.79
   7   4   4   13.78    7.08
  -8  -4  -4   76.00   11.68
  -8  -4  -4   82.78    6.96
  -8  -4  -4   77.69    8.78
  -8  -4  -4   85.58    7.18
  -8  -4  -4   74.38   10.01
  -9  -4  -4  176.26   27.12
  -9  -4  -4   96.22   12.42
  -9  -4  -4  118.41    9.81
  -9  -4  -4  108.95   15.72
  -9  -4  -4  116.00    9.50
  -9  -4  -4  114.70   11.48
  -9  -4  -4  127.70   10.13
 -10  -4  -4   19.46    2.63
 -10  -4  -4   30.77   15.66
 -10  -4  -4   17.09    3.30
 -10  -4  -4   19.10    3.08
 -10  -4  -4    7.45    4.92
 -10  -4  -4   15.34    8.33
 -10  -4  -4   17.65    4.42
 -11  -4  -4    6.15    2.48
 -11  -4  -4    6.01    3.99
 -11  -4  -4    3.51    5.50
 -11  -4  -4    4.01    2.83
 -11  -4  -4   10.00   16.84
 -11  -4  -4    8.21    2.39
 -11  -4  -4   12.39   16.01
 -11  -4  -4    7.39    8.80
   7  -5  -4   29.92    3.39
   7  -5  -4   29.63    3.14
   7  -5  -4   29.95    4.90
   7  -5  -4   32.80    3.68
  -7   5   4   23.71    6.79
  -7   5   4   31.22    6.07
  -7   5   4   19.69   16.96
  -7   5   4   15.40   22.61
  -7   5   4   15.50    7.10
  -7   5   4   37.86    5.32
   6  -5  -4   -1.73    2.91
   6  -5  -4    0.76    0.95
   6  -5  -4    1.55    1.49
   6  -5  -4    1.83    1.42
  -6   5   4   12.79   16.90
  -6   5   4    2.15    6.11
  -6   5   4   10.36   21.67
  -6   5   4    4.53    3.81
  -6   5   4   -3.43    5.06
  -6   5   4    2.10    2.02
  -6   5   4    3.87    5.20
  -6   5   4   -1.27    9.55
   5  -5  -4   56.23    6.44
   5  -5  -4   54.03    4.97
   5  -5  -4   59.55    5.01
   5  -5  -4   53.71    4.77
  -5   5   4   44.77   17.69
  -5   5   4   50.78   24.17
  -5   5   4   44.08    8.20
  -5   5   4   67.49    6.09
  -5   5   4   60.16    9.49
   4  -5  -4  105.40    8.26
   4  -5  -4  105.12    8.41
   4  -5  -4  110.02    9.37
   4  -5  -4  110.01    8.42
  -4   5   4   84.76   12.79
  -4   5   4   76.13   19.36
  -4   5   4  112.29    9.10
  -4   5   4  104.79   23.77
  -4   5   4   94.60   11.69
   3  -5  -4    3.19    1.11
   3  -5  -4    3.90    1.06
   3  -5  -4    2.32    1.44
  -3   5   4    3.33    5.01
  -3   5   4    3.88    3.14
  -3   5   4    3.38    1.47
  -3   5   4    5.32   20.01
  -3   5   4    4.18   15.30
   2  -5  -4   72.52    6.13
   2  -5  -4   75.79    6.08
  -2   5   4   78.59    6.57
   1  -5  -4  201.76   14.70
   1  -5  -4  191.50   14.54
  -1   5   4  176.87   14.76
   0  -5  -4  158.71   12.53
   0  -5  -4  166.72   12.79
   0   5   4  162.24   12.60
  -1  -5  -4   20.25    2.43
  -1  -5  -4   14.10    2.25
   1   5   4   10.65    2.82
   1   5   4   15.52    1.67
  -2  -5  -4   57.27    5.03
   2   5   4   55.72    5.46
  -3  -5  -4  146.95   11.31
   3   5   4  104.13    9.95
   3   5   4  126.22   12.25
  -4  -5  -4   82.68    8.28
   4   5   4   67.12    6.05
   4   5   4   69.54    8.88
  -5  -5  -4    7.58    3.57
   5   5   4    6.77    1.41
   5   5   4    2.62    3.79
   6   5   4  199.95   15.68
   6   5   4  214.35   18.97
  -7  -5  -4  399.50   30.91
  -7  -5  -4  295.07   27.85
  -7  -5  -4  352.36   28.59
  -7  -5  -4  324.30   26.84
   7   5   4  397.89   26.93
  -8  -5  -4   25.45    7.54
  -8  -5  -4   19.01    3.06
  -8  -5  -4   18.54    2.83
  -8  -5  -4   20.45    2.87
  -8  -5  -4   20.87    5.29
  -8  -5  -4   18.67    4.21
   8   5   4   24.43    3.21
  -9  -5  -4    9.33    3.83
  -9  -5  -4   10.91    2.09
  -9  -5  -4    6.17    7.01
  -9  -5  -4   10.55    2.00
  -9  -5  -4   10.52    2.18
  -9  -5  -4    3.10    4.50
  -9  -5  -4   18.80   17.02
 -10  -5  -4   49.65    7.78
 -10  -5  -4   56.74    5.72
 -10  -5  -4   49.79    5.27
 -10  -5  -4   50.47    9.65
 -10  -5  -4   56.95   18.84
 -10  -5  -4   52.57   11.95
 -10  -5  -4   45.41    4.98
 -11  -5  -4   45.47    5.07
 -11  -5  -4   33.84    7.05
 -11  -5  -4   40.46    4.58
 -11  -5  -4   30.22    7.17
 -11  -5  -4   28.75   18.84
 -11  -5  -4   41.43    5.54
 -11  -5  -4   33.07    5.01
 -11  -5  -4   33.64   11.29
   6  -6  -4   78.69    6.97
   6  -6  -4   77.65    6.56
   6  -6  -4   79.97    6.77
   6  -6  -4   80.22    8.20
  -6   6   4   71.52   11.64
  -6   6   4   67.04   23.89
  -6   6   4   91.95    8.16
  -6   6   4   70.93   11.37
   5  -6  -4    8.97    1.58
   5  -6  -4   11.62    2.04
   5  -6  -4   11.82    3.12
   5  -6  -4    8.42    1.79
  -5   6   4    0.57    3.91
  -5   6   4    3.25   15.61
  -5   6   4   10.98    5.80
  -5   6   4   11.11    2.74
  -5   6   4    2.65   19.18
  -5   6   4    6.90    5.96
  -5   6   4   11.97    6.51
  -5   6   4   -7.79    8.15
   4  -6  -4   15.04    2.44
   4  -6  -4   17.51    2.46
   4  -6  -4   17.42    3.33
   4  -6  -4   13.90    2.12
  -4   6   4    8.67   16.07
  -4   6   4   21.82    5.95
  -4   6   4   18.46    3.32
  -4   6   4    6.07    5.07
  -4   6   4   -0.63    8.44
  -4   6   4   18.32   19.08
   3  -6  -4   72.26    6.10
   3  -6  -4   71.10    7.02
   3  -6  -4   72.64    6.10
   3  -6  -4   74.76    5.92
  -3   6   4   35.68   17.30
  -3   6   4   77.00    6.60
  -3   6   4   87.83   23.62
  -3   6   4   57.65    9.61
   2  -6  -4   75.31    6.27
   2  -6  -4   75.70    6.15
   2  -6  -4   78.69    6.40
   2  -6  -4   77.82    7.21
  -2   6   4   76.24    6.57
  -2   6   4   55.95    9.21
   1  -6  -4    0.69    1.01
   1  -6  -4    1.08    1.04
  -1   6   4   -0.32    0.92
  -1   6   4   -1.11    1.32
   0  -6  -4  165.61   12.92
   0  -6  -4  169.04   13.12
   0   6   4  164.68   12.97
  -1  -6  -4  182.85   14.39
  -1  -6  -4  180.25   14.14
   1   6   4  183.49   14.00
  -2  -6  -4   68.07    6.06
  -2  -6  -4   60.19    5.86
   2   6   4   72.29    6.13
   2   6   4   69.07    5.39
  -3  -6  -4   49.61    5.38
  -3  -6  -4   65.96    6.11
   3   6   4   66.78    7.97
   3   6   4   56.96    5.25
  -4  -6  -4  159.02   13.10
   4   6   4  133.43   11.58
   4   6   4  157.74   14.05
  -5  -6  -4  215.18   17.33
   5   6   4  181.65   14.94
   5   6   4  192.30   17.45
   6   6   4    7.34    1.33
   6   6   4    4.28    5.03
  -7  -6  -4  150.04   13.06
  -7  -6  -4  137.77   10.40
  -7  -6  -4  131.79   10.57
  -7  -6  -4  131.38   12.24
   7   6   4  120.07   10.31
   7   6   4  122.36   10.06
  -8  -6  -4  177.97   17.68
  -8  -6  -4  161.00   12.50
  -8  -6  -4  177.70   14.96
  -8  -6  -4  148.05   12.05
  -8  -6  -4  135.75   13.96
  -8  -6  -4  141.45   12.17
   8   6   4  167.49   12.27
   8   6   4  132.58   11.68
  -9  -6  -4   34.38    3.96
  -9  -6  -4   36.42    4.14
  -9  -6  -4   38.53    7.30
  -9  -6  -4   53.03   11.08
  -9  -6  -4   39.35    4.49
  -9  -6  -4   38.76    6.09
 -10  -6  -4    1.43    3.71
 -10  -6  -4    0.10    4.76
 -10  -6  -4    0.79    1.82
 -10  -6  -4   14.92   21.36
 -10  -6  -4    1.75    8.54
 -10  -6  -4    1.80    1.77
 -10  -6  -4    2.15    1.52
 -10  -6  -4    0.17    2.27
 -11  -6  -4   34.55    7.97
 -11  -6  -4   37.70    6.73
 -11  -6  -4   31.45    5.77
 -11  -6  -4   47.75    5.25
 -11  -6  -4   43.51    5.56
 -11  -6  -4   38.00   12.88
 -11  -6  -4   35.80    4.50
 -11  -6  -4   23.82   23.94
   5  -7  -4   54.82    4.92
   5  -7  -4   52.61    5.20
   5  -7  -4   56.80    6.55
   5  -7  -4   54.17    5.42
  -5   7   4  111.12   35.36
  -5   7   4   57.48    9.99
  -5   7   4   49.80    8.67
  -5   7   4   37.23   19.42
  -5   7   4   64.55    6.37
   4  -7  -4   19.23    2.80
   4  -7  -4   22.75    3.81
   4  -7  -4   19.99    2.96
   4  -7  -4   14.23    2.39
  -4   7   4   19.77    3.77
  -4   7   4   10.89   17.52
  -4   7   4   33.55   19.74
  -4   7   4   17.58    5.51
   3  -7  -4    1.51    1.33
   3  -7  -4   -0.72    0.97
   3  -7  -4    0.19    1.40
   3  -7  -4    0.66    2.23
  -3   7   4    0.18    1.55
  -3   7   4   -1.16    3.73
  -3   7   4    7.06   16.67
  -3   7   4   10.24   17.38
  -3   7   4   -4.40    3.94
   2  -7  -4   86.04    7.26
   2  -7  -4   86.03    8.08
   2  -7  -4   86.96    7.31
   2  -7  -4   82.76    7.03
  -2   7   4   56.36   18.75
  -2   7   4  117.01   22.67
  -2   7   4   70.27    9.61
  -2   7   4   98.90    7.56
   1  -7  -4  177.68   12.73
   1  -7  -4  163.51   12.71
   1  -7  -4  173.84   13.27
   1  -7  -4  150.97   12.67
  -1   7   4  148.61   13.53
  -1   7   4  137.42   14.38
   0  -7  -4   50.33    4.86
   0  -7  -4   53.31    5.84
   0  -7  -4   52.42    4.68
   0  -7  -4   50.76    5.16
   0   7   4   50.81    4.59
   0   7   4   43.72    7.14
  -1  -7  -4    6.26    1.73
  -1  -7  -4    6.45    1.83
   1   7   4    5.70    2.36
   1   7   4    5.39    1.23
  -2  -7  -4   83.14    6.94
  -2  -7  -4   73.17    7.18
   2   7   4   72.75    6.88
   2   7   4   83.97    6.34
  -3  -7  -4   88.10    8.08
   3   7   4   95.30    7.62
  -4  -7  -4    2.61    2.30
  -4  -7  -4    2.71    1.99
   4   7   4    3.74    3.60
   4   7   4    2.31    1.27
  -5  -7  -4  109.05   10.60
   5   7   4  111.86   11.48
   5   7   4  102.22    8.45
  -6  -7  -4  231.04   18.01
  -6  -7  -4  214.39   18.31
  -6  -7  -4  259.78   20.70
  -6  -7  -4  267.38   20.52
  -6  -7  -4  234.01   20.00
   6   7   4  227.50   17.77
   6   7   4  213.03   20.76
  -7  -7  -4   54.66    7.53
  -7  -7  -4   59.87    9.78
  -7  -7  -4   52.09    4.78
  -7  -7  -4   49.90    5.25
  -7  -7  -4   60.51    8.43
   7   7   4   50.19    4.45
  -8  -7  -4    1.85    1.61
  -8  -7  -4    1.70    6.00
  -8  -7  -4   -0.14    3.37
  -8  -7  -4   -1.14    1.43
  -8  -7  -4    1.78    1.21
  -8  -7  -4    1.47    4.39
   8   7   4    0.01    1.25
   8   7   4    0.23    1.02
  -9  -7  -4   58.85   13.91
  -9  -7  -4   49.28    5.13
  -9  -7  -4   51.72    5.40
  -9  -7  -4   59.35    9.09
  -9  -7  -4   45.89    8.18
  -9  -7  -4   53.29    4.89
   9   7   4   58.64    6.00
   9   7   4   44.12    4.33
 -10  -7  -4   33.92    6.27
 -10  -7  -4   38.46    4.49
 -10  -7  -4   59.00   31.72
 -10  -7  -4   34.96    7.68
 -10  -7  -4   37.81    4.17
 -10  -7  -4   37.25    4.85
 -10  -7  -4   44.56    5.22
 -11  -7  -4    0.51    5.51
 -11  -7  -4    9.80    4.59
 -11  -7  -4    5.84    2.96
 -11  -7  -4    2.18   11.23
 -11  -7  -4    3.82    1.86
 -11  -7  -4    4.94    2.52
 -11  -7  -4  -10.98   31.98
 -11  -7  -4    7.41    2.38
   4  -8  -4   46.34    4.42
   4  -8  -4   37.77    3.99
   4  -8  -4   37.16    5.63
   4  -8  -4   39.56    4.45
  -4   8   4   40.68    9.14
  -4   8   4   60.02   22.68
  -4   8   4   42.00    5.36
  -4   8   4   25.57   19.60
   3  -8  -4   66.24    6.01
   3  -8  -4   69.26    6.28
   3  -8  -4   65.19    7.17
   3  -8  -4   71.05    6.34
   3  -8  -4   78.69    8.33
  -3   8   4   33.02   20.15
  -3   8   4   76.95    6.81
  -3   8   4  112.28   22.93
  -3   8   4   64.27    9.07
   2  -8  -4    4.75    1.40
   2  -8  -4    4.27    2.51
   2  -8  -4    4.98    1.87
   2  -8  -4    3.28    1.71
   2  -8  -4    8.52    3.57
  -2   8   4   13.18    9.33
  -2   8   4    5.01    3.78
  -2   8   4   20.84   17.23
  -2   8   4    3.10   16.26
  -2   8   4    4.34    1.67
  -2   8   4    2.14    3.71
   1  -8  -4   61.29    5.70
   1  -8  -4   63.15    6.78
   1  -8  -4   68.55    6.06
   1  -8  -4   63.09    7.30
   1  -8  -4   65.77    6.03
  -1   8   4   72.73    5.98
  -1   8   4   56.77    7.99
   0  -8  -4  155.02   13.19
   0  -8  -4  179.09   13.68
   0  -8  -4  158.60   13.19
   0  -8  -4  168.22   13.20
   0  -8  -4  160.88   13.79
   0   8   4  146.83   14.51
   0   8   4  173.74   12.97
  -1  -8  -4   77.55    7.47
  -1  -8  -4   83.69    7.99
  -1  -8  -4   84.79    7.09
  -1  -8  -4   79.46    7.65
  -1  -8  -4   92.64    8.14
   1   8   4   75.89    7.45
   1   8   4   58.55   11.27
   1   8   4   85.17    6.75
   1   8   4   76.77    8.74
  -2  -8  -4    1.49    3.36
  -2  -8  -4   -1.04    1.89
  -2  -8  -4    3.06    2.26
  -2  -8  -4    0.61    2.27
   2   8   4    0.21    4.97
   2   8   4    3.67    4.20
   2   8   4    1.52    1.80
   2   8   4    1.26    0.87
  -3  -8  -4   43.93    6.06
  -3  -8  -4   30.43    4.86
  -3  -8  -4   39.04    4.73
  -3  -8  -4   36.16    4.48
   3   8   4   41.13    3.31
   3   8   4   32.55    5.38
   3   8   4   31.03    6.39
   3   8   4   36.59    3.89
  -4  -8  -4   98.85    7.66
  -4  -8  -4   79.40    7.97
  -4  -8  -4   74.62    7.45
   4   8   4   56.59   10.42
   4   8   4   82.74    6.87
   4   8   4   95.34   10.05
   4   8   4   84.30    7.59
  -5  -8  -4   11.29    2.20
  -5  -8  -4   10.70    2.31
   5   8   4   13.53    5.08
   5   8   4    5.65    5.04
   5   8   4   10.03    1.66
   5   8   4    8.34    2.33
  -6  -8  -4   25.62    5.53
  -6  -8  -4   26.73    4.66
  -6  -8  -4   21.96    2.99
  -6  -8  -4   27.13    4.01
  -6  -8  -4   24.11    5.20
  -6  -8  -4   16.15    3.25
   6   8   4   14.16    5.52
   6   8   4   25.57    3.55
  -7  -8  -4  127.26   12.36
  -7  -8  -4  125.12   13.48
  -7  -8  -4  108.77    9.95
  -7  -8  -4  112.75    9.38
   7   8   4  115.76    9.10
   7   8   4  127.09    9.48
   7   8   4  108.42    9.17
   7   8   4  105.16   12.25
  -8  -8  -4  102.79   14.05
  -8  -8  -4   90.78    7.73
  -8  -8  -4   94.29   10.61
  -8  -8  -4   88.47    8.19
  -8  -8  -4   86.85    8.15
  -8  -8  -4  109.75   11.70
   8   8   4   94.68    7.43
   8   8   4   73.49   10.85
   8   8   4   98.75    7.73
   8   8   4   91.89    7.69
  -9  -8  -4    7.75    1.70
  -9  -8  -4    9.65    1.43
  -9  -8  -4   11.40    2.45
  -9  -8  -4   12.68    2.71
  -9  -8  -4    4.58    4.48
  -9  -8  -4   15.49    8.89
  -9  -8  -4   14.78    5.22
   9   8   4    6.70    1.52
   9   8   4    8.75    2.42
   9   8   4    5.15    4.71
   9   8   4   11.24    2.08
 -10  -8  -4    5.66    5.30
 -10  -8  -4    6.15    1.79
 -10  -8  -4    7.78    2.47
 -10  -8  -4    8.71    4.60
 -10  -8  -4    4.35    2.19
  10   8   4    9.73    2.18
  10   8   4    3.97    4.79
  10   8   4    6.60    1.42
 -11  -8  -4   21.87    7.01
 -11  -8  -4   31.78    4.48
 -11  -8  -4   37.11    5.36
 -11  -8  -4   32.01    5.05
 -11  -8  -4   26.43    6.70
   3  -9  -4   50.81    4.60
   3  -9  -4   41.19    5.95
   3  -9  -4   50.82    7.11
   3  -9  -4   42.89    4.96
   3  -9  -4   40.72    4.72
  -3   9   4   33.13   20.72
  -3   9   4   23.83   11.60
  -3   9   4   45.71    7.91
  -3   9   4   51.80    5.37
  -3   9   4   63.14   20.13
   2  -9  -4   83.23    9.06
   2  -9  -4  105.03    9.75
   2  -9  -4  102.93    8.36
   2  -9  -4   87.14    8.03
   2  -9  -4   93.85    8.48
  -2   9   4  141.60   27.68
  -2   9   4  106.48    8.55
  -2   9   4   91.51   10.41
   1  -9  -4   37.11    4.68
   1  -9  -4   37.19    4.45
   1  -9  -4   45.66    5.51
   1  -9  -4   40.73    4.16
   1  -9  -4   36.77    5.62
  -1   9   4   74.57   20.36
  -1   9   4   37.27    4.23
  -1   9   4   37.60    6.60
  -1   9   4   30.03   19.72
  -1   9   4   25.58    8.68
   0  -9  -4   15.43    2.39
   0  -9  -4   15.62    3.50
   0  -9  -4   17.38    2.74
   0  -9  -4   12.43    3.27
   0  -9  -4   14.20    2.69
   0   9   4   11.58    6.78
   0   9   4    6.76    4.32
   0   9   4   21.68   18.46
   0   9   4   11.78    3.85
   0   9   4   10.88    3.96
  -1  -9  -4  110.25    9.44
  -1  -9  -4  104.03    9.64
  -1  -9  -4  108.53    9.01
  -1  -9  -4  110.57    9.83
  -1  -9  -4  102.99    9.42
   1   9   4   77.49   11.02
   1   9   4  112.52    8.57
   1   9   4  105.59   10.71
   1   9   4  100.64    9.26
  -2  -9  -4   87.77    8.07
  -2  -9  -4   71.98    7.46
  -2  -9  -4   70.66    7.16
  -2  -9  -4   63.60    7.99
  -2  -9  -4   76.10    6.96
   2   9   4   52.76   10.06
   2   9   4   59.46    8.41
   2   9   4   63.70    8.48
   2   9   4   80.08    6.06
   2   9   4   70.60    6.56
  -3  -9  -4   11.88    3.93
  -3  -9  -4   14.63    2.86
  -3  -9  -4   20.25    3.64
  -3  -9  -4    9.75    3.41
  -3  -9  -4   15.35    3.00
   3   9   4   15.66    5.24
   3   9   4   14.06    2.00
   3   9   4   12.38    4.07
   3   9   4   14.51    3.73
  -4  -9  -4   41.48    5.07
  -4  -9  -4   37.59    4.88
  -4  -9  -4   50.11    8.86
  -4  -9  -4   32.25    7.24
   4   9   4   30.93    6.30
   4   9   4   39.98    4.96
   4   9   4   43.35    3.99
  -5  -9  -4  135.33   13.81
  -5  -9  -4  163.10   12.96
  -5  -9  -4  164.39   13.16
  -5  -9  -4  152.03   14.78
   5   9   4  165.49   12.44
   5   9   4  167.29   12.92
   5   9   4  158.51   16.32
  -6  -9  -4   67.87    7.17
  -6  -9  -4   94.51    9.27
  -6  -9  -4   72.97    9.46
  -6  -9  -4   71.31    6.79
   6   9   4   88.50    6.96
   6   9   4   77.54    6.39
   6   9   4   68.18   10.31
  -7  -9  -4    0.64    2.59
  -7  -9  -4    0.06    1.73
  -7  -9  -4    2.64    3.57
  -7  -9  -4    2.58    2.61
  -7  -9  -4   -1.97    4.24
  -7  -9  -4   -0.86    1.31
   7   9   4   -1.16    4.67
   7   9   4    0.42    1.17
   7   9   4   -2.01    1.84
  -8  -9  -4   73.62    8.78
  -8  -9  -4   47.38    5.59
  -8  -9  -4   46.36    6.01
  -8  -9  -4   63.94    9.38
  -8  -9  -4   52.74    5.16
   8   9   4   54.04    4.80
   8   9   4   64.97    5.40
   8   9   4   54.16    5.04
   8   9   4   63.53    9.51
  -9  -9  -4   54.94    6.65
  -9  -9  -4   68.56    5.95
  -9  -9  -4   79.45   10.65
  -9  -9  -4   74.95   10.06
  -9  -9  -4   55.28    6.46
   9   9   4   73.70    6.10
   9   9   4   54.54    9.60
   9   9   4   70.51    6.68
   9   9   4   65.37    5.54
 -10  -9  -4   17.28    8.35
 -10  -9  -4   19.56    3.51
 -10  -9  -4   15.23    2.55
 -10  -9  -4   15.09    3.23
 -10  -9  -4   12.48    2.12
  10   9   4   17.19    2.21
  10   9   4   14.99    5.32
  10   9   4   21.24    3.45
 -11  -9  -4    0.34    2.99
   2 -10  -4    8.47    2.27
   2 -10  -4    7.82    2.72
   2 -10  -4   13.69    2.74
   2 -10  -4   13.68    3.81
   2 -10  -4   11.35    3.59
  -2  10   4   16.27    2.72
  -2  10   4    1.74   21.29
  -2  10   4   30.19   19.63
  -2  10   4   11.35    4.00
  -2  10   4    0.57    9.01
   1 -10  -4   90.28    7.88
   1 -10  -4   84.39    8.85
   1 -10  -4   89.38    8.34
   1 -10  -4   85.53    8.13
   1 -10  -4   95.05    9.41
  -1  10   4   47.88   26.54
  -1  10   4  108.45    8.06
  -1  10   4   79.30   12.50
   0 -10  -4   74.86    7.01
   0 -10  -4   70.55    7.51
   0 -10  -4   75.51    8.08
   0 -10  -4   87.79    8.37
   0 -10  -4   85.36    7.45
   0  10   4   71.61    8.97
   0  10   4   81.41    6.84
   0  10   4   72.20    8.81
   0  10   4   76.42   11.56
  -1 -10  -4    4.10    2.80
  -1 -10  -4    5.49    2.88
  -1 -10  -4    4.30    6.97
  -1 -10  -4    4.03    2.96
  -1 -10  -4    3.90    3.36
  -1 -10  -4    6.34    2.35
   1  10   4    9.84    3.77
   1  10   4    3.04   17.45
   1  10   4   11.15    3.29
   1  10   4   -3.41    5.71
   1  10   4    6.41    1.50
   1  10   4    7.51    5.40
  -2 -10  -4   18.65    4.10
  -2 -10  -4   18.59    3.73
  -2 -10  -4   19.15    3.40
  -2 -10  -4   17.49    4.20
  -2 -10  -4   14.82    3.61
  -2 -10  -4   21.90    4.38
   2  10   4   24.13    2.65
   2  10   4   21.25    4.74
   2  10   4   14.26    6.01
   2  10   4   21.54    5.10
   2  10   4   21.91    3.27
  -3 -10  -4   69.98    7.24
  -3 -10  -4   60.61    7.86
  -3 -10  -4   61.29    8.31
  -3 -10  -4   76.33    8.20
  -3 -10  -4   61.53    7.88
   3  10   4   56.97    7.46
   3  10   4   64.06    8.50
   3  10   4   71.11    6.13
  -4 -10  -4   40.70    6.60
  -4 -10  -4   47.64    7.23
  -4 -10  -4   39.31    6.84
  -4 -10  -4   47.19    5.58
  -4 -10  -4   41.17    5.55
   4  10   4   49.32    4.43
   4  10   4   39.52    6.26
   4  10   4   42.08    5.69
  -5 -10  -4   15.14    4.03
  -5 -10  -4   17.44    5.84
  -5 -10  -4    9.08    2.57
  -5 -10  -4   10.84    2.77
  -5 -10  -4   18.60    4.35
  -5 -10  -4   18.44    5.03
   5  10   4   12.99    4.54
   5  10   4   12.93    2.07
   5  10   4    7.14    5.23
  -6 -10  -4  121.92   10.70
  -6 -10  -4  108.35   10.14
  -6 -10  -4  124.16   12.62
   6  10   4  128.46   10.25
   6  10   4  135.22    9.74
   6  10   4   96.19   12.89
  -7 -10  -4  121.69   12.64
  -7 -10  -4  106.33    9.32
  -7 -10  -4  102.81    9.76
   7  10   4  127.56    9.48
   7  10   4   81.92   12.39
   7  10   4  116.28    8.97
  -8 -10  -4   28.18    4.20
  -8 -10  -4   31.12    6.78
  -8 -10  -4   32.32    3.75
  -8 -10  -4   26.08    4.54
  -8 -10  -4   47.86    8.51
  -8 -10  -4   26.56    4.37
   8  10   4   22.98    6.20
   8  10   4   33.76    3.34
   8  10   4   38.06    4.17
  -9 -10  -4    2.48    2.38
  -9 -10  -4    2.18    1.69
  -9 -10  -4    5.73    5.29
  -9 -10  -4   -2.55    2.57
  -9 -10  -4   -2.72    2.51
  -9 -10  -4    1.85    1.52
  -9 -10  -4    2.77    5.06
   9  10   4    4.29    1.41
   9  10   4    2.68    4.82
   9  10   4    2.22    2.12
 -10 -10  -4   56.41    6.57
 -10 -10  -4   76.58   10.90
 -10 -10  -4   71.15   10.79
 -10 -10  -4   58.11    5.61
 -10 -10  -4   52.82    6.64
 -10 -10  -4   50.01    5.31
  10  10   4   60.37    5.17
  10  10   4   62.35    9.84
   0 -11  -4   27.81    5.43
   0 -11  -4   28.49    4.52
   0 -11  -4   29.07    5.42
   0 -11  -4   28.09    5.08
   0 -11  -4   28.46    5.18
   0  11   4   63.52   19.72
   0  11   4   39.26    6.33
   0  11   4   39.45    4.13
  -1 -11  -4   67.80    7.13
  -1 -11  -4   63.70    7.88
  -1 -11  -4   66.24    7.78
  -1 -11  -4   77.47    9.08
  -1 -11  -4   62.23    7.85
  -1 -11  -4   71.02    8.36
   1  11   4   78.59    6.36
   1  11   4  117.50   26.85
   1  11   4   85.60    8.16
   1  11   4   76.01    9.05
  -2 -11  -4   36.92    5.72
  -2 -11  -4   37.47    5.82
  -2 -11  -4   46.93    5.95
  -2 -11  -4   27.29    5.31
  -2 -11  -4   36.99    6.68
  -2 -11  -4   44.99    5.78
   2  11   4   38.80    3.81
   2  11   4   38.25    5.07
   2  11   4   23.41    6.71
   2  11   4   35.41    6.34
   2  11   4   51.45    7.13
  -3 -11  -4   -2.75    3.67
  -3 -11  -4    2.39    2.59
  -3 -11  -4    0.89    3.70
  -3 -11  -4    2.51    3.59
  -3 -11  -4   -1.02    4.86
  -3 -11  -4    1.25    4.12
   3  11   4    3.91    2.22
   3  11   4    1.39    4.79
   3  11   4    3.31    4.12
   3  11   4    0.81    3.91
  -4 -11  -4   53.25    8.56
  -4 -11  -4   50.07    6.15
  -4 -11  -4   54.90    6.14
  -4 -11  -4   58.91    8.04
  -4 -11  -4   36.32    7.44
  -4 -11  -4   58.24    8.20
   4  11   4   49.48    6.43
   4  11   4   44.04    8.12
   4  11   4   39.02    7.18
   4  11   4   57.42    5.04
  -5 -11  -4   45.80    8.62
  -5 -11  -4   58.47    6.45
  -5 -11  -4   64.98    8.54
  -5 -11  -4   51.62    8.96
  -5 -11  -4   55.42    6.26
  -5 -11  -4   58.41    8.33
   5  11   4   58.61    6.24
   5  11   4   50.02    8.60
   5  11   4   63.81    5.30
   5  11   4   42.53    7.54
  -6 -11  -4    5.63    5.05
  -6 -11  -4    0.14    4.17
  -6 -11  -4    3.29    2.22
  -6 -11  -4    7.40   11.29
  -6 -11  -4    2.32    4.29
  -6 -11  -4   -0.75    1.69
   6  11   4    4.54    5.00
   6  11   4   -0.46    4.73
   6  11   4    3.35    1.55
   6  11   4    4.57    2.55
  -7 -11  -4   27.32    5.73
  -7 -11  -4   26.55    6.03
  -7 -11  -4   20.01    3.76
   7  11   4   28.92    3.09
   7  11   4   23.75    4.11
   7  11   4   18.27    5.80
  -8 -11  -4   55.76    6.60
  -8 -11  -4   48.83    7.95
  -8 -11  -4   51.42    6.51
  -8 -11  -4   65.94    9.93
   8  11   4   73.01    5.54
   8  11   4   76.12    6.29
   8  11   4   41.67    7.98
  -9 -11  -4   17.23    3.18
  -9 -11  -4   27.81    3.55
  -9 -11  -4   20.98    4.18
  -9 -11  -4   30.69    7.34
  -9 -11  -4   23.05    4.65
   9  11   4   12.94    5.72
  -2 -12  -4   34.66    5.98
  -2 -12  -4   36.17    6.06
  -2 -12  -4   41.01    5.57
  -2 -12  -4   34.97    5.96
  -2 -12  -4   38.33    5.81
  -2 -12  -4   44.58    7.41
   2  12   4   52.39    7.78
   2  12   4   81.53   21.25
   2  12   4   48.89    5.62
   2  12   4   35.24    6.81
   2  12   4   26.54    6.92
  -3 -12  -4   38.65    6.11
  -3 -12  -4   31.40    5.36
  -3 -12  -4   23.83    5.51
  -3 -12  -4   18.23    5.55
  -3 -12  -4   31.28    6.41
  -3 -12  -4   34.35    5.44
   3  12   4   43.43    4.62
   3  12   4   31.09    5.73
   3  12   4   18.07    6.34
   3  12   4   31.43    5.91
  -4 -12  -4    5.62    5.07
  -4 -12  -4   -0.45    3.96
  -4 -12  -4    0.08    2.77
  -4 -12  -4    2.79    3.97
   4  12   4    3.48    4.13
   4  12   4   -2.74    5.42
   4  12   4    2.29    5.37
   4  12   4    4.99    2.16
  -5 -12  -4   22.14    3.69
  -5 -12  -4   30.56    5.51
  -5 -12  -4   24.34    6.87
  -5 -12  -4   19.52    5.97
  -5 -12  -4   18.89    5.98
  -5 -12  -4   16.77    3.75
   5  12   4    9.29    5.95
   5  12   4   26.89    5.65
   5  12   4   22.81    4.24
   5  12   4   26.00    3.41
  -6 -12  -4   72.25   11.03
  -6 -12  -4  102.81   11.11
  -6 -12  -4   81.91    8.35
  -6 -12  -4   74.75   10.73
   6  12   4   81.13    7.13
   6  12   4   79.04   10.57
   6  12   4   81.79    7.99
  -7 -12  -4   21.53    3.71
  -7 -12  -4   32.63    5.34
  -7 -12  -4   30.28    6.53
   7  12   4   31.60    4.08
   7  12   4   38.82    4.99
   7  12   4   19.99    6.36
   7  12   4   32.93    7.05
  -8 -12  -4    0.18    1.84
  -8 -12  -4    6.67    5.47
  -8 -12  -4   -2.04    4.22
  -8 -12  -4    1.48    6.36
   8  12   4    0.63    2.37
   8  12   4    1.48    5.22
   8  12   4    0.99    1.49
   6   8  -5   60.08    6.59
   6   8  -5   51.47    4.17
   6   8  -5   48.03    4.01
   6   8  -5   43.34    4.77
  -6  -8   5   39.38    5.82
  -6  -8   5   53.23    8.59
  -6  -8   5   44.37    5.20
   5   8  -5   54.93    6.17
   5   8  -5   43.14    3.78
   5   8  -5   33.86    5.17
   5   8  -5   45.20    4.05
  -5  -8   5   37.41    5.14
  -5  -8   5   45.20    4.35
   4   8  -5    7.50    1.18
   4   8  -5   10.52    2.07
   4   8  -5    6.47    1.25
   4   8  -5    7.13    2.98
  -4  -8   5    1.46    4.31
  -4  -8   5   10.76    1.94
  -4  -8   5    5.60    2.86
  -4  -8   5    7.69    5.26
  -4  -8   5    9.94    3.82
   3   8  -5    1.50    0.73
   3   8  -5    4.18    1.66
   3   8  -5    1.98    1.97
   3   8  -5    2.78    3.32
  -3  -8   5   -1.44    3.63
  -3  -8   5    3.76    3.20
  -3  -8   5   -7.58    4.07
  -3  -8   5    4.36    4.53
  -3  -8   5    4.81    1.70
   2   8  -5   22.78    2.86
   2   8  -5   26.26    2.54
   2   8  -5   26.88    3.99
   2   8  -5   30.30    3.34
  -2  -8   5   21.43    4.93
  -2  -8   5   32.60    5.52
  -2  -8   5   27.37    5.47
  -2  -8   5   17.23    4.77
   1   8  -5   30.85    3.43
   1   8  -5   29.41    5.34
   1   8  -5   25.90    2.80
   1   8  -5   29.67    3.25
   1   8  -5   24.50    4.49
  -1  -8   5   26.26    5.31
  -1  -8   5   31.62    4.72
  -1  -8   5   21.66    4.24
  -1  -8   5   27.81    4.49
  -1  -8   5   25.75    4.71
  -1  -8   5   32.32    4.17
   0   8  -5   17.72   15.25
   0   8  -5    1.53    1.24
   0   8  -5    1.20    3.05
   0   8  -5    2.24    1.83
   0   8  -5    3.85    2.00
   0  -8   5    5.08    2.96
   0  -8   5    3.86    2.75
   0  -8   5    1.10    1.88
   0  -8   5    2.05    1.91
   0  -8   5    2.43    2.75
  -1   8  -5   40.81    5.16
   1  -8   5   36.82    5.20
   7   7  -5   32.13    4.97
   7   7  -5   31.22    3.36
   7   7  -5   28.28    2.66
   7   7  -5   25.85    2.48
  -7  -7   5   27.77    3.49
  -7  -7   5   32.28    5.35
  -7  -7   5   26.96    4.92
  -7  -7   5   19.21    6.19
   6   7  -5    0.76    0.67
   6   7  -5   -1.97    2.12
   6   7  -5    1.98    1.22
   6   7  -5    0.74    0.58
  -6  -7   5    1.89    5.83
  -6  -7   5    1.69    1.45
  -6  -7   5    3.88    3.37
  -6  -7   5   -0.89    4.08
  -6  -7   5    1.71    3.49
  -6  -7   5    0.89    1.95
   5   7  -5   41.43    3.92
   5   7  -5   41.24    5.28
   5   7  -5   37.40    3.30
   5   7  -5   40.27    3.44
  -5  -7   5   33.98    6.60
  -5  -7   5   42.89    4.03
  -5  -7   5   40.08    4.75
  -5  -7   5   36.73    7.00
   4   7  -5   56.79    4.96
   4   7  -5   61.53    6.04
   4   7  -5   50.27    4.42
   4   7  -5   56.85    5.11
   4   7  -5   53.66    4.54
  -4  -7   5   55.45   10.10
  -4  -7   5   54.97    7.18
  -4  -7   5   55.64    4.95
  -4  -7   5   52.70    5.50
   3   7  -5   34.02    3.53
   3   7  -5   31.50    3.49
   3   7  -5   29.22    2.85
   3   7  -5   33.75    3.04
   3   7  -5   30.77    4.75
  -3  -7   5   33.87    3.95
  -3  -7   5   31.03    5.01
  -3  -7   5   36.20    5.65
  -3  -7   5   40.80    3.62
   2   7  -5    1.35    2.20
   2   7  -5    0.29    0.79
   2   7  -5    0.60    0.66
   2   7  -5   -0.64    1.13
   2   7  -5   -0.84    1.11
  -2  -7   5    5.09    2.79
  -2  -7   5    0.07    4.07
  -2  -7   5   -0.21    1.39
  -2  -7   5   -1.24    3.08
  -2  -7   5    1.26    2.57
  -2  -7   5    0.44    1.68
   1   7  -5   39.32    3.74
   1   7  -5   48.30    4.01
   1   7  -5   41.91    4.00
   1   7  -5   40.92    3.49
  -1  -7   5   43.16    5.31
  -1  -7   5   36.22    4.29
  -1  -7   5   31.61    5.36
  -1  -7   5   39.22    5.76
  -1  -7   5   36.88    5.58
  -1  -7   5   32.43    4.77
   0   7  -5   63.38    5.40
   0   7  -5   62.83    5.41
   0   7  -5   61.50    5.07
   0   7  -5   68.45    6.56
   0   7  -5   62.34    5.56
   0  -7   5   57.76    6.46
   0  -7   5   55.74    5.68
   0  -7   5   63.98    5.94
   0  -7   5   60.76    6.24
   0  -7   5   56.17    6.51
   0  -7   5   56.97    6.79
  -1   7  -5    5.04    1.86
  -1   7  -5    1.87    2.02
  -1   7  -5   11.18   12.13
  -1   7  -5    5.00    2.80
  -1   7  -5    2.16    1.29
  -1   7  -5    2.65    1.11
   1  -7   5    5.04    1.85
   1  -7   5    2.67    2.20
   1  -7   5    0.95    2.26
   1  -7   5    6.27    2.79
   1  -7   5    2.78    1.65
  -2   7  -5   10.65    2.73
  -2   7  -5    6.75    2.19
  -2   7  -5    4.35    4.35
  -2   7  -5    8.89    1.69
   2  -7   5    6.85    2.30
   2  -7   5    5.28    1.84
   2  -7   5    7.54    2.56
   2  -7   5    8.01    2.30
   2  -7   5    6.86    2.16
  -3   7  -5   50.53    6.24
   3  -7   5   38.22    5.20
   3  -7   5   38.32    5.30
   8   6  -5    2.65    0.69
   8   6  -5    0.82    2.25
   8   6  -5    1.47    0.81
   8   6  -5    2.68    1.22
  -8  -6   5    1.73    4.00
  -8  -6   5    2.19    3.00
  -8  -6   5    5.71   19.02
  -8  -6   5    6.06    5.28
  -8  -6   5    5.60    6.20
  -8  -6   5    4.96    1.66
  -8  -6   5    5.99    4.12
   7   6  -5   35.37    3.10
   7   6  -5   37.75    3.53
   7   6  -5   37.34    3.01
   7   6  -5   35.36    4.73
  -7  -6   5   25.80    7.10
  -7  -6   5   33.97    3.92
  -7  -6   5   30.38    6.93
  -7  -6   5   32.53    5.31
  -7  -6   5   37.43    5.22
  -7  -6   5   39.63    7.02
   6   6  -5   59.95    4.90
   6   6  -5   61.34    5.32
   6   6  -5   60.95    4.98
  -6  -6   5   73.06    9.22
  -6  -6   5   68.42    6.36
  -6  -6   5   62.23    5.50
  -6  -6   5   54.03    9.68
  -6  -6   5   67.82    8.07
  -6  -6   5   53.61    6.57
   5   6  -5   34.76    3.02
   5   6  -5   34.35    3.45
   5   6  -5   33.50    2.91
   5   6  -5   33.89    4.37
  -5  -6   5   38.80    6.64
  -5  -6   5   33.89    4.14
  -5  -6   5   33.72    5.09
  -5  -6   5   35.25    6.19
  -5  -6   5   38.51    3.69
   4   6  -5    1.07    0.48
   4   6  -5    1.05    0.97
   4   6  -5    1.11    0.66
   4   6  -5    2.22    1.79
  -4  -6   5    1.36    1.44
  -4  -6   5    0.20    1.29
  -4  -6   5   -2.13    2.90
  -4  -6   5   -0.25    2.71
  -4  -6   5    0.45    2.79
  -4  -6   5    2.18    3.31
   3   6  -5   41.05    4.49
   3   6  -5   41.14    3.65
   3   6  -5   37.02    3.12
   3   6  -5   38.39    3.25
  -3  -6   5   36.31    4.03
  -3  -6   5   38.12    3.68
  -3  -6   5   26.00    4.51
  -3  -6   5   35.85    5.69
   2   6  -5   70.20    6.18
   2   6  -5   66.73    5.44
   2   6  -5   64.40    5.19
   2   6  -5   61.63    5.06
   2   6  -5   68.93    5.52
  -2  -6   5   53.07    6.60
  -2  -6   5   66.47    7.03
  -2  -6   5   51.31    6.68
  -2  -6   5   62.50    5.82
   1   6  -5    4.15    0.81
   1   6  -5    2.26    1.09
   1   6  -5    2.43    0.90
   1   6  -5    1.52    1.85
   1   6  -5    2.36    1.24
  -1  -6   5    3.27    1.46
  -1  -6   5    2.33    4.12
  -1  -6   5    4.19    2.38
  -1  -6   5    2.83    2.62
  -1  -6   5    4.93    1.95
   0   6  -5   44.35    3.79
   0   6  -5   43.23    3.75
   0   6  -5   45.37    3.96
   0   6  -5   45.00    4.78
   0   6  -5   43.96    3.47
   0  -6   5   28.58    5.55
   0  -6   5   39.06    4.77
   0  -6   5   33.92    4.20
   0  -6   5   32.64    3.65
   0  -6   5   35.22    4.04
  -1   6  -5   95.33    7.97
  -1   6  -5   86.15    7.20
  -1   6  -5   97.04    7.03
  -1   6  -5   88.53    7.35
  -1   6  -5   86.46    7.34
   1  -6   5   86.58    7.24
   1  -6   5   87.75    7.68
   1  -6   5   79.01    7.30
   1  -6   5   81.35    7.83
  -2   6  -5   42.16    7.02
  -2   6  -5   58.99    5.19
  -2   6  -5   51.83    4.74
   2  -6   5   54.21    5.40
   2  -6   5   50.05    5.44
   2  -6   5   58.75    5.24
   2  -6   5   50.94    4.96
   2  -6   5   59.80    5.65
  -3   6  -5   11.86   11.53
  -3   6  -5    1.71    1.03
  -3   6  -5    2.78    2.61
  -3   6  -5    2.46    4.80
  -3   6  -5   -1.67    3.56
   3  -6   5    4.13    1.77
   3  -6   5    6.10    2.16
   3  -6   5    2.77    1.39
   3  -6   5    3.64    1.96
  -4   6  -5   29.17    4.98
  -4   6  -5   26.42    5.04
  -4   6  -5   29.94    3.08
  -4   6  -5   20.59    8.50
   4  -6   5   26.53    3.94
   4  -6   5   22.68    3.29
   4  -6   5   31.51    4.41
   4  -6   5   21.36    3.30
   8   5  -5   53.26    4.13
   8   5  -5   56.15    4.33
   8   5  -5   58.27    5.59
   8   5  -5   54.15    4.59
  -8  -5   5   44.98    6.23
  -8  -5   5   45.84   21.10
  -8  -5   5   44.83    5.07
  -8  -5   5   63.88    9.24
  -8  -5   5   38.31    8.78
  -8  -5   5   46.19    4.93
   7   5  -5    7.92    1.49
   7   5  -5    7.24    1.04
   7   5  -5   10.84    3.07
   7   5  -5   10.08    1.41
  -7  -5   5    8.13    2.79
  -7  -5   5    6.24    2.76
  -7  -5   5    8.53    5.58
  -7  -5   5   12.31    4.66
  -7  -5   5   10.03    1.82
  -7  -5   5    6.61    1.72
  -7  -5   5   19.20   17.12
  -7  -5   5    8.55    4.30
   6   5  -5   24.18    3.49
   6   5  -5   24.87    2.60
   6   5  -5   24.45    2.18
   6   5  -5   21.94    1.99
  -6  -5   5   23.66    2.94
  -6  -5   5   20.10    3.53
  -6  -5   5    9.86   14.89
  -6  -5   5   19.59    3.96
  -6  -5   5   18.19    4.67
  -6  -5   5   23.10    5.09
  -6  -5   5   24.14    5.67
   5   5  -5  116.32    9.39
   5   5  -5  110.05    8.70
   5   5  -5  108.48    8.64
   5   5  -5  108.35    8.90
  -5  -5   5  123.89   11.50
  -5  -5   5  117.74    9.08
  -5  -5   5  116.54    9.39
  -5  -5   5  114.49   11.28
  -5  -5   5  107.52   10.03
   4   5  -5   84.22    6.78
   4   5  -5   84.89    6.83
   4   5  -5   83.79    7.07
   4   5  -5   88.39    7.53
  -4  -5   5   91.29    9.14
  -4  -5   5   96.52    8.35
  -4  -5   5   86.78    7.14
  -4  -5   5   87.78    7.46
  -4  -5   5   92.04    9.18
   3   5  -5   16.44    1.72
   3   5  -5   15.69    1.58
   3   5  -5   15.49    2.76
   3   5  -5   14.65    2.16
  -3  -5   5   22.93    5.65
  -3  -5   5   22.51    4.05
  -3  -5   5   21.63    4.20
  -3  -5   5   18.88    2.50
  -3  -5   5   23.40    5.22
  -3  -5   5   17.11    2.38
   2   5  -5   16.80    1.59
   2   5  -5   16.39    2.81
   2   5  -5   18.47    2.20
   2   5  -5   16.27    1.76
  -2  -5   5   13.42    2.86
  -2  -5   5   20.99    3.64
  -2  -5   5   14.52    2.31
   1   5  -5  105.92    8.15
   1   5  -5  105.04    8.11
   1   5  -5  108.54    8.48
   1   5  -5  103.07    7.94
  -1  -5   5   92.54    8.65
  -1  -5   5  100.38    8.37
  -1  -5   5  101.87    8.42
  -1  -5   5   92.11    8.80
   0   5  -5   36.55    3.57
   0   5  -5   36.57    3.54
   0   5  -5   40.70    4.15
   0   5  -5   37.52    3.47
   0   5  -5   35.09    3.24
   0  -5   5   49.71    4.66
   0  -5   5   36.79    3.90
   0  -5   5   43.88    4.00
   0  -5   5   39.33    4.30
  -1   5  -5    7.00    1.26
  -1   5  -5    5.63    1.02
  -1   5  -5    6.84    1.48
  -1   5  -5    7.45    1.57
   1  -5   5    4.71    1.44
   1  -5   5    5.59    2.07
   1  -5   5    4.42    1.46
   1  -5   5    5.53    1.21
   1  -5   5    3.08    1.81
   1  -5   5    6.23    1.98
  -2   5  -5   88.71   10.17
  -2   5  -5   91.30    6.72
  -2   5  -5   87.79    6.84
  -2   5  -5   91.56    7.03
  -2   5  -5   80.90    7.48
   2  -5   5   76.54    7.02
   2  -5   5   75.33    7.32
   2  -5   5   77.61    6.90
   2  -5   5   81.01    7.27
   2  -5   5   81.05    7.21
   2  -5   5   85.82    7.07
  -3   5  -5  106.56   11.46
  -3   5  -5  103.87    8.28
  -3   5  -5  108.68    8.73
   3  -5   5  116.65    8.48
   3  -5   5   97.15    8.75
   3  -5   5   94.27    8.74
   3  -5   5  104.04    8.83
   3  -5   5   92.74    8.33
  -4   5  -5   46.20    6.51
  -4   5  -5   50.61    4.55
  -4   5  -5   56.21    8.24
  -4   5  -5   59.19    6.56
   4  -5   5   49.34    4.74
   4  -5   5   47.22    5.34
   4  -5   5   63.13    5.59
   4  -5   5   48.50    4.67
   4  -5   5   48.37    5.07
  -5   5  -5    3.13    4.05
  -5   5  -5    5.47    3.25
  -5   5  -5    2.36    1.14
  -5   5  -5    9.66   11.12
  -5   5  -5    2.59    7.24
  -5   5  -5   -0.66    4.94
   5  -5   5    1.90    1.23
   5  -5   5    4.80    2.31
   5  -5   5    1.85    1.57
   5  -5   5    1.69    1.40
   9   4  -5    9.39    2.20
  -9  -4   5    6.76    6.36
  -9  -4   5    7.24    2.00
  -9  -4   5    7.52    8.37
  -9  -4   5    7.15    3.50
  -9  -4   5    9.15    5.11
  -9  -4   5    7.45    2.32
  -9  -4   5   17.62   24.78
   8   4  -5   14.63    1.60
   8   4  -5   14.37    2.33
   8   4  -5   17.45    3.40
   8   4  -5   15.11    2.34
  -8  -4   5   11.58    3.54
  -8  -4   5   13.41    2.24
  -8  -4   5   10.91    2.51
  -8  -4   5   17.88    5.28
  -8  -4   5   21.15    7.42
  -8  -4   5    2.90   20.06
  -8  -4   5   12.47    5.50
   7   4  -5   66.93    5.13
   7   4  -5   66.42    5.35
   7   4  -5   65.20    5.95
   7   4  -5   67.63    5.45
  -7  -4   5   53.91    6.00
  -7  -4   5   73.06    9.75
  -7  -4   5   35.81   18.88
  -7  -4   5   67.63    7.12
  -7  -4   5   56.34   10.82
  -7  -4   5   73.28    8.82
  -7  -4   5   65.21    5.85
  -7  -4   5   68.08    6.69
   6   4  -5   28.26    3.43
   6   4  -5   29.83    2.40
   6   4  -5   29.49    2.86
   6   4  -5   29.59    2.66
  -6  -4   5   28.61    6.33
  -6  -4   5   21.34    3.35
  -6  -4   5   29.68    3.25
  -6  -4   5   24.77    4.18
  -6  -4   5   25.06   14.89
  -6  -4   5   25.07    5.45
  -6  -4   5   36.79    5.52
  -6  -4   5   31.53    3.77
   5   4  -5    1.35    0.62
   5   4  -5    0.63    0.41
   5   4  -5    1.60    0.88
   5   4  -5   -0.22    1.22
  -5  -4   5   -0.22    1.30
  -5  -4   5   -0.88    1.10
  -5  -4   5   -0.04    1.26
  -5  -4   5   -3.38    3.28
  -5  -4   5    0.57    2.12
  -5  -4   5    1.07    3.27
   4   4  -5   43.44    3.80
   4   4  -5   40.44    3.48
   4   4  -5   43.21    4.18
   4   4  -5   43.29    3.56
  -4  -4   5   45.62    6.33
  -4  -4   5   44.61    4.02
  -4  -4   5   50.20    6.39
  -4  -4   5   37.06    4.39
  -4  -4   5   46.70    4.99
  -4  -4   5   47.49    4.18
   3   4  -5  104.38    8.12
   3   4  -5   96.04    7.60
   3   4  -5   91.25    7.55
   3   4  -5   98.79    7.78
  -3  -4   5  109.50    8.91
  -3  -4   5   89.20    8.13
  -3  -4   5  102.85    9.62
  -3  -4   5   85.34    8.25
  -3  -4   5  108.30    9.56
  -3  -4   5  105.24    8.06
   2   4  -5   26.61    2.71
   2   4  -5   26.10    2.35
   2   4  -5   30.96    3.17
   2   4  -5   29.89    2.49
  -2  -4   5   27.42    2.91
  -2  -4   5   36.58    5.46
  -2  -4   5   24.36    3.69
   1   4  -5   10.77    2.06
   1   4  -5   11.36    1.17
   1   4  -5   11.41    1.69
   1   4  -5   12.04    1.37
  -1  -4   5    6.85    1.91
  -1  -4   5   10.05    1.87
   0   4  -5  105.13    8.11
   0   4  -5  106.41    8.32
   0   4  -5  103.22    8.22
   0   4  -5  113.30    8.61
   0  -4   5  111.71    9.24
   0  -4   5   98.17    8.65
   0  -4   5  103.52    8.56
   0  -4   5  104.77    8.47
  -1   4  -5  126.46    9.88
  -1   4  -5  124.91    9.84
  -1   4  -5  129.55   10.12
  -1   4  -5  129.47    9.68
   1  -4   5  112.74   10.07
   1  -4   5  123.20    9.95
   1  -4   5  121.71   10.17
   1  -4   5  127.39   10.12
   1  -4   5  141.87   10.32
  -2   4  -5    6.20    5.04
  -2   4  -5    7.57    1.31
  -2   4  -5    8.03    1.49
  -2   4  -5    6.54    1.89
  -2   4  -5    5.56    1.21
   2  -4   5    9.48    1.56
   2  -4   5    9.72    1.78
   2  -4   5    8.59    1.90
   2  -4   5    9.69    1.51
   2  -4   5    8.55    1.72
   2  -4   5    9.47    1.86
  -3   4  -5   33.36    5.42
  -3   4  -5   29.43    3.28
  -3   4  -5   26.12    2.56
   3  -4   5   22.50    3.47
   3  -4   5   24.47    3.21
   3  -4   5   22.00    3.22
   3  -4   5   24.59    3.14
   3  -4   5   28.12    3.08
  -4   4  -5  120.38   10.76
  -4   4  -5  121.12    9.13
  -4   4  -5   99.01    8.29
  -4   4  -5  113.60    9.70
   4  -4   5  103.73    8.76
   4  -4   5   99.76    8.45
   4  -4   5   92.33    8.70
   4  -4   5   98.01    8.73
  -5   4  -5   49.57    6.09
  -5   4  -5   47.19    4.29
  -5   4  -5   40.61    7.05
  -5   4  -5   42.64    7.89
  -5   4  -5   40.86    8.71
   5  -4   5   51.52    4.54
   5  -4   5   48.67    4.99
   5  -4   5   46.12    4.88
   5  -4   5   55.93    5.36
  -6   4  -5    1.94    7.18
  -6   4  -5    4.92    1.28
  -6   4  -5    1.87    2.69
  -6   4  -5    2.42    3.46
  -6   4  -5   16.25   11.99
   6  -4   5    2.83    2.06
   6  -4   5    1.60    1.94
   6  -4   5    1.45    1.67
  -9  -3   5   49.92    6.96
  -9  -3   5   33.91   10.01
  -9  -3   5   47.13    5.00
  -9  -3   5   42.61    5.83
  -9  -3   5   61.02    9.73
  -9  -3   5   26.39   25.72
  -9  -3   5   42.75   12.62
   8   3  -5   26.08    3.05
   8   3  -5   31.41    3.59
  -8  -3   5   32.03    8.40
  -8  -3   5   34.41    5.31
  -8  -3   5   25.08    8.36
  -8  -3   5   24.91    3.61
  -8  -3   5   27.91    4.43
  -8  -3   5   24.39   21.80
  -8  -3   5   19.58    5.41
   7   3  -5    8.84    1.76
   7   3  -5    8.95    1.27
   7   3  -5   10.02    1.68
  -7  -3   5    8.79    4.22
  -7  -3   5   13.57    5.89
  -7  -3   5    7.20    2.22
  -7  -3   5    7.27    2.96
  -7  -3   5   11.43    1.97
  -7  -3   5   -6.05   18.05
  -7  -3   5    7.88    5.87
   6   3  -5   61.98    5.32
   6   3  -5   60.54    5.22
  -6  -3   5   62.60    5.41
  -6  -3   5   67.87    7.93
  -6  -3   5   60.40    9.35
  -6  -3   5   53.57   17.30
  -6  -3   5   48.57    5.70
  -6  -3   5   61.66    8.87
  -6  -3   5   61.79    6.49
   5   3  -5   59.20    4.71
   5   3  -5   61.67    5.26
  -5  -3   5   62.59    8.08
  -5  -3   5   56.49    6.04
  -5  -3   5   59.50    5.32
  -5  -3   5   69.29    8.22
  -5  -3   5   55.93    5.81
   4   3  -5   92.99    7.30
   4   3  -5   86.28    6.80
  -4  -3   5   83.03    7.78
  -4  -3   5   78.16    7.84
  -4  -3   5   90.09    7.24
  -4  -3   5  102.90    9.39
  -4  -3   5   94.30    9.20
   3   3  -5    5.75    0.73
   3   3  -5    5.86    1.24
  -3  -3   5    4.23    2.19
  -3  -3   5    4.30    1.72
   2   3  -5  108.65    7.68
  -2  -3   5  100.94    8.44
  -2  -3   5   90.19    8.15
   1   3  -5   82.62    6.40
   1   3  -5   77.02    5.97
  -1  -3   5   70.37    6.58
  -1  -3   5   79.30    6.51
   0   3  -5    2.32    1.05
   0   3  -5    2.08    0.54
   0  -3   5    0.24    1.18
   0  -3   5    2.04    1.34
   0  -3   5    1.06    1.11
  -1   3  -5  102.75    8.06
  -1   3  -5  105.82    7.69
   1  -3   5   91.39    8.02
   1  -3   5   98.80    8.10
  -2   3  -5  212.65   15.36
  -2   3  -5  196.17   15.47
  -2   3  -5  214.29   15.71
   2  -3   5  210.13   15.61
   2  -3   5  199.26   15.71
   2  -3   5  206.51   15.55
   2  -3   5  183.87   15.59
   2  -3   5  200.10   15.73
  -3   3  -5  106.27    9.33
  -3   3  -5  110.40    8.95
   3  -3   5  110.85    9.09
   3  -3   5  119.99    9.36
   3  -3   5  117.38    9.07
   3  -3   5  115.43    9.25
   3  -3   5  124.12    9.21
  -4   3  -5    7.16   10.03
  -4   3  -5    2.13    0.73
  -4   3  -5   -5.51    2.92
   4  -3   5    1.45    1.29
   4  -3   5    1.77    1.26
   4  -3   5    1.06    0.87
   4  -3   5   -0.17    1.55
  -5   3  -5   77.42    6.95
  -5   3  -5   72.81    5.68
  -5   3  -5   54.33   10.70
  -5   3  -5   61.73    7.73
  -5   3  -5   76.22    6.92
   5  -3   5   65.26    6.04
   5  -3   5   65.51    5.66
   5  -3   5   64.13    6.07
   5  -3   5   70.24    5.85
  -6   3  -5   30.59    5.23
  -6   3  -5   37.61    3.63
  -6   3  -5   44.18    5.05
  -6   3  -5   38.83    5.20
  -6   3  -5   31.35    8.35
   6  -3   5   41.96    3.66
   6  -3   5   42.37    3.89
   6  -3   5   41.32    4.19
   6  -3   5   42.12    4.41
  -7   3  -5    2.22    1.19
  -7   3  -5    6.27    7.15
  -7   3  -5   12.66   15.44
  -7   3  -5    2.53    2.54
  -7   3  -5    1.11    2.04
   7  -3   5    3.45    2.12
   7  -3   5    5.00    1.52
   7  -3   5    5.80    1.28
   7  -3   5    0.32    1.62
   9   2  -5    1.97    1.73
  -9  -2   5    8.35   25.22
  -9  -2   5    2.64   11.06
  -9  -2   5   -5.56    6.52
  -9  -2   5    7.96    5.50
  -9  -2   5    0.24    1.92
  -9  -2   5   -1.18    3.66
  -9  -2   5   -6.48    7.83
   8   2  -5   44.72    4.15
  -8  -2   5   42.16    5.57
  -8  -2   5   37.66    6.28
  -8  -2   5   41.83    8.88
  -8  -2   5   35.27   22.20
  -8  -2   5   33.59    6.38
  -8  -2   5   36.67   10.56
  -8  -2   5   38.28    4.65
   7   2  -5   27.81    3.36
  -7  -2   5   39.74    9.16
  -7  -2   5   35.38    4.73
  -7  -2   5   32.89    3.99
  -7  -2   5   33.87    7.34
  -7  -2   5   31.30   18.64
  -7  -2   5   30.35    5.33
  -7  -2   5   36.94    8.55
   6   2  -5    5.45    1.06
   6   2  -5    4.29    1.28
  -6  -2   5    3.81    5.01
  -6  -2   5    6.48    1.72
  -6  -2   5    6.85    2.93
  -6  -2   5   26.88   16.22
  -6  -2   5    5.21    1.92
  -6  -2   5    6.51    5.72
   5   2  -5   18.86    2.31
   5   2  -5   18.45    1.96
  -5  -2   5   23.04    4.97
  -5  -2   5   25.51    5.74
  -5  -2   5   17.81    3.03
  -5  -2   5   18.00    2.80
  -5  -2   5   21.41    3.87
   4   2  -5  104.03    7.98
   4   2  -5  105.91    8.29
  -4  -2   5   93.14    9.11
  -4  -2   5   97.56    8.94
  -4  -2   5  114.67   10.77
  -4  -2   5  116.44   13.63
   3   2  -5  116.38    8.46
   3   2  -5  111.69    7.99
  -3  -2   5   92.40    8.75
  -3  -2   5   94.83    8.74
   2   2  -5    2.78    0.88
   2   2  -5    2.41    0.45
  -2  -2   5    3.84    1.56
   1   2  -5   42.52    3.42
   1   2  -5   44.68    3.79
  -1  -2   5   43.20    3.84
  -1  -2   5   43.25    4.18
   0   2  -5  122.48    9.49
   0   2  -5  118.69    9.22
   0  -2   5  118.91    9.61
   0  -2   5  124.01    9.49
   0  -2   5  123.24    9.48
  -1   2  -5   14.67    1.38
  -1   2  -5   15.40    1.96
   1  -2   5   15.63    1.91
   1  -2   5   12.62    2.23
  -2   2  -5   23.20    2.76
  -2   2  -5   28.59    2.27
   2  -2   5   24.58    2.48
   2  -2   5   27.43    2.88
   2  -2   5   23.06    2.52
  -3   2  -5  171.53   15.86
  -3   2  -5  169.53   13.85
   3  -2   5  187.44   13.77
   3  -2   5  177.20   13.84
   3  -2   5  186.66   13.71
  -4   2  -5   47.87    6.42
  -4   2  -5   50.86    4.46
  -4   2  -5   50.80    5.56
   4  -2   5   64.33    5.07
   4  -2   5   51.66    4.69
   4  -2   5   55.66    4.95
   4  -2   5   53.05    4.54
   4  -2   5   59.25    4.78
  -5   2  -5   -1.47    2.48
  -5   2  -5   26.43   11.10
  -5   2  -5    5.52    1.99
  -5   2  -5    4.53    5.08
  -5   2  -5    3.27    1.93
  -5   2  -5    2.94    0.84
   5  -2   5    3.22    1.68
   5  -2   5    4.58    0.99
   5  -2   5    6.00    1.43
   5  -2   5    4.91    1.18
  -6   2  -5    8.15    6.04
  -6   2  -5   12.89    3.53
  -6   2  -5   15.09    2.86
  -6   2  -5   14.11    2.80
  -6   2  -5   12.84    1.62
   6  -2   5   12.67    2.20
   6  -2   5   11.60    1.86
   6  -2   5   11.67    1.76
   6  -2   5   10.43    2.14
  -7   2  -5   46.30    4.09
  -7   2  -5   45.39    5.44
  -7   2  -5   45.53    6.30
  -7   2  -5   37.26   17.12
  -7   2  -5   46.06    5.39
  -7   2  -5   28.82    7.95
   7  -2   5   46.09    4.49
   7  -2   5   48.16    4.23
   7  -2   5   43.28    3.94
   7  -2   5   48.34    4.70
  -8   2  -5   19.01    4.48
  -8   2  -5   27.30    3.23
  -8   2  -5   11.48   16.53
  -8   2  -5   20.51    7.83
  -8   2  -5   24.02    4.94
   8  -2   5   30.11    3.79
   8  -2   5   30.96    3.17
   8  -2   5   29.97    3.59
   8  -2   5   31.40    2.89
   9   1  -5   49.25    4.78
  -9  -1   5    6.13   25.29
  -9  -1   5   51.78    6.98
  -9  -1   5   42.45    8.31
  -9  -1   5   58.11   10.45
  -9  -1   5   44.18    5.72
   8   1  -5    1.90    1.37
  -8  -1   5    1.52    4.11
  -8  -1   5    0.69   11.58
  -8  -1   5    0.98    2.62
  -8  -1   5    4.41    5.60
  -8  -1   5    7.25    2.18
  -8  -1   5   -2.41   21.23
  -8  -1   5   -2.19    6.58
   7   1  -5   31.98    3.36
  -7  -1   5   41.55    6.81
  -7  -1   5   28.72    4.83
  -7  -1   5   35.21   11.15
  -7  -1   5   -2.41   18.24
  -7  -1   5   32.83    4.21
  -7  -1   5   41.54    7.86
   6   1  -5  105.77    8.54
   6   1  -5  110.84   10.62
  -6  -1   5  112.78   12.43
  -6  -1   5  109.75    9.00
  -6  -1   5  102.72    9.59
  -6  -1   5  110.30   10.70
  -6  -1   5   91.73   21.09
   5   1  -5   88.56    7.15
   5   1  -5   90.78    7.31
  -5  -1   5   95.45    9.06
  -5  -1   5   99.84    7.79
  -5  -1   5   82.90    8.74
  -5  -1   5   88.57   10.26
  -5  -1   5   89.51    8.89
  -5  -1   5  121.08   23.57
   4   1  -5    2.44    0.84
   4   1  -5    3.43    0.84
  -4  -1   5    2.07    2.05
  -4  -1   5   -0.65    1.43
   3   1  -5  126.50    9.55
   3   1  -5  124.96    9.36
  -3  -1   5  123.47   10.00
  -3  -1   5  113.21   10.03
   2   1  -5  255.78   18.85
   2   1  -5  253.07   18.65
  -2  -1   5  221.79   19.04
  -2  -1   5  261.52   19.11
   1   1  -5    1.91    0.43
   1   1  -5    1.98    0.66
  -1  -1   5    4.34    0.85
  -1  -1   5    3.25    1.17
   0   1  -5   51.83    4.06
   0   1  -5   50.55    4.30
   0  -1   5   53.53    4.24
   0  -1   5   53.22    4.56
  -1   1  -5  207.37   16.05
  -1   1  -5  200.35   16.24
   1  -1   5  202.62   16.31
   1  -1   5  228.06   16.23
   1  -1   5  229.86   16.23
  -2   1  -5  183.04   15.18
  -2   1  -5  188.16   15.37
   2  -1   5  214.84   15.58
   2  -1   5  229.86   15.37
   2  -1   5  193.60   15.40
  -3   1  -5    6.20    1.37
   3  -1   5    8.67    1.37
   3  -1   5    6.77    1.29
  -4   1  -5   48.82    8.14
   4  -1   5   59.43    4.53
   4  -1   5   54.60    4.62
   4  -1   5   51.93    4.65
  -5   1  -5   58.94    5.17
  -5   1  -5   66.60    9.61
  -5   1  -5   64.58    6.47
  -5   1  -5   53.91    6.52
   5  -1   5   75.01    5.59
   5  -1   5   64.10    5.43
   5  -1   5   67.03    5.65
   5  -1   5   65.91    5.29
  -6   1  -5   24.77    2.65
  -6   1  -5   25.08    4.30
  -6   1  -5   30.46    6.98
  -6   1  -5   25.12    3.65
   6  -1   5   32.80    2.78
   6  -1   5   32.72    3.05
   6  -1   5   34.29    3.32
   6  -1   5   32.02    3.49
  -7   1  -5   14.79    3.52
  -7   1  -5   13.07    1.68
  -7   1  -5   12.67    2.73
  -7   1  -5   12.55    2.99
  -7   1  -5   12.28   16.26
  -7   1  -5    9.87    5.56
   7  -1   5    8.81    2.08
   7  -1   5    7.62    1.79
   7  -1   5   11.34    1.66
   7  -1   5   11.23    1.89
  -8   1  -5   60.01    6.46
  -8   1  -5   62.01   18.94
  -8   1  -5   57.17    4.94
  -8   1  -5   52.86    6.76
  -8   1  -5   60.46    6.25
   8  -1   5   51.95    5.42
   8  -1   5   54.71    4.72
   8  -1   5   61.86    5.00
   8  -1   5   50.08    5.13
  -9   1  -5   69.36    7.43
  -9   1  -5   67.79    7.95
  -9   1  -5   68.37    6.16
  -9   1  -5   41.00   17.89
  -9   1  -5   67.41    7.38
   9  -1   5   69.39    6.18
   9  -1   5   69.10    6.37
   9  -1   5   66.91    5.64
   9  -1   5   70.58    5.86
   9   0  -5   33.73    3.77
  -9   0   5   17.02   24.04
  -9   0   5   42.93    9.04
  -9   0   5   41.38    6.36
  -9   0   5   19.40    6.90
  -9   0   5   35.03    8.69
  -9   0   5   28.02    4.33
  -9   0   5   11.91   18.33
   8   0  -5   62.44    5.28
  -8   0   5   63.95   10.24
  -8   0   5   23.24   21.24
  -8   0   5   39.82   17.69
  -8   0   5   67.05    7.54
  -8   0   5   52.98    6.50
  -8   0   5   64.81   10.21
   7   0  -5   19.24    2.47
  -7   0   5    9.88    5.24
  -7   0   5   20.89    6.33
  -7   0   5    3.52   12.91
  -7   0   5   25.20    6.78
  -7   0   5    8.77   17.99
  -7   0   5   19.94    3.35
  -7   0   5   22.58    4.07
   6   0  -5   29.69    2.95
  -6   0   5   26.72    6.31
  -6   0   5   31.66   11.36
  -6   0   5   33.03    6.97
  -6   0   5   22.97   16.31
  -6   0   5   33.93    4.30
  -6   0   5   28.44    4.35
   5   0  -5  136.14   10.84
   5   0  -5  120.36    9.65
   5   0  -5  115.93    9.55
  -5   0   5  142.40   12.52
  -5   0   5  105.60   10.72
  -5   0   5  136.94   17.49
  -5   0   5  130.74   10.24
  -5   0   5  142.13   23.81
  -5   0   5  113.36   10.67
   4   0  -5  130.61    9.63
   4   0  -5  111.89    9.53
  -4   0   5  125.24   10.38
  -4   0   5  129.57   10.52
   3   0  -5   36.69    3.05
   3   0  -5   32.75    2.99
  -3   0   5   33.76    3.76
  -3   0   5   34.93    4.02
   2   0  -5   61.35    4.76
   2   0  -5   60.33    4.84
  -2   0   5   61.03    5.35
  -2   0   5   56.63    5.21
   1   0  -5  211.96   16.30
   1   0  -5  215.63   16.42
  -1   0   5  222.08   16.68
   0   0  -5   27.19    2.47
   0   0  -5   28.32    2.25
   0   0   5   26.98    2.87
  -1   0  -5   16.18    1.87
  -1   0  -5   19.91    1.58
   1   0   5   18.72    1.96
   1   0   5   17.69    2.26
  -2   0  -5  244.59   17.81
   2   0   5  224.24   17.88
  -3   0  -5  213.39   16.37
   3   0   5  214.93   16.38
  -4   0  -5   95.85   10.20
   4   0   5   90.03    7.27
  -5   0  -5   14.71    7.95
  -5   0  -5   12.72    2.77
   5   0   5   11.22    2.13
   5   0   5   10.13    1.60
  -6   0  -5   52.51    4.53
  -6   0  -5   58.48    5.90
  -6   0  -5   52.20    6.16
  -6   0  -5   58.93    9.38
  -6   0  -5   58.41    5.25
   6   0   5   54.89    4.81
   6   0   5   59.94    4.74
  -7   0  -5   67.62   11.33
  -7   0  -5   78.32    8.30
  -7   0  -5   88.50    7.75
  -7   0  -5   73.45    7.96
  -7   0  -5   83.54    6.84
   7   0   5   93.99    7.21
   7   0   5  102.02    7.26
   7   0   5   90.73    6.87
  -8   0  -5    7.89   14.25
  -8   0  -5    5.05    5.85
  -8   0  -5   13.57    5.64
  -8   0  -5    7.72    2.83
  -8   0  -5    9.06    2.85
  -8   0  -5    6.41    2.31
  -8   0  -5    8.24    1.39
  -8   0  -5   14.20   11.04
   8   0   5   10.47    2.07
   8   0   5   10.20    1.43
   8   0   5   14.61    2.07
   8   0   5   10.82    1.95
  -9   0  -5   36.33    3.80
  -9   0  -5   24.59   18.39
  -9   0  -5   20.45    7.59
  -9   0  -5   38.07    5.02
  -9   0  -5   45.86    7.55
  -9   0  -5   40.86    5.67
   9   0   5   35.18    4.31
   9   0   5   36.19    3.84
   9   0   5   36.04    3.82
   9   0   5   34.01    3.24
   8  -1  -5    6.15    3.32
   8  -1  -5   10.58    1.64
  -8   1   5    9.84    7.41
  -8   1   5  -12.60   19.53
  -8   1   5    7.42    6.40
  -8   1   5   12.17    3.31
  -8   1   5   11.13    3.56
  -8   1   5    6.97   25.64
  -8   1   5    7.69    7.77
  -8   1   5    3.28    4.91
   7  -1  -5   58.08    4.86
  -7   1   5   25.63   19.37
  -7   1   5   61.82   11.08
  -7   1   5   60.14    6.67
  -7   1   5   57.15    6.92
  -7   1   5   58.50   10.98
  -7   1   5   46.00   18.02
   6  -1  -5   68.69    5.42
   6  -1  -5   61.77    5.44
  -6   1   5   66.32   17.19
  -6   1   5   75.82    6.88
  -6   1   5   47.20    8.49
  -6   1   5   78.23   11.26
  -6   1   5   73.47    7.01
   5  -1  -5   -0.26    0.92
   5  -1  -5    1.74    0.82
  -5   1   5    4.38   11.24
  -5   1   5    3.49    2.02
  -5   1   5    0.73    2.49
  -5   1   5    3.45   13.10
  -5   1   5   -0.26    2.50
  -5   1   5    4.52    5.67
   4  -1  -5   95.35    7.42
   4  -1  -5   91.62    7.44
  -4   1   5   97.97    8.56
  -4   1   5   96.30    9.74
   3  -1  -5  192.23   15.21
   3  -1  -5  205.94   15.23
  -3   1   5  214.16   15.79
  -3   1   5  190.22   15.86
   2  -1  -5   54.02    4.66
   2  -1  -5   57.61    4.66
  -2   1   5   59.85    5.14
  -2   1   5   61.73    5.25
   1  -1  -5    0.98    0.61
   1  -1  -5    0.48    0.51
  -1   1   5    1.14    1.10
   0  -1  -5  126.35    9.50
   0  -1  -5  124.83    9.58
   0   1   5  123.01    9.90
  -1  -1  -5  232.00   16.73
  -1  -1  -5  232.85   16.89
   1   1   5  202.86   17.09
  -2  -1  -5   61.18    4.61
   2   1   5   48.39    4.84
  -3  -1  -5   52.43    4.49
   3   1   5   51.14    4.71
   4   1   5  150.85   11.85
  -5  -1  -5  107.77   12.16
   5   1   5  118.41    9.10
  -6  -1  -5    6.57    4.06
  -6  -1  -5    2.14    2.49
  -6  -1  -5    1.86    1.20
  -6  -1  -5    2.81   10.00
  -6  -1  -5    2.79    1.71
   6   1   5    0.80    1.11
   6   1   5    0.42    1.32
  -7  -1  -5   68.42    6.04
  -7  -1  -5   65.92    7.12
  -7  -1  -5   62.89    5.25
  -7  -1  -5   57.75   10.01
  -7  -1  -5   70.22    6.48
   7   1   5   68.43    6.00
  -8  -1  -5  146.70   12.34
  -8  -1  -5  143.68   13.80
  -8  -1  -5  157.93   13.49
  -8  -1  -5  162.79   13.34
  -8  -1  -5  193.94   31.74
   8   1   5  173.88   12.65
   8   1   5  175.48   12.52
  -9  -1  -5   25.23    4.21
  -9  -1  -5   33.04   19.00
  -9  -1  -5   20.59    7.10
  -9  -1  -5   25.59    3.18
  -9  -1  -5   27.46    4.52
  -9  -1  -5   21.25    6.33
  -9  -1  -5   28.03    4.22
   9   1   5   30.66    2.94
   9   1   5   37.36    3.79
   9   1   5   39.94    4.28
   9   1   5   33.39    3.45
 -10  -1  -5   15.76   16.78
 -10  -1  -5    1.27    2.35
 -10  -1  -5    6.20    3.07
 -10  -1  -5    1.27    6.89
 -10  -1  -5    2.70    2.19
 -10  -1  -5    8.54   12.35
 -10  -1  -5    0.80    5.65
  10   1   5    2.71    2.09
  10   1   5    1.91    1.55
  10   1   5    0.48    0.95
  10   1   5    4.96    2.30
   8  -2  -5   18.39    2.47
   8  -2  -5   15.60    4.29
   8  -2  -5   19.86    2.59
  -8   2   5    5.91   20.72
  -8   2   5   24.71   21.90
  -8   2   5   15.16    9.31
  -8   2   5   18.31    7.24
  -8   2   5   16.25    4.04
  -8   2   5   10.67    4.03
   7  -2  -5    0.56    3.11
   7  -2  -5    1.58    1.72
   7  -2  -5   -0.27    1.48
   7  -2  -5    2.58    1.16
  -7   2   5  -14.40   15.86
  -7   2   5    4.00    6.25
  -7   2   5   -3.38    8.09
  -7   2   5    1.62    2.48
  -7   2   5    0.14    3.34
  -7   2   5   -0.07    4.10
  -7   2   5   -7.81   17.40
   6  -2  -5   39.65    3.30
   6  -2  -5   34.08    3.17
   6  -2  -5   31.05    3.19
  -6   2   5   32.76   18.44
  -6   2   5   19.97   16.07
  -6   2   5   38.70    4.76
  -6   2   5   39.50    4.92
  -6   2   5   30.75   10.57
   5  -2  -5   76.03    5.86
   5  -2  -5   65.79    5.74
  -5   2   5   49.13   17.10
  -5   2   5   76.42    7.16
  -5   2   5   86.26   12.84
  -5   2   5   64.14   17.22
  -5   2   5   69.16    7.66
  -5   2   5   85.53    7.83
   4  -2  -5   34.07    3.19
   4  -2  -5   38.73    3.33
  -4   2   5   38.64    9.79
  -4   2   5   39.76    4.37
  -4   2   5   43.66   13.60
  -4   2   5   42.91   14.49
  -4   2   5   39.59    5.04
   3  -2  -5    8.97    1.27
   3  -2  -5    9.71    1.40
  -3   2   5    6.31    1.70
  -3   2   5    9.54    2.19
   2  -2  -5   63.91    4.95
   2  -2  -5   58.79    5.04
  -2   2   5   69.22    5.52
  -2   2   5   56.77    5.62
   1  -2  -5   79.14    5.83
   1  -2  -5   69.73    5.86
  -1   2   5   79.75    6.12
  -1   2   5   66.75    6.29
   0  -2  -5    2.24    0.67
   0  -2  -5    1.95    0.66
   0   2   5    1.24    1.25
   0   2   5    1.87    0.84
  -1  -2  -5  101.44    7.95
  -1  -2  -5  106.40    8.11
  -2  -2  -5  175.98   13.52
  -3  -2  -5  185.68   14.66
   3   2   5  140.21   12.88
  -4  -2  -5    5.09    3.18
   4   2   5    1.23    1.78
   4   2   5    1.57    1.53
  -5  -2  -5   55.69    8.27
   5   2   5   60.35    5.57
  -6  -2  -5   54.47    8.12
   6   2   5   41.60    4.51
  -7  -2  -5   12.73    2.23
  -7  -2  -5   13.20    2.28
  -7  -2  -5   16.14    3.39
  -7  -2  -5    7.73    5.26
  -7  -2  -5   21.93    5.80
   7   2   5    8.18    2.08
  -8  -2  -5   21.95    6.89
  -8  -2  -5   28.31    5.17
  -8  -2  -5   27.68    3.42
  -8  -2  -5   28.15    2.90
  -8  -2  -5   16.41    5.86
  -8  -2  -5   28.26    3.86
  -9  -2  -5  110.19    9.44
  -9  -2  -5  113.76    9.55
  -9  -2  -5   82.41   12.05
  -9  -2  -5  106.62   10.36
  -9  -2  -5  103.08    8.32
  -9  -2  -5  110.75   24.24
   9   2   5  111.83    8.71
 -10  -2  -5   35.97   21.06
 -10  -2  -5   53.77   11.01
 -10  -2  -5  104.85   22.01
 -10  -2  -5   46.10    8.89
 -10  -2  -5   55.54    8.07
  10   2   5   68.33    6.02
  10   2   5   74.45    5.54
   8  -3  -5   41.21    7.50
   8  -3  -5   49.27    4.86
   8  -3  -5   49.13    4.74
  -8   3   5   22.20   19.79
  -8   3   5   50.65    9.84
  -8   3   5   63.57    7.28
   7  -3  -5   66.86    6.13
   7  -3  -5   74.00    5.84
   7  -3  -5   69.32    5.89
   7  -3  -5   69.20    7.93
  -7   3   5   72.13    7.88
  -7   3   5   31.94   19.50
  -7   3   5   37.56   24.29
  -7   3   5   81.89   10.56
  -7   3   5   76.00    7.50
  -7   3   5   69.73    8.51
   6  -3  -5   11.65    1.72
   6  -3  -5   13.07    2.04
   6  -3  -5   16.27    2.19
   6  -3  -5   10.32    3.50
  -6   3   5   11.60    4.00
  -6   3   5    2.05   18.80
  -6   3   5   16.78    6.76
  -6   3   5   -1.77    9.52
  -6   3   5   14.86    3.22
  -6   3   5   13.63   16.44
  -6   3   5    9.04    4.73
  -6   3   5   12.94    4.19
   5  -3  -5   44.82    4.32
   5  -3  -5   56.13    4.53
   5  -3  -5   53.53    4.37
  -5   3   5   42.90    6.47
  -5   3   5   62.39    5.79
  -5   3   5   33.52   11.82
  -5   3   5   61.90   21.85
  -5   3   5   46.42   16.86
  -5   3   5   67.92    7.24
   4  -3  -5  190.49   13.00
   4  -3  -5  153.01   12.88
   4  -3  -5  175.54   13.01
  -4   3   5  193.62   14.73
  -4   3   5  138.55   24.83
  -4   3   5  155.44   27.17
  -4   3   5  145.46   13.80
  -4   3   5  180.43   13.99
   3  -3  -5  161.99   12.13
   3  -3  -5  142.95   12.01
   3  -3  -5  179.74   12.15
  -3   3   5  135.12   12.72
  -3   3   5  171.06   13.42
   2  -3  -5   11.12    1.51
   2  -3  -5   10.41    1.75
   2  -3  -5   14.36    1.81
  -2   3   5   12.16    2.01
  -2   3   5    7.96    2.01
   1  -3  -5   48.46    3.92
   1  -3  -5   41.31    3.86
   1  -3  -5   45.00    3.78
  -1   3   5   46.69    4.03
   0  -3  -5  217.11   17.35
   0  -3  -5  240.10   17.39
  -1  -3  -5   31.10    2.95
  -1  -3  -5   30.72    2.74
  -2  -3  -5   23.63    2.63
   2   3   5   28.50    3.79
   3   3   5  171.68   14.11
   4   3   5  166.59   13.72
  -5  -3  -5   27.12    6.20
   5   3   5   22.80    3.52
   6   3   5   44.18    4.91
  -7  -3  -5   85.38   11.27
  -7  -3  -5   75.05    8.14
  -7  -3  -5   75.02    6.74
  -7  -3  -5   77.61    6.80
  -7  -3  -5   63.44    9.96
   7   3   5   95.96    7.27
  -8  -3  -5   45.52    4.81
  -8  -3  -5   40.68    7.03
  -8  -3  -5   51.54    4.78
  -8  -3  -5   48.08    6.51
  -8  -3  -5   47.99   10.22
  -9  -3  -5    0.32    1.41
  -9  -3  -5    1.85    2.91
  -9  -3  -5   -2.11    4.73
  -9  -3  -5    7.98   18.78
  -9  -3  -5    1.95    1.82
  -9  -3  -5    0.06    5.47
  -9  -3  -5   11.48   13.87
   9   3   5   -0.53    2.36
   9   3   5   -1.60    1.82
 -10  -3  -5   53.51    5.91
 -10  -3  -5   48.13    7.38
 -10  -3  -5   39.82    7.83
 -10  -3  -5   51.85    5.95
 -10  -3  -5   34.87   10.70
 -10  -3  -5   92.33   18.69
 -10  -3  -5   73.97   21.11
  10   3   5   62.40    5.25
 -11  -3  -5   63.79   17.65
 -11  -3  -5  101.93   24.50
   7  -4  -5   26.13    2.95
   7  -4  -5   31.21    3.44
   7  -4  -5   27.24    3.31
   7  -4  -5   28.33    4.88
  -7   4   5   14.43   11.70
  -7   4   5   22.62    5.35
  -7   4   5   13.87    8.18
  -7   4   5   18.84   22.31
  -7   4   5   -0.66   16.98
  -7   4   5   30.89    5.31
  -7   4   5   17.71    6.96
   6  -4  -5   44.06    4.16
   6  -4  -5   41.08    3.89
   6  -4  -5   36.03    6.18
   6  -4  -5   42.86    3.75
  -6   4   5   25.78    7.37
  -6   4   5   32.30    5.84
  -6   4   5   29.30   18.13
  -6   4   5   26.60   21.37
  -6   4   5   41.91    5.86
   5  -4  -5   58.40    4.77
   5  -4  -5   49.22    4.35
   5  -4  -5   46.01    6.46
   5  -4  -5   50.19    4.40
  -5   4   5   32.93    8.15
  -5   4   5   53.21    5.65
  -5   4   5   52.51    6.94
  -5   4   5   43.49    8.87
  -5   4   5   50.47   21.03
  -5   4   5   30.43   16.70
   4  -4  -5    2.27    0.96
   4  -4  -5    2.43    1.22
   4  -4  -5    0.05    1.54
   4  -4  -5    5.65    2.89
  -4   4   5    2.71   16.50
  -4   4   5   -2.12   13.12
  -4   4   5    4.44    6.03
  -4   4   5    0.91    3.44
  -4   4   5    3.88    2.78
  -4   4   5    1.06    9.23
  -4   4   5   -0.74    1.44
   3  -4  -5  130.36    9.55
   3  -4  -5  138.81    9.59
   3  -4  -5  101.58    9.42
  -3   4   5  102.59   22.84
  -3   4   5  121.97   10.19
   2  -4  -5  164.76   12.45
   2  -4  -5  137.92   12.35
   2  -4  -5  177.97   12.53
  -2   4   5  167.45   12.92
   1  -4  -5   17.36    2.18
   1  -4  -5   16.70    2.16
   1  -4  -5   23.25    2.41
  -1   4   5   18.27    2.27
   0  -4  -5   16.36    2.29
   0  -4  -5   20.91    2.29
   0  -4  -5   22.86    2.46
   0   4   5   19.96    2.12
  -1  -4  -5  220.79   15.61
  -1  -4  -5  192.84   15.49
   1   4   5  193.68   16.51
   2   4   5  169.35   14.06
   3   4   5   41.58    5.21
   4   4   5   43.25    8.92
   4   4   5   50.14    5.37
   5   4   5   97.35    8.86
   5   4   5  111.22   12.71
   6   4   5   74.47   12.09
   6   4   5   63.24    6.18
  -7  -4  -5    9.80    4.67
  -7  -4  -5    5.10    3.16
  -7  -4  -5    8.82    5.14
  -7  -4  -5    8.81    1.67
  -7  -4  -5    6.84    1.55
   7   4   5    5.50    2.02
  -8  -4  -5  110.59   11.34
  -8  -4  -5  137.18   15.03
  -8  -4  -5  119.96    9.88
  -8  -4  -5  127.99   10.10
  -8  -4  -5  109.57   12.54
   8   4   5  119.04    9.91
  -9  -4  -5  136.99   11.08
  -9  -4  -5  131.73   11.02
  -9  -4  -5  127.06   13.69
  -9  -4  -5  128.06   12.59
  -9  -4  -5  120.42   16.22
  -9  -4  -5  147.66   11.36
 -10  -4  -5   36.53   16.06
 -10  -4  -5   24.69    3.70
 -10  -4  -5   16.89    3.01
 -10  -4  -5   35.13   17.73
 -10  -4  -5   22.24    3.58
 -10  -4  -5   17.00    8.06
 -10  -4  -5   21.63    4.54
 -10  -4  -5   20.56    6.03
 -11  -4  -5   11.64    4.32
 -11  -4  -5   24.59   15.61
 -11  -4  -5    9.69    2.73
 -11  -4  -5   12.88    3.23
 -11  -4  -5   11.14    5.86
 -11  -4  -5   26.24   17.44
 -11  -4  -5   14.93    2.95
 -11  -4  -5    1.68    8.23
   6  -5  -5   18.65    2.88
   6  -5  -5   17.10    2.38
   6  -5  -5   17.66    3.91
   6  -5  -5   14.12    2.40
  -6   5   5   15.03    3.40
  -6   5   5    3.76   10.28
  -6   5   5   16.88   21.61
  -6   5   5    3.76    6.27
  -6   5   5   11.62   17.31
  -6   5   5   19.82    6.74
  -6   5   5   19.27    5.63
   5  -5  -5   89.01    7.27
   5  -5  -5   85.88    8.85
   5  -5  -5   92.80    7.38
   5  -5  -5   92.33    7.17
  -5   5   5   75.28   10.94
  -5   5   5   74.77   11.67
  -5   5   5   58.99   19.72
  -5   5   5   92.15    8.43
  -5   5   5   93.71   25.97
   4  -5  -5  128.34   10.09
   4  -5  -5  137.72   10.05
   4  -5  -5  140.21   10.28
   4  -5  -5  126.36   11.24
  -4   5   5  117.54   25.08
  -4   5   5   91.12   14.99
  -4   5   5  127.44   10.88
  -4   5   5  101.22   23.25
   3  -5  -5   18.86    2.90
   3  -5  -5   19.06    2.35
   3  -5  -5   13.84    2.34
   3  -5  -5   20.31    3.66
  -3   5   5    7.61    6.08
  -3   5   5   19.51   17.53
  -3   5   5   16.06    9.93
  -3   5   5   17.63    3.10
  -3   5   5   16.55   13.72
   2  -5  -5   31.31    3.12
   2  -5  -5   26.23    2.97
  -2   5   5   32.02    8.46
  -2   5   5   31.56    3.47
   1  -5  -5  178.35   13.28
   1  -5  -5  161.04   13.04
  -1   5   5  167.39   13.31
   0  -5  -5   60.20    5.53
   0  -5  -5   53.37    4.89
   0   5   5   57.58    4.86
  -1  -5  -5    1.86    1.32
  -1  -5  -5   -0.31    1.09
   1   5   5   -0.40    1.50
   1   5   5    0.30    2.64
  -2  -5  -5  176.36   12.59
   2   5   5  144.49   13.45
   3   5   5  191.35   16.33
   3   5   5  219.07   18.69
   4   5   5   58.92    6.04
   4   5   5   70.13    9.67
  -5  -5  -5   13.45    4.59
   5   5   5    3.64    2.00
   5   5   5    7.80    5.20
  -6  -5  -5  133.96   19.51
   6   5   5  109.69    9.14
   6   5   5  101.99   14.07
  -7  -5  -5   88.56    7.67
  -7  -5  -5  104.93   10.54
  -7  -5  -5   97.24    7.85
  -7  -5  -5   80.20    9.55
   7   5   5   92.26    7.76
  -8  -5  -5    2.42    4.48
  -8  -5  -5   -0.45    1.25
  -8  -5  -5   -2.43    5.06
  -8  -5  -5   -0.76    1.42
  -8  -5  -5    1.08    1.36
  -8  -5  -5    2.58    3.07
   8   5   5    0.42    1.56
   8   5   5   -0.52    2.15
  -9  -5  -5   45.82    7.22
  -9  -5  -5   46.65    8.78
  -9  -5  -5   40.39    4.56
  -9  -5  -5   48.28    4.82
  -9  -5  -5   46.03   10.33
  -9  -5  -5   37.09    4.65
 -10  -5  -5  125.77   10.26
 -10  -5  -5  123.26   10.37
 -10  -5  -5  169.31   28.66
 -10  -5  -5  113.11   20.41
 -10  -5  -5  116.62   12.25
 -10  -5  -5  121.61   10.65
 -10  -5  -5  116.50   13.64
 -11  -5  -5   32.77   17.31
 -11  -5  -5   34.95    5.25
 -11  -5  -5   35.43    4.83
 -11  -5  -5   30.70    5.79
 -11  -5  -5   34.94    4.68
 -11  -5  -5   24.23   10.73
 -11  -5  -5   31.77    7.36
   6  -6  -5   38.77    6.18
   6  -6  -5   32.60    3.80
   6  -6  -5   31.80    4.47
  -6   6   5   13.83    7.26
  -6   6   5   17.12   17.95
  -6   6   5   24.98   21.69
  -6   6   5   27.22    6.63
  -6   6   5   33.39    5.37
   5  -6  -5    1.55    1.58
   5  -6  -5    2.55    2.91
   5  -6  -5    0.81    1.51
   5  -6  -5   -1.33    1.10
  -5   6   5   -7.29   18.08
  -5   6   5   -5.18    9.33
  -5   6   5   -4.06    3.70
  -5   6   5    1.89    6.00
  -5   6   5   -2.40    2.14
  -5   6   5    5.30    5.81
  -5   6   5    1.00   15.79
   4  -6  -5   40.65    3.89
   4  -6  -5   43.62    4.12
   4  -6  -5   44.18    4.34
   4  -6  -5   33.78    5.74
  -4   6   5   33.60    8.02
  -4   6   5   37.72   20.62
  -4   6   5   35.71   17.54
  -4   6   5   43.93    4.95
   3  -6  -5  149.16   11.45
   3  -6  -5  144.74   11.27
   3  -6  -5  138.73   12.23
   3  -6  -5  154.23   11.46
  -3   6   5  114.99   14.96
  -3   6   5  124.17   30.81
  -3   6   5  147.73   11.92
   2  -6  -5   82.61    7.08
   2  -6  -5   85.47    8.29
   2  -6  -5   89.46    7.34
   2  -6  -5   85.46    7.23
  -2   6   5   59.98   23.37
  -2   6   5   98.47    7.65
  -2   6   5   71.21   11.16
   1  -6  -5    3.71    1.40
   1  -6  -5    4.38    1.76
   1  -6  -5    3.71    1.27
   1  -6  -5    0.91    2.57
  -1   6   5    0.85    3.35
  -1   6   5    0.58    4.28
  -1   6   5    3.20    2.03
  -1   6   5   -0.12    1.75
   0  -6  -5  101.86    8.60
   0  -6  -5  107.65    8.83
   0   6   5  109.65    8.62
  -1  -6  -5  155.86   12.54
   1   6   5  163.49   12.39
  -2  -6  -5   27.00    3.30
  -2  -6  -5   26.89    3.44
   2   6   5   27.67    4.06
   3   6   5   79.03    7.25
   4   6   5  172.80   16.34
   4   6   5  156.95   13.06
   5   6   5  137.19   11.15
   5   6   5  142.51   14.78
  -6  -6  -5    2.27    2.63
  -6  -6  -5    4.93    5.26
  -6  -6  -5    7.54    4.63
   6   6   5    2.96    1.59
   6   6   5    5.07    6.07
  -7  -6  -5   81.62    7.50
  -7  -6  -5   89.50    7.58
  -7  -6  -5  102.60   10.39
  -7  -6  -5  114.04   12.86
  -7  -6  -5   84.14    9.85
  -7  -6  -5   82.08    7.49
   7   6   5   85.95    7.35
  -8  -6  -5  124.22   10.09
  -8  -6  -5  110.34    9.81
  -8  -6  -5  138.72   12.84
  -8  -6  -5  157.31   16.52
  -8  -6  -5   98.01   11.65
  -8  -6  -5  118.94    9.78
   8   6   5  115.48    9.60
  -9  -6  -5   45.80    7.80
  -9  -6  -5   32.99    5.88
  -9  -6  -5   37.32    4.17
  -9  -6  -5   48.06   10.86
  -9  -6  -5   32.88   21.27
  -9  -6  -5   31.34    4.07
  -9  -6  -5   32.42    4.19
   9   6   5   38.78    3.82
 -10  -6  -5    5.92    1.88
 -10  -6  -5    8.81    4.35
 -10  -6  -5    5.38    2.01
 -10  -6  -5   16.26   20.14
 -10  -6  -5    4.21    1.93
 -10  -6  -5    2.77    4.68
 -11  -6  -5   42.33   12.58
 -11  -6  -5   54.36    8.67
 -11  -6  -5   52.00    5.48
 -11  -6  -5   45.15    5.29
 -11  -6  -5   45.78    5.81
 -11  -6  -5   33.81   21.67
   5  -7  -5   41.91    6.45
   5  -7  -5   54.42    5.01
   5  -7  -5   47.30    5.17
  -5   7   5   68.31   27.41
  -5   7   5   40.28    8.55
  -5   7   5   38.31    7.85
  -5   7   5    7.51   19.08
   4  -7  -5   59.40    5.43
   4  -7  -5   62.60    5.41
   4  -7  -5   46.06    6.66
   4  -7  -5   56.06    5.06
  -4   7   5   59.57    6.25
  -4   7   5   42.26    8.95
  -4   7   5   32.89   19.07
  -4   7   5   79.13   23.98
   3  -7  -5   -0.81    1.54
   3  -7  -5    3.34    1.29
   3  -7  -5   -0.50    2.56
   3  -7  -5   -0.26    1.84
  -3   7   5   19.41   16.26
  -3   7   5   -3.92    3.46
  -3   7   5    2.51    1.85
  -3   7   5   -2.88   17.76
  -3   7   5    7.06    5.39
   2  -7  -5  127.13   11.19
   2  -7  -5  127.47   10.19
   2  -7  -5  126.62   10.41
   2  -7  -5  130.52   10.41
  -2   7   5  108.96   13.43
  -2   7   5  130.66   30.59
  -2   7   5  136.73   10.70
   1  -7  -5  102.62    8.19
   1  -7  -5   96.86    8.41
   1  -7  -5  100.82    8.45
   1  -7  -5  102.20    9.27
  -1   7   5  102.68    8.44
  -1   7   5   88.92   11.12
   0  -7  -5   14.16    3.04
   0  -7  -5   13.21    2.42
   0  -7  -5   16.06    2.71
   0  -7  -5   15.54    2.35
   0   7   5   16.50    2.30
   0   7   5    9.86    3.75
   0   7   5   16.09    4.79
   0   7   5    7.28    3.45
  -1  -7  -5   35.86    4.38
  -1  -7  -5   35.76    4.13
   1   7   5   42.72    3.58
   1   7   5   30.61    4.81
  -2  -7  -5  171.63   13.48
  -2  -7  -5  170.11   13.76
   2   7   5  169.33   13.07
   2   7   5  168.30   13.89
  -3  -7  -5  105.61    9.26
  -3  -7  -5  103.41    8.85
   3   7   5  113.32    9.12
  -4  -7  -5   -0.30    2.29
   4   7   5   -2.80    5.00
   4   7   5    1.33    1.53
  -5  -7  -5   39.57    6.16
   5   7   5   41.89    4.25
   5   7   5   42.69    9.46
  -6  -7  -5   41.47    4.51
  -6  -7  -5   40.85    7.73
  -6  -7  -5   48.11    8.39
  -6  -7  -5   46.90    4.84
   6   7   5   43.91    4.28
   6   7   5   42.81    8.61
  -7  -7  -5   18.98    4.62
  -7  -7  -5   17.56    2.77
  -7  -7  -5   13.02    2.29
  -7  -7  -5   15.10    2.29
  -7  -7  -5   15.55    4.86
  -7  -7  -5   17.25    2.63
  -7  -7  -5   24.90    6.66
   7   7   5   16.28    2.30
  -8  -7  -5   14.96    2.59
  -8  -7  -5   16.26    5.23
  -8  -7  -5   12.19    1.95
  -8  -7  -5   17.93    4.46
  -8  -7  -5   11.19    1.79
  -8  -7  -5   11.92    7.16
  -8  -7  -5   15.94    2.58
   8   7   5   11.53    2.04
   8   7   5   12.19    2.22
  -9  -7  -5  109.76    9.21
  -9  -7  -5   97.42   11.48
  -9  -7  -5  100.71    8.11
  -9  -7  -5  112.13    9.03
  -9  -7  -5  101.90    8.80
  -9  -7  -5  135.26   17.36
  -9  -7  -5  124.83   12.43
   9   7   5   96.10   11.14
   9   7   5   92.36    8.43
 -10  -7  -5   65.97    6.57
 -10  -7  -5   70.90   10.41
 -10  -7  -5   81.12   25.78
 -10  -7  -5   62.79    6.19
 -10  -7  -5   65.43    6.06
 -10  -7  -5   77.69   17.91
 -10  -7  -5   57.10    9.42
  10   7   5   75.02    7.21
  10   7   5   54.20    5.53
 -11  -7  -5   15.30    2.85
 -11  -7  -5   12.60    2.89
 -11  -7  -5   10.38    5.72
 -11  -7  -5   12.13    4.87
 -11  -7  -5   11.43   11.73
 -11  -7  -5   49.00   26.64
 -11  -7  -5   13.03    2.59
   4  -8  -5   97.37    8.72
   4  -8  -5   91.29    8.50
  -4   8   5   87.90   15.78
  -4   8   5  113.31    9.45
  -4   8   5  149.72   32.72
   3  -8  -5   76.90    7.01
   3  -8  -5   85.01    7.33
   3  -8  -5   65.78    8.25
   3  -8  -5   86.59    7.58
  -3   8   5   93.17    7.91
  -3   8   5  136.38   27.55
  -3   8   5   81.20   10.98
   2  -8  -5   -4.05    2.45
   2  -8  -5    1.69    3.25
   2  -8  -5    0.96    1.61
   2  -8  -5   -0.09    1.67
   2  -8  -5    1.71    1.25
  -2   8   5    5.64    4.31
  -2   8   5   15.68   16.58
  -2   8   5   -5.01    9.76
  -2   8   5  -10.26   17.44
  -2   8   5   -0.11    3.33
  -2   8   5    1.49    1.68
   1  -8  -5   45.68    6.11
   1  -8  -5   45.46    4.64
   1  -8  -5   52.58    5.06
   1  -8  -5   42.94    5.06
   1  -8  -5   49.16    6.28
  -1   8   5   54.49    4.96
  -1   8   5   41.21    7.30
  -1   8   5   44.12   19.69
   0  -8  -5  119.71   10.17
   0  -8  -5  109.59    9.18
   0  -8  -5  113.17    9.57
   0  -8  -5  120.99   10.17
   0  -8  -5  108.12    9.54
   0   8   5  119.47    9.21
   0   8   5   97.79   11.54
   0   8   5   89.40   10.38
  -1  -8  -5   25.03    4.01
  -1  -8  -5   26.44    4.17
  -1  -8  -5   21.69    3.81
  -1  -8  -5   24.90    4.10
  -1  -8  -5   23.52    3.52
   1   8   5   24.98    2.84
   1   8   5   12.40    7.27
   1   8   5   27.40    4.32
   1   8   5   17.05    4.75
  -2  -8  -5    7.08    2.16
  -2  -8  -5    8.48    2.40
  -2  -8  -5    9.81    3.47
  -2  -8  -5    7.48    2.32
   2   8   5   10.68    4.36
   2   8   5   13.03    5.22
   2   8   5    9.17    2.78
   2   8   5    2.27    2.19
   2   8   5   13.26    6.06
   2   8   5    7.12    1.38
  -3  -8  -5  105.50    9.04
  -3  -8  -5  105.41    8.99
  -3  -8  -5  107.09    9.39
   3   8   5  107.57    8.12
   3   8   5   74.86   12.19
   3   8   5   90.50   10.17
   3   8   5  108.68    8.84
  -4  -8  -5  108.55    8.95
  -4  -8  -5   97.20    8.73
  -4  -8  -5   92.88    9.16
   4   8   5  105.08    8.60
   4   8   5  124.55   12.70
   4   8   5   79.52   11.59
   4   8   5  107.97    9.78
  -5  -8  -5   19.33    3.12
  -5  -8  -5   25.88    5.48
   5   8   5   16.14    2.78
   5   8   5   22.57    3.92
   5   8   5   13.66    5.39
   5   8   5   20.20    7.03
  -6  -8  -5   -2.69    4.40
  -6  -8  -5    0.11    3.62
  -6  -8  -5    3.59    4.10
  -6  -8  -5    3.11    1.61
  -6  -8  -5    2.14    2.35
  -6  -8  -5   -1.14    1.37
   6   8   5    4.27    3.01
   6   8   5    1.48    1.29
   6   8   5   -0.03    4.78
  -7  -8  -5   82.40    6.86
  -7  -8  -5   79.43    7.31
  -7  -8  -5   86.64   10.08
   7   8   5   70.27    6.50
   7   8   5   65.64   10.05
   7   8   5   80.11    7.58
  -8  -8  -5   59.16    5.44
  -8  -8  -5   63.97    9.20
  -8  -8  -5   56.66    5.63
  -8  -8  -5   56.79    5.90
  -8  -8  -5   68.02   12.69
  -8  -8  -5   59.82    9.30
  -8  -8  -5   51.19    5.06
   8   8   5   65.55    6.28
   8   8   5   42.32    7.09
   8   8   5   53.29    5.11
   8   8   5   66.11    5.38
  -9  -8  -5    0.69    2.82
  -9  -8  -5    1.78    1.62
  -9  -8  -5   -0.80    0.86
  -9  -8  -5    0.22    1.21
  -9  -8  -5   -4.38    7.76
  -9  -8  -5    4.14    4.22
  -9  -8  -5    1.01    1.95
  -9  -8  -5    1.75    4.89
   9   8   5    2.78    2.64
   9   8   5   -1.97    4.49
   9   8   5    2.49    1.48
 -10  -8  -5   34.33    4.57
 -10  -8  -5   33.17    4.00
 -10  -8  -5   30.10    6.63
 -10  -8  -5   32.51    4.32
 -10  -8  -5   31.08    7.05
 -10  -8  -5   49.51   12.82
  10   8   5   36.74    5.72
  10   8   5   30.08    5.26
 -11  -8  -5   38.06    7.37
 -11  -8  -5   67.16   10.89
 -11  -8  -5   63.19   16.70
 -11  -8  -5   45.02    5.91
 -11  -8  -5   41.19    5.33
 -11  -8  -5   45.06    5.71
  11   8   5   52.96    6.43
  11   8   5   47.66    4.53
  11   8   5   53.26    8.21
   3  -9  -5   88.42    9.06
   3  -9  -5   67.85    8.22
   3  -9  -5   77.85    7.44
   3  -9  -5   74.04    7.09
  -3   9   5   83.27   10.68
  -3   9   5  117.60   24.17
  -3   9   5   81.93    7.76
   2  -9  -5   98.27   10.62
   2  -9  -5   82.69    9.21
   2  -9  -5   93.13    8.31
   2  -9  -5   95.54    8.08
   2  -9  -5   92.44    8.55
  -2   9   5   93.84   11.27
  -2   9   5  108.43    8.65
   1  -9  -5   23.78    3.41
   1  -9  -5   27.13    4.41
   1  -9  -5   20.87    3.47
   1  -9  -5   22.79    4.11
   1  -9  -5   22.44    3.32
  -1   9   5   22.11    5.51
  -1   9   5    1.67   17.11
  -1   9   5   26.08    3.52
  -1   9   5   14.50    4.59
  -1   9   5   18.36    8.86
  -1   9   5   36.75   19.24
   0  -9  -5   18.48    3.36
   0  -9  -5   21.78    3.99
   0  -9  -5   17.59    2.93
   0  -9  -5   17.78    4.00
   0  -9  -5   18.58    3.49
   0   9   5    6.56    7.67
   0   9   5   24.95   19.17
   0   9   5   22.84    3.08
   0   9   5   20.74    4.76
   0   9   5   20.19    5.10
  -1  -9  -5  106.54    9.73
  -1  -9  -5  115.78   10.10
  -1  -9  -5  116.19   10.21
  -1  -9  -5  107.00    9.91
   1   9   5   99.87    9.95
   1   9   5  102.30   11.41
   1   9   5  123.39    9.93
   1   9   5   77.25   13.35
  -2  -9  -5   91.90    7.84
  -2  -9  -5   85.32    7.52
  -2  -9  -5   70.79    7.87
  -2  -9  -5   75.33    8.30
  -2  -9  -5   83.14    8.53
   2   9   5   87.93    6.60
   2   9   5   74.07    7.45
   2   9   5   56.20    9.48
   2   9   5   68.02    9.15
   2   9   5   63.14    9.24
  -3  -9  -5    8.12    2.77
  -3  -9  -5    6.85    3.35
  -3  -9  -5    4.88    2.36
  -3  -9  -5    1.66    3.62
   3   9   5    6.02    4.09
   3   9   5    8.06    4.33
   3   9   5    4.96    1.22
   3   9   5    7.79    5.31
   3   9   5    4.66    3.82
  -4  -9  -5   47.27    8.29
  -4  -9  -5   42.03    4.87
  -4  -9  -5   40.44    6.56
  -4  -9  -5   41.30    5.00
  -4  -9  -5   41.94    5.94
   4   9   5   37.60    3.50
   4   9   5   29.96    6.87
   4   9   5   43.46    6.15
   4   9   5   38.66    4.32
  -5  -9  -5   48.65    9.02
  -5  -9  -5   63.96    6.11
  -5  -9  -5   62.14    6.26
   5   9   5   65.73    5.64
   5   9   5   68.27   12.98
   5   9   5   45.31    7.77
   5   9   5   70.12    7.03
  -6  -9  -5   44.47    5.00
  -6  -9  -5   65.27    8.36
  -6  -9  -5   45.17    8.81
  -6  -9  -5   48.44    5.09
   6   9   5   30.78    6.92
   6   9   5   51.11    4.66
   6   9   5   58.36    6.04
  -7  -9  -5    2.95    5.34
  -7  -9  -5    3.05    4.38
  -7  -9  -5    3.25    2.65
  -7  -9  -5    3.79    1.65
  -7  -9  -5    3.09    1.41
  -7  -9  -5    6.56    4.86
   7   9   5    2.20    4.86
   7   9   5    3.56    1.59
   7   9   5    2.31    2.84
  -8  -9  -5   98.96   10.92
  -8  -9  -5   70.80    7.41
  -8  -9  -5   75.47    6.82
  -8  -9  -5   71.07    7.07
   8   9   5   87.49    7.50
   8   9   5   68.92   10.11
   8   9   5   73.51    6.54
   8   9   5   77.05    6.64
  -9  -9  -5   91.81    8.47
  -9  -9  -5  116.60   12.32
  -9  -9  -5  129.04   18.47
  -9  -9  -5   89.87    8.13
  -9  -9  -5   79.57    7.76
  -9  -9  -5   91.97    8.64
   9   9   5   93.74    8.37
   9   9   5   96.62    7.84
   9   9   5   81.23   10.91
   9   9   5  112.63    8.71
 -10  -9  -5   16.26    4.33
 -10  -9  -5   19.57    3.16
 -10  -9  -5   19.97    2.33
 -10  -9  -5   21.74    3.85
 -10  -9  -5   31.21   13.07
 -10  -9  -5   23.66    8.14
  10   9   5   13.47    5.23
  10   9   5   23.30    3.73
  10   9   5   20.37    3.03
 -11  -9  -5    1.25    3.28
   2 -10  -5   18.65    4.22
   2 -10  -5   15.94    2.91
   2 -10  -5   16.81    3.15
   2 -10  -5   15.29    3.81
   2 -10  -5   15.10    4.08
  -2  10   5   18.02    5.04
  -2  10   5    6.64    4.85
  -2  10   5   24.28    4.34
  -2  10   5   24.58   19.16
  -2  10   5   16.26   10.12
  -2  10   5   -1.69   21.09
   1 -10  -5   89.27    9.04
   1 -10  -5   75.09    8.23
   1 -10  -5   81.08    8.03
   1 -10  -5   81.33    7.69
  -1  10   5  100.51    7.98
  -1  10   5  135.95   29.02
   0 -10  -5   39.97    5.28
   0 -10  -5   37.69    5.41
   0 -10  -5   44.88    5.97
   0 -10  -5   37.11    4.61
   0 -10  -5   32.89    6.15
   0  10   5   30.68    5.97
   0  10   5   68.10   21.71
   0  10   5   17.25    8.43
   0  10   5   46.18    4.49
   0  10   5   36.73    6.88
   0  10   5   19.27    8.39
  -1 -10  -5    5.20    2.94
  -1 -10  -5   -3.35    2.66
  -1 -10  -5   -0.53    2.74
  -1 -10  -5    0.93    3.09
  -1 -10  -5    1.38    2.13
   1  10   5    1.96    3.49
   1  10   5   15.79   18.45
   1  10   5    3.74    1.52
   1  10   5   -5.12    5.71
   1  10   5    3.03    3.77
   1  10   5    6.33    6.48
  -2 -10  -5   74.10    7.40
  -2 -10  -5   69.65    8.08
  -2 -10  -5   68.94    8.49
  -2 -10  -5   62.87    7.94
  -2 -10  -5   77.35    7.66
   2  10   5   59.97    8.88
   2  10   5   56.66    9.13
   2  10   5   77.24    6.23
   2  10   5   82.93    7.40
  -3 -10  -5  114.51   12.79
  -3 -10  -5  111.16   11.68
  -3 -10  -5  143.54   11.52
  -3 -10  -5  152.01   11.63
  -3 -10  -5  137.00   12.17
   3  10   5  105.28   12.80
   3  10   5  130.57   10.73
   3  10   5  115.03   12.03
   3  10   5  140.55   10.15
   3  10   5   99.04   13.81
  -4 -10  -5   75.65    8.32
  -4 -10  -5   68.07    8.68
  -4 -10  -5   69.17    6.90
  -4 -10  -5   68.65    6.63
  -4 -10  -5   55.95    7.81
   4  10   5   45.85    8.42
   4  10   5   69.37    6.09
   4  10   5   65.68    7.78
   4  10   5   61.01    5.41
  -5 -10  -5    6.23    4.02
  -5 -10  -5    1.19    3.17
  -5 -10  -5    4.14    2.04
  -5 -10  -5    3.65    2.22
  -5 -10  -5    1.95    4.70
  -5 -10  -5    0.21    4.84
   5  10   5    2.53    4.46
   5  10   5    0.33    3.09
   5  10   5    3.09    1.09
   5  10   5    5.91    5.40
   5  10   5    3.55    1.69
  -6 -10  -5   69.42    7.08
  -6 -10  -5   62.92   10.27
  -6 -10  -5   77.55    7.27
   6  10   5   76.09    6.54
   6  10   5   84.53    7.69
  -7 -10  -5   60.36    5.95
  -7 -10  -5   72.31   10.03
  -7 -10  -5   55.52    7.18
  -7 -10  -5   59.74    6.11
   7  10   5   49.31    8.06
   7  10   5   66.67    5.62
  -8 -10  -5    0.61    1.63
  -8 -10  -5    2.66    2.87
  -8 -10  -5    1.02    1.85
  -8 -10  -5   -1.07    5.23
  -8 -10  -5    2.03    4.99
  -8 -10  -5    3.47    1.65
   8  10   5    0.80    5.01
   8  10   5    2.31    2.70
   8  10   5    4.11    1.58
  -9 -10  -5   45.20    5.77
  -9 -10  -5   44.16    5.34
  -9 -10  -5   52.11    9.45
  -9 -10  -5   41.65    4.79
  -9 -10  -5   38.22    4.67
   9  10   5   46.43    4.52
   9  10   5   41.90    7.02
   9  10   5   55.96    5.63
 -10 -10  -5   77.36    6.89
 -10 -10  -5   76.94    7.94
 -10 -10  -5   75.15    8.07
 -10 -10  -5   95.48   12.12
 -10 -10  -5  111.46   12.80
 -10 -10  -5   77.16    7.41
  10  10   5   98.75    8.11
  10  10   5   62.96   10.52
  10  10   5   79.09    7.03
   0 -11  -5   22.08    4.55
   0 -11  -5   23.65    5.68
   0 -11  -5   27.54    4.95
   0 -11  -5   22.20    4.52
   0 -11  -5   28.44    4.41
   0  11   5   34.27    4.09
   0  11   5   54.84   20.14
   0  11   5   15.31    7.87
   0  11   5   39.69    7.12
  -1 -11  -5   58.91    7.40
  -1 -11  -5   66.01    7.63
  -1 -11  -5   65.00    6.84
  -1 -11  -5   61.59    7.55
  -1 -11  -5   68.62    8.25
   1  11   5   78.59   10.09
   1  11   5   60.74   10.45
   1  11   5   42.74    8.97
   1  11   5   59.90    8.88
   1  11   5   77.31    6.18
  -2 -11  -5    9.24    3.61
  -2 -11  -5    8.01    3.28
  -2 -11  -5   14.68    4.60
  -2 -11  -5   15.80    3.71
  -2 -11  -5   18.70    4.13
  -2 -11  -5    9.20    4.32
   2  11   5   13.80    3.60
   2  11   5   18.47    4.02
   2  11   5   26.51   23.38
   2  11   5    9.66    5.42
   2  11   5    8.59    5.86
   2  11   5    9.74    4.44
  -3 -11  -5   14.73    4.05
  -3 -11  -5    5.77    4.81
  -3 -11  -5   10.75    4.38
  -3 -11  -5    9.27    4.21
  -3 -11  -5    4.23    3.54
  -3 -11  -5   11.22    3.07
   3  11   5    8.53    2.72
   3  11   5    7.58    4.70
   3  11   5    6.98    4.45
   3  11   5   12.99    2.40
   3  11   5    0.58    5.28
  -4 -11  -5   30.33    7.62
  -4 -11  -5   42.50    7.58
  -4 -11  -5   49.26    8.57
  -4 -11  -5   50.88    5.87
  -4 -11  -5   70.03    8.52
   4  11   5   46.89    7.41
   4  11   5   32.26    7.35
   4  11   5   50.96    7.12
   4  11   5   51.43    5.09
  -5 -11  -5   51.56    6.10
  -5 -11  -5   51.85    8.04
  -5 -11  -5   59.03    8.96
  -5 -11  -5   65.36    6.49
  -5 -11  -5   42.41    9.14
   5  11   5   51.57    9.01
   5  11   5   41.86    7.65
   5  11   5   70.07    7.01
   5  11   5   57.97    5.48
  -6 -11  -5    6.22    5.97
  -6 -11  -5    3.60    4.78
  -6 -11  -5    7.40    2.42
  -6 -11  -5    5.41    5.30
  -6 -11  -5    2.60    1.95
   6  11   5   -0.05    4.66
   6  11   5    7.10    3.26
   6  11   5    5.63    5.03
   6  11   5    4.25    1.82
  -7 -11  -5   18.88    5.67
  -7 -11  -5   19.62    5.86
  -7 -11  -5   15.01    2.97
  -7 -11  -5   17.13    3.38
   7  11   5   27.37    4.09
   7  11   5   11.72    5.77
   7  11   5   25.82    3.21
  -8 -11  -5   55.83    7.91
  -8 -11  -5   68.33    9.99
  -8 -11  -5   72.10   10.67
  -8 -11  -5   62.23    6.73
   8  11   5   48.89    8.45
   8  11   5   82.19    6.18
  -9 -11  -5   18.23    3.47
  -9 -11  -5   15.16    2.95
  -9 -11  -5   17.84    6.87
  -9 -11  -5   27.42    6.60
  -9 -11  -5   18.43    3.17
  -9 -11  -5   13.98    3.78
   9  11   5   29.09    4.35
   9  11   5   18.04    5.86
   9  11   5   29.51    4.60
  -2 -12  -5   72.85    9.36
  -2 -12  -5   69.10    8.12
  -2 -12  -5   83.88    9.93
  -2 -12  -5   90.93    8.69
  -2 -12  -5   71.42    9.27
   2  12   5   68.99    9.86
   2  12   5   60.50   10.10
   2  12   5   80.11    6.82
   2  12   5   97.15    8.54
  -3 -12  -5   49.71    8.17
  -3 -12  -5   43.31    6.40
  -3 -12  -5   38.92    6.69
  -3 -12  -5   41.03    6.09
  -3 -12  -5   41.92    7.10
   3  12   5   51.62    7.54
   3  12   5   45.67    8.50
   3  12   5   23.50    7.30
   3  12   5   53.20    5.58
  -4 -12  -5    0.34    3.89
  -4 -12  -5    0.40    4.27
  -4 -12  -5    2.94    4.78
  -4 -12  -5   -0.49    2.58
   4  12   5    2.00    5.44
   4  12   5    4.94    2.27
   4  12   5    2.83    4.47
   4  12   5    0.42    4.19
  -5 -12  -5   24.80    4.35
  -5 -12  -5   10.84    5.71
  -5 -12  -5   19.26    6.65
  -5 -12  -5   18.01    6.15
  -5 -12  -5   25.93    5.49
  -5 -12  -5   18.41    3.52
   5  12   5   17.78    6.71
   5  12   5   24.25    5.73
   5  12   5   16.33    5.64
   5  12   5   24.31    3.66
  -6 -12  -5   43.74    8.13
  -6 -12  -5   69.84    6.88
  -6 -12  -5   41.04    8.56
   6  12   5   52.01    9.68
   6  12   5   60.46    6.97
   6  12   5   62.47    5.53
   6  12   5   35.81    8.05
  -7 -12  -5   14.23    5.71
  -7 -12  -5    5.10    2.55
  -7 -12  -5    4.57    5.51
  -7 -12  -5    6.44    2.19
   7  12   5    8.79    5.66
   7  12   5    4.14    3.19
   7  12   5    2.74    5.21
   7  12   5   10.74    4.37
  -8 -12  -5    9.73    2.84
  -8 -12  -5    5.85    4.61
  -8 -12  -5   19.34    6.36
  -8 -12  -5    8.69    2.49
   8  12   5   -0.47    5.26
   8  12   5   15.96    3.61
  -3  -8   6    9.20    5.23
  -2  -8   6   41.20    6.47
   6   7  -6    0.53    2.68
   6   7  -6    0.46    0.64
   6   7  -6    0.73    0.59
   6   7  -6    0.97    1.33
  -6  -7   6    0.64    1.84
  -6  -7   6    2.89    4.18
  -6  -7   6   -0.30    5.86
  -6  -7   6    1.83    2.20
  -6  -7   6    4.98    3.70
  -6  -7   6    3.11    3.75
   5   7  -6   17.74    1.91
   5   7  -6   15.41    3.27
   5   7  -6   16.77    2.02
  -5  -7   6   10.04    4.24
  -5  -7   6   11.79    4.35
  -5  -7   6   14.35    4.77
  -5  -7   6   17.41    2.39
   4   7  -6   31.10    3.30
   4   7  -6   26.41    3.45
   4   7  -6   35.34    3.55
   4   7  -6   29.33    2.60
   4   7  -6   29.92    5.11
  -4  -7   6   18.55    5.29
  -4  -7   6   25.02    3.39
  -4  -7   6   32.65    6.46
  -4  -7   6   20.59    6.57
   3   7  -6   18.03    1.87
   3   7  -6   16.21    2.04
   3   7  -6   19.97    2.71
   3   7  -6   25.43    4.49
   3   7  -6   16.77    2.51
  -3  -7   6   14.82    3.11
  -3  -7   6   16.99    4.08
  -3  -7   6   20.91    4.60
  -3  -7   6   12.71    4.44
  -3  -7   6   21.87    2.87
   2   7  -6    4.53    1.39
   2   7  -6    4.81    1.05
   2   7  -6    4.21    0.99
   2   7  -6    4.31    1.39
   2   7  -6    3.20    2.63
  -2  -7   6    3.22    2.86
  -2  -7   6   -1.86    4.43
  -2  -7   6    3.28    1.79
  -2  -7   6    3.97    1.82
  -2  -7   6    6.33    3.36
  -2  -7   6    2.09    3.03
   1   7  -6   43.49    3.49
   1   7  -6   36.26    3.90
   1   7  -6   40.70    3.72
   1   7  -6   41.42    3.88
   1   7  -6   42.35    5.52
  -1  -7   6   36.75    5.89
  -1  -7   6   32.70    5.33
  -1  -7   6   29.89    5.41
  -1  -7   6   36.75    6.01
  -1  -7   6   44.00    5.65
  -1  -7   6   34.83    4.77
   0   7  -6   28.80    2.92
   0   7  -6   29.81    3.33
   0   7  -6   31.23    3.26
   0   7  -6   37.99    5.38
   0   7  -6   27.82    4.08
   0  -7   6   24.85    5.37
   0  -7   6   28.43    4.24
   0  -7   6   29.51    4.44
   0  -7   6   32.62    4.33
   0  -7   6   27.86    4.96
  -1   7  -6   21.57   12.15
  -1   7  -6    3.29    3.18
  -1   7  -6    1.14    1.08
  -1   7  -6    4.37    1.42
  -1   7  -6    4.24    2.05
   1  -7   6    3.33    2.65
   1  -7   6    4.75    1.83
   1  -7   6    3.75    2.40
   1  -7   6    2.14    2.03
   1  -7   6    4.45    2.69
   1  -7   6    2.89    3.12
   7   6  -6   38.27    4.95
   7   6  -6   30.58    3.21
   7   6  -6   29.68    2.76
  -7  -6   6   30.90    6.82
  -7  -6   6   31.11    3.69
  -7  -6   6   23.78    7.09
  -7  -6   6   24.99    4.19
  -7  -6   6   26.60    5.10
  -7  -6   6   28.13    6.95
   6   6  -6   73.75    6.66
   6   6  -6   62.33    5.02
   6   6  -6   65.64    5.12
   6   6  -6   62.93    5.40
  -6  -6   6   65.54    6.50
  -6  -6   6   53.86    8.30
  -6  -6   6   58.54    7.68
  -6  -6   6   45.15   10.39
  -6  -6   6   63.66    5.67
  -6  -6   6   62.60   10.36
   5   6  -6   15.67    1.75
   5   6  -6   14.40    2.26
   5   6  -6   14.04    1.59
   5   6  -6   16.41    2.96
  -5  -6   6   18.95    4.52
  -5  -6   6   19.12    4.35
  -5  -6   6   16.61    2.65
  -5  -6   6   18.26    3.29
  -5  -6   6   15.69    4.61
   4   6  -6   12.21    1.33
   4   6  -6   12.70    1.55
   4   6  -6   12.44    2.78
   4   6  -6   13.82    2.04
   4   6  -6   12.62    2.05
  -4  -6   6    8.45    3.98
  -4  -6   6    5.03    3.72
  -4  -6   6    9.56    2.14
  -4  -6   6   14.20    2.04
  -4  -6   6    7.77    3.38
  -4  -6   6   13.54    4.17
   3   6  -6   66.15    5.42
   3   6  -6   67.15    5.69
   3   6  -6   63.79    5.31
   3   6  -6   71.20    6.61
   3   6  -6   71.18    5.79
  -3  -6   6   65.52    5.76
  -3  -6   6   70.16    7.83
  -3  -6   6   62.56    6.18
   2   6  -6   76.55    5.99
   2   6  -6   79.52    6.79
   2   6  -6   67.32    5.85
   2   6  -6   66.00    5.52
   2   6  -6   65.72    5.63
  -2  -6   6   61.46    7.50
  -2  -6   6   73.66    6.45
  -2  -6   6   66.69    7.83
  -2  -6   6   69.40    5.96
   1   6  -6    9.78    1.69
   1   6  -6   10.60    1.70
   1   6  -6    8.15    1.57
   1   6  -6   12.29    2.58
   1   6  -6    9.29    1.35
  -1  -6   6    7.19    3.09
  -1  -6   6    2.12    4.64
  -1  -6   6    7.20    2.64
  -1  -6   6    4.78    2.89
  -1  -6   6   10.91    2.13
   0   6  -6   19.55    2.14
   0   6  -6   21.04    2.64
   0   6  -6   20.62    3.20
   0   6  -6   21.80    2.42
   0   6  -6   21.57    2.49
   0  -6   6   21.30    3.52
   0  -6   6   16.97    2.74
   0  -6   6   20.50    2.89
   0  -6   6   15.36    3.05
   0  -6   6   20.15    3.60
  -1   6  -6   56.02    5.10
  -1   6  -6   53.70    5.21
  -1   6  -6   60.22    5.30
  -1   6  -6   62.82    4.94
  -1   6  -6   68.05    6.53
   1  -6   6   52.70    6.34
   1  -6   6   54.01    5.45
   1  -6   6   62.99    5.84
  -2   6  -6   19.72    2.42
  -2   6  -6   21.11    3.21
  -2   6  -6   17.88    2.76
  -2   6  -6   20.70    3.72
  -2   6  -6   12.72    3.03
   2  -6   6   23.35    3.61
   2  -6   6   25.03    3.52
   2  -6   6   21.08    3.16
   2  -6   6   22.74    3.52
   2  -6   6   16.35    3.23
  -3   6  -6   -4.05    4.96
  -3   6  -6    4.33    2.40
  -3   6  -6    3.50    1.13
  -3   6  -6   23.91   12.27
   3  -6   6    3.84    1.88
   3  -6   6    2.12    1.95
   3  -6   6   -0.07    2.35
   3  -6   6    3.00    1.64
   7   5  -6   12.05    2.00
   7   5  -6   10.74    1.25
   7   5  -6   11.06    2.41
   7   5  -6   10.20    1.52
  -7  -5   6    6.91    4.01
  -7  -5   6    9.21    2.12
  -7  -5   6   12.94    5.20
  -7  -5   6   13.29    3.04
  -7  -5   6    7.72    6.28
  -7  -5   6   22.39   17.97
   6   5  -6    7.57    1.30
   6   5  -6    8.39    1.04
   6   5  -6    7.69    2.26
   6   5  -6    7.79    1.37
  -6  -5   6    5.87    1.80
  -6  -5   6    4.62    2.07
  -6  -5   6    3.13    4.36
  -6  -5   6    7.24    1.83
  -6  -5   6    8.36    4.75
  -6  -5   6    7.34    4.23
  -6  -5   6    8.31    3.03
   5   5  -6   75.25    6.75
   5   5  -6   70.95    5.70
   5   5  -6   72.74    5.78
   5   5  -6   72.09    6.02
  -5  -5   6   69.00    6.25
  -5  -5   6   76.05    9.29
  -5  -5   6   76.14    8.83
  -5  -5   6   66.50    7.32
  -5  -5   6   79.16    6.67
   4   5  -6   36.83    3.34
   4   5  -6   38.96    3.45
   4   5  -6   43.76    4.61
   4   5  -6   40.46    3.76
  -4  -5   6   42.54    4.01
  -4  -5   6   45.60    6.77
  -4  -5   6   40.76    5.39
  -4  -5   6   44.91    4.30
  -4  -5   6   43.45    6.66
   3   5  -6    1.38    0.91
   3   5  -6    2.05    0.68
   3   5  -6    2.27    1.67
   3   5  -6    1.26    0.54
  -3  -5   6    4.42    3.35
  -3  -5   6    2.48    1.30
  -3  -5   6    3.86    3.11
  -3  -5   6    2.83    3.30
  -3  -5   6    1.60    1.24
  -3  -5   6    2.25    2.49
   2   5  -6   41.71    3.58
   2   5  -6   44.22    3.97
   2   5  -6   47.81    4.69
   2   5  -6   49.33    4.00
   2   5  -6   44.79    3.70
  -2  -5   6   35.74    4.21
   1   5  -6   75.42    5.92
   1   5  -6   72.13    5.89
   1   5  -6   70.43    5.57
   1   5  -6   73.87    6.49
   1   5  -6   68.32    5.67
  -1  -5   6   69.95    7.01
  -1  -5   6   70.27    6.26
  -1  -5   6   63.68    6.79
  -1  -5   6   68.63    6.46
   0   5  -6   56.14    4.85
   0   5  -6   66.18    5.86
   0   5  -6   59.52    5.17
   0   5  -6   58.99    5.00
   0   5  -6   61.08    5.15
   0  -5   6   66.43    6.15
   0  -5   6   62.60    6.11
   0  -5   6   57.23    5.64
   0  -5   6   60.78    5.59
  -1   5  -6    0.79    0.84
  -1   5  -6    0.13    0.73
  -1   5  -6    0.56    1.25
  -1   5  -6    1.23    1.08
  -1   5  -6    1.36    1.99
   1  -5   6    0.52    1.25
   1  -5   6    2.04    1.57
   1  -5   6   -2.70    2.09
   1  -5   6    0.55    1.96
   1  -5   6    1.12    2.07
   1  -5   6    1.55    1.23
  -2   5  -6   49.29    4.23
  -2   5  -6   51.77    4.53
  -2   5  -6   59.81    5.73
  -2   5  -6   46.95    4.63
  -2   5  -6   54.87    9.06
  -2   5  -6   50.05    4.19
   2  -5   6   46.90    4.87
   2  -5   6   42.93    4.55
   2  -5   6   42.42    4.80
   2  -5   6   38.01    5.00
   2  -5   6   43.82    5.09
  -3   5  -6   49.21    4.87
  -3   5  -6   47.26    4.22
  -3   5  -6   60.68    8.83
  -3   5  -6   56.95    8.22
   3  -5   6   40.15    4.52
   3  -5   6   47.75    4.73
   3  -5   6   44.85    5.06
   3  -5   6   47.26    5.18
   3  -5   6   46.74    4.93
  -4   5  -6   10.31   10.44
  -4   5  -6    0.94    2.59
  -4   5  -6   -2.18    4.10
  -4   5  -6    2.84    1.31
  -4   5  -6    4.67    3.19
   4  -5   6    4.87    2.08
   4  -5   6    4.17    2.01
   4  -5   6    3.49    1.45
  -5   5  -6   20.85    4.70
   5  -5   6   16.20    2.44
   5  -5   6   14.17    2.40
   5  -5   6   12.34    2.71
   5  -5   6   16.45    3.04
   8   4  -6   34.53    2.67
   8   4  -6   26.08    4.15
   8   4  -6   30.65    3.07
   8   4  -6   31.27    3.21
  -8  -4   6   17.90    8.62
  -8  -4   6   20.78    6.67
  -8  -4   6   35.61   21.25
  -8  -4   6   32.78    6.17
  -8  -4   6   27.90    5.65
  -8  -4   6   32.55    3.85
  -8  -4   6   24.00    4.07
   7   4  -6   92.14    6.76
   7   4  -6   82.38    7.96
   7   4  -6  100.74    6.97
   7   4  -6   90.40    7.08
  -7  -4   6   96.92   10.81
  -7  -4   6   84.67    7.52
  -7  -4   6   92.61    8.19
  -7  -4   6   97.62   13.17
  -7  -4   6   69.43    8.65
  -7  -4   6   75.00   11.03
  -7  -4   6   72.05    7.90
  -7  -4   6   88.11   22.21
   6   4  -6   32.43    2.89
   6   4  -6   31.36    2.68
   6   4  -6   34.79    3.96
   6   4  -6   30.73    3.16
  -6  -4   6   29.25    4.82
  -6  -4   6   30.29    6.61
  -6  -4   6   30.62    3.68
  -6  -4   6   29.88    5.56
  -6  -4   6   45.24   16.78
  -6  -4   6   43.49    8.63
  -6  -4   6   34.16    4.05
   5   4  -6   -0.06    1.43
   5   4  -6    0.44    0.44
   5   4  -6    0.63    0.90
   5   4  -6    1.64    0.65
  -5  -4   6   -1.73    3.41
  -5  -4   6    1.52    1.35
  -5  -4   6    3.51    1.90
  -5  -4   6   -1.79    2.24
  -5  -4   6    2.26    3.58
  -5  -4   6    1.58    1.36
   4   4  -6   62.34    4.86
   4   4  -6   58.88    5.13
   4   4  -6   62.61    4.94
   4   4  -6   63.41    5.66
  -4  -4   6   58.31    6.41
  -4  -4   6   66.31    5.57
  -4  -4   6   52.23    6.04
  -4  -4   6   67.63    7.91
  -4  -4   6   66.64    5.43
  -4  -4   6   58.83    7.69
   3   4  -6   84.64    6.60
   3   4  -6   82.74    6.66
   3   4  -6   97.14    7.33
   3   4  -6   87.72    6.85
  -3  -4   6   71.65    7.30
  -3  -4   6   71.20    7.53
  -3  -4   6   82.89    8.07
  -3  -4   6   94.76    9.15
  -3  -4   6   93.04    7.22
  -3  -4   6   86.71    6.98
   2   4  -6   30.43    2.61
   2   4  -6   29.85    2.85
   2   4  -6   34.29    3.48
   2   4  -6   26.87    2.46
  -2  -4   6   26.73    5.70
  -2  -4   6   29.28    4.95
  -2  -4   6   23.78    3.66
  -2  -4   6   32.42    3.23
   1   4  -6   22.91    2.54
   1   4  -6   18.20    1.87
   1   4  -6   19.01    1.73
   1   4  -6   21.13    2.81
   1   4  -6   20.49    2.22
  -1  -4   6   12.37    2.62
  -1  -4   6   17.39    2.43
  -1  -4   6   12.88    2.57
  -1  -4   6   17.97    3.14
   0   4  -6  150.24   10.93
   0   4  -6  149.91   11.24
   0   4  -6  140.58   10.77
   0   4  -6  137.52   10.89
   0   4  -6  139.30   10.68
   0  -4   6  146.65   11.48
   0  -4   6  133.62   11.12
[truncated: 750,543 more chars]
