# Supplementary material for: Crystal structure of the cis and trans polymorphs of bis­[μ-2-(1,3-benzo­thia­zol-2-yl)phenolato]-κ3 N,O:O;κ3 O:N,O-bis­[fac-tri­carbonyl­rhenium(I)]
Source: Acta Crystallogr E Crystallogr Commun. 2017 Jan 31;73(Pt 2):310–3. doi: 10.1107/S2056989017001347 (PMC5290588; doi:10.1107/S2056989017001347)
Supplement: Supplementary file 2 [file e-73-00310-Isup6.hkl]

data_I                                                                          
_shelx_title ' shelxt_a.res in P-1'                                             
_shelx_refln_list_code          4                                               
_shelx_F_calc_maximum      211.08                                               
_exptl_crystal_F_000       468.00                                               
_reflns_d_resolution_high  0.7644                                               
                                                                                
loop_                                                                           
 _space_group_symop_operation_xyz                                               
 'x, y, z'                                                                      
 '-x, -y, -z'                                                                   
                                                                                
_cell_length_a     8.9250                                                       
_cell_length_b     9.7342                                                       
_cell_length_c    10.0844                                                       
_cell_angle_alpha  66.438                                                       
_cell_angle_beta   75.636                                                       
_cell_angle_gamma  63.585                                                       
                                                                                
_shelx_F_squared_multiplier     1.000                                           
                                                                                
loop_                                                                           
 _refln_index_h                                                                 
 _refln_index_k                                                                 
 _refln_index_l                                                                 
 _refln_F_squared_calc                                                          
 _refln_F_squared_meas                                                          
 _refln_F_squared_sigma                                                         
 _refln_observed_status                                                         
   1   0   0      19686.12      22712.44      1346.86 o                         
   2   0   0       1591.65       2024.65       129.48 o                         
   3   0   0       9318.48      10012.68       475.66 o                         
   4   0   0       9794.91      10209.10       456.74 o                         
   5   0   0       2273.26       2332.18       104.73 o                         
   6   0   0       3113.22       2950.62       132.97 o                         
   7   0   0       8389.10       8688.94       389.25 o                         
   8   0   0       4173.31       4111.69       217.83 o                         
   9   0   0        163.02        170.25        70.38 o                         
  10   0   0        541.50        557.32        61.46 o                         
  -9   1   0       1855.09       1725.97       125.37 o                         
  -8   1   0        344.88        352.70        74.37 o                         
  -7   1   0       1744.55       1751.18       106.22 o                         
  -6   1   0       5096.29       4916.35       229.68 o                         
  -5   1   0       6645.43       6685.32       390.84 o                         
  -4   1   0          0.66         16.07        13.67 o                         
  -3   1   0       3480.53       3515.92       159.88 o                         
  -2   1   0      10652.25      11137.67       781.44 o                         
  -1   1   0       3362.00       3718.50       141.61 o                         
   0   1   0       5032.24       5312.40       296.86 o                         
   1   1   0      18339.64      17655.50       930.08 o                         
   2   1   0      11880.84      11512.11       434.66 o                         
   3   1   0       2348.22       2463.18       104.37 o                         
   4   1   0       3153.02       3485.58       166.53 o                         
   5   1   0       7323.72       7101.32       253.29 o                         
   6   1   0       6140.48       5842.31       237.55 o                         
   7   1   0         26.19        102.81        73.88 o                         
   8   1   0       1978.38       1929.31       120.72 o                         
   9   1   0       4964.83       4920.46       185.64 o                         
  10   1   0       1342.21       1278.82       111.04 o                         
  -9   2   0       1100.04       1100.26        75.57 o                         
  -8   2   0       4866.96       4605.61       168.92 o                         
  -7   2   0       1976.02       1989.22       107.49 o                         
  -6   2   0        248.97        301.83        43.38 o                         
  -5   2   0       4501.03       4882.68       221.72 o                         
  -4   2   0       4944.98       5102.08       235.03 o                         
  -3   2   0       1222.66       1227.57        54.59 o                         
  -2   2   0       7797.60       7670.28       802.72 o                         
  -1   2   0      44553.95      42356.67      1816.70 o                         
   0   2   0      11690.70      12577.32       468.62 o                         
   1   2   0         56.83         84.23        28.28 o                         
   2   2   0       6033.24       6130.00       269.84 o                         
   3   2   0       2266.75       2188.25       109.47 o                         
   4   2   0       3046.84       2990.93       127.05 o                         
   5   2   0        344.45        304.24        32.98 o                         
   6   2   0       8050.13       7991.82       285.86 o                         
   7   2   0       6774.81       6629.11       282.81 o                         
   8   2   0       1238.78       1321.31       110.05 o                         
   9   2   0        164.69        201.37        82.84 o                         
  10   2   0       2954.09       2919.72       190.16 o                         
  -8   3   0        223.40        197.57        36.59 o                         
  -7   3   0       4819.25       4692.88       163.14 o                         
  -6   3   0       5768.96       5217.67       202.17 o                         
  -5   3   0        560.16        497.67        83.85 o                         
  -4   3   0       1278.09       1390.83        80.78 o                         
  -3   3   0       4301.92       4305.37       197.78 o                         
  -2   3   0       2580.03       2411.06        98.02 o                         
  -1   3   0        276.72        308.87        26.40 o                         
   0   3   0      11670.24      11389.89       661.54 o                         
   1   3   0      25972.73      26083.36      1954.85 o                         
   2   3   0       3439.24       3779.40       208.99 o                         
   3   3   0        110.91        121.81        19.58 o                         
   4   3   0       3641.65       3277.15       194.58 o                         
   5   3   0       7843.46       7768.58       434.48 o                         
   6   3   0         51.94         96.01        42.40 o                         
   7   3   0       4094.76       4002.95       206.04 o                         
   8   3   0       6129.20       6212.62       186.84 o                         
   9   3   0       1908.83       2222.59       141.31 o                         
  10   3   0          1.63        -45.08        45.08 o                         
  11   3   0       1920.62       2003.27       104.30 o                         
  -8   4   0       1745.80       1557.59        77.65 o                         
  -7   4   0         15.86         28.58        28.26 o                         
  -6   4   0       3743.82       3561.70       157.97 o                         
  -5   4   0       4233.93       3979.05       198.64 o                         
  -4   4   0       3977.69       3644.90       142.29 o                         
  -3   4   0        329.19        407.06        34.94 o                         
  -2   4   0      14728.26      15601.60       589.01 o                         
  -1   4   0      18430.07      19443.65       843.45 o                         
   0   4   0        685.47        686.89        42.40 o                         
   1   4   0       2057.00       2099.02       184.22 o                         
   2   4   0      12448.01      12332.50       658.65 o                         
   3   4   0      12264.95      12535.34       549.93 o                         
   4   4   0        517.60        528.64       116.64 o                         
   5   4   0       6438.25       6616.49       374.49 o                         
   6   4   0       9504.88       9555.01       535.37 o                         
   7   4   0       4168.85       4209.20       170.78 o                         
   8   4   0          9.73         71.67        29.47 o                         
   9   4   0       2386.53       2556.06       109.76 o                         
  10   4   0       3019.95       3251.21       134.36 o                         
  11   4   0        156.86         84.51        61.91 o                         
  -7   5   0       2826.61       2468.58       104.04 o                         
  -6   5   0        812.40        764.47        51.63 o                         
  -5   5   0        562.37        528.41        40.25 o                         
  -4   5   0       2137.69       2128.54       112.23 o                         
  -3   5   0       3575.14       3334.00       104.75 o                         
  -2   5   0         21.06         89.33        21.89 o                         
  -1   5   0       8321.74       8701.00       333.32 o                         
   0   5   0      17405.29      17390.15       582.77 o                         
   1   5   0       4946.25       5215.60       248.93 o                         
   2   5   0         84.52        117.77        25.78 o                         
   3   5   0       6604.04       6431.81       294.40 o                         
   4   5   0       6951.27       6518.94       297.29 o                         
   5   5   0        653.36        728.95        57.90 o                         
   6   5   0       3286.84       3041.92       201.66 o                         
   7   5   0       8630.85       8944.65       325.16 o                         
   8   5   0       6836.83       6984.28       221.48 o                         
   9   5   0        499.67        650.79        50.50 o                         
  10   5   0       1090.96       1169.69        77.17 o                         
  11   5   0       2914.07       3141.92       275.93 o                         
  -6   6   0       3141.16       2975.87       136.62 o                         
  -5   6   0       4054.90       3627.08       301.79 o                         
  -4   6   0         31.64         72.97        87.11 o                         
  -3   6   0       3441.71       3332.41       132.75 o                         
  -2   6   0       6903.10       6625.20       203.73 o                         
  -1   6   0       1168.69       1181.53        67.26 o                         
   0   6   0       1210.38       1306.34        67.30 o                         
   1   6   0      11336.70      11712.83       516.40 o                         
   2   6   0       8466.04       8134.85       447.14 o                         
   3   6   0       1789.49       1725.73       101.87 o                         
   4   6   0       2558.04       2442.93       132.41 o                         
   5   6   0       5887.47       5775.12       272.34 o                         
   6   6   0       5038.31       5342.87       210.14 o                         
   7   6   0         83.16        116.41        32.65 o                         
   8   6   0       3716.92       3795.13       140.11 o                         
   9   6   0       4941.03       5017.50       173.82 o                         
  10   6   0        630.38        790.66        71.28 o                         
  11   6   0        167.61        154.13        55.90 o                         
  -5   7   0       1021.89        975.93       130.84 o                         
  -4   7   0       2274.23       2087.96        84.86 o                         
  -3   7   0        577.68        620.60        57.22 o                         
  -2   7   0        321.85        355.80        32.72 o                         
  -1   7   0       6536.14       6536.88       178.59 o                         
   0   7   0       5143.24       5428.92       148.05 o                         
   1   7   0        423.46        444.60        48.05 o                         
   2   7   0        985.87       1005.97        75.83 o                         
   3   7   0       5590.02       5308.95       260.94 o                         
   4   7   0       3268.07       1859.24       249.30 o                         
   5   7   0       1185.94       1205.74        64.17 o                         
   6   7   0       6228.40       6204.85       239.85 o                         
   7   7   0       6989.51       7082.91       249.17 o                         
   8   7   0       1264.68       1353.85        79.57 o                         
   9   7   0        246.30        291.49        55.41 o                         
  10   7   0       2924.93       3063.67       188.08 o                         
  -4   8   0        858.63        758.45        76.17 o                         
  -3   8   0       2540.74       2370.96       119.11 o                         
  -2   8   0       1921.99       1740.66        76.27 o                         
  -1   8   0         41.14         32.74        27.11 o                         
   0   8   0       4892.18       5137.57       144.97 o                         
   1   8   0       7078.52       7623.26       204.02 o                         
   2   8   0       3179.28       3134.37       104.96 o                         
   3   8   0         51.69         60.94        39.08 o                         
   4   8   0       2340.48       2387.30        95.49 o                         
   5   8   0       3904.81       4039.00       131.08 o                         
   6   8   0        242.37        287.61        38.79 o                         
   7   8   0       1691.14       1803.65        75.34 o                         
   8   8   0       3903.67       4260.25       126.49 o                         
   9   8   0       2245.49       2332.90       110.11 o                         
  10   8   0         23.59         35.94        45.69 o                         
  -3   9   0        104.17        126.19        48.04 o                         
  -2   9   0       3424.57       3101.54       129.50 o                         
  -1   9   0       3679.52       3552.92       120.81 o                         
   0   9   0        517.59        531.36        40.32 o                         
   1   9   0       1909.25       1857.99        76.50 o                         
   2   9   0       8084.30       8072.76       223.45 o                         
   3   9   0       2427.85       2601.88        88.99 o                         
   4   9   0        122.23         98.76        26.16 o                         
   5   9   0       4330.60       4347.59       152.52 o                         
   6   9   0       5606.33       5894.75       181.18 o                         
   7   9   0       1574.35       1666.12        89.40 o                         
   8   9   0         30.29         54.59        28.39 o                         
   9   9   0       2818.24       3254.47       115.57 o                         
  -1  10   0       1570.87       1354.88        78.11 o                         
   0  10   0       5377.77       5380.34       188.46 o                         
   1  10   0       2273.84       2434.95        90.32 o                         
   2  10   0          1.45         49.08        35.08 o                         
   3  10   0        897.49        950.41        56.72 o                         
   4  10   0       3036.51       3125.44       109.38 o                         
   5  10   0       1087.56       1213.29        60.70 o                         
   6  10   0       1108.49       1217.72        79.89 o                         
   7  10   0       4466.74       4804.06       159.81 o                         
   8  10   0       3534.97       3567.76       135.94 o                         
   9  10   0        545.51        602.64        68.62 o                         
   1  11   0       2700.32       2680.43       114.93 o                         
   2  11   0       1940.07       1854.77        83.96 o                         
   3  11   0        252.57        327.00        49.04 o                         
   4  11   0        824.84        825.02        59.56 o                         
   5  11   0       2048.19       2087.37        91.90 o                         
   6  11   0       1972.91       2006.37        95.86 o                         
   7  11   0          5.75         19.20        41.33 o                         
  -6 -11   1       2028.58        567.68       362.44 o                         
  -5 -11   1       2498.12       2563.99       136.91 o                         
  -4 -11   1        381.09        400.80        44.61 o                         
  -3 -11   1        504.33        573.43        57.37 o                         
  -8 -10   1       2364.09       2261.90       123.32 o                         
  -7 -10   1       2264.93       2269.97       102.07 o                         
  -6 -10   1         29.66         42.30        26.57 o                         
  -5 -10   1       2316.65       2324.27        91.41 o                         
  -4 -10   1       4964.10       5300.33       159.10 o                         
  -3 -10   1       4277.38       4104.33       145.78 o                         
  -2 -10   1         91.65        151.36        36.64 o                         
  -1 -10   1       2810.02       2803.45        97.86 o                         
   0 -10   1       2419.74       2302.82        98.74 o                         
  -9  -9   1       1760.25       1770.90        87.64 o                         
  -8  -9   1         50.63         77.28        24.74 o                         
  -7  -9   1       1360.95       1372.18        64.05 o                         
  -6  -9   1       5052.93       5349.34       168.02 o                         
  -5  -9   1       1253.00       1309.15        62.68 o                         
  -4  -9   1        185.36        217.54        39.67 o                         
  -3  -9   1       4669.61       4678.92       150.34 o                         
  -2  -9   1       5035.45       5204.78       145.88 o                         
  -1  -9   1        193.69        239.59        32.93 o                         
   0  -9   1       1725.28       1709.48        79.81 o                         
   1  -9   1       4365.89       4167.74       140.63 o                         
   2  -9   1       2751.19       2505.29       121.14 o                         
 -10  -8   1          2.36         12.02        25.43 o                         
  -9  -8   1       1876.46       1983.17        81.95 o                         
  -8  -8   1       2801.42       2891.26        94.75 o                         
  -7  -8   1        236.98        266.32        34.80 o                         
  -6  -8   1       1179.15       1338.16        56.18 o                         
  -5  -8   1       6441.48       6441.26       181.42 o                         
  -4  -8   1       6446.66       6844.97       210.04 o                         
  -3  -8   1        160.61        138.13        30.17 o                         
  -2  -8   1       2305.24       2408.56        82.05 o                         
  -1  -8   1       2352.36       2469.19       100.28 o                         
   0  -8   1       1299.17       1269.36        59.64 o                         
   1  -8   1        316.57        324.35        32.66 o                         
   2  -8   1       3028.90       2818.35       111.29 o                         
   3  -8   1       4703.62       4306.01       149.97 o                         
   4  -8   1        855.93        766.41        62.66 o                         
 -10  -7   1       2621.48       2954.97       160.78 o                         
  -9  -7   1        625.64        702.58        56.11 o                         
  -8  -7   1        787.31        878.42        47.17 o                         
  -7  -7   1       3912.20       4125.02       119.28 o                         
  -6  -7   1       1381.60       1441.21        58.30 o                         
  -5  -7   1        165.26        167.80        26.87 o                         
  -4  -7   1       7282.83       7131.67       218.11 o                         
  -3  -7   1       4901.34       4910.65       165.24 o                         
  -2  -7   1       1035.01       1059.64        58.38 o                         
  -1  -7   1        768.76        808.34        57.16 o                         
   0  -7   1       4235.45       4367.13       116.28 o                         
   1  -7   1       2974.29       2976.88        92.59 o                         
   2  -7   1        206.59        202.40        28.21 o                         
   3  -7   1       1304.39       1254.24        85.84 o                         
   4  -7   1       5863.86       5514.32       203.11 o                         
   5  -7   1       1933.23       1754.14       144.34 o                         
 -10  -6   1       1375.29       1422.21        91.38 o                         
  -9  -6   1       5503.97       5671.19       183.61 o                         
  -8  -6   1       1908.04       1991.58        87.20 o                         
  -7  -6   1        304.71        356.59        43.80 o                         
  -6  -6   1       5023.07       5207.39       225.61 o                         
  -5  -6   1       8156.61       8203.63       272.17 o                         
  -4  -6   1       1815.80       1830.04       109.57 o                         
  -3  -6   1       1129.28       1182.46        73.86 o                         
  -2  -6   1       4482.87       4249.93       200.47 o                         
  -1  -6   1       4776.11       5004.92       199.77 o                         
   0  -6   1         31.62         75.45        24.15 o                         
   1  -6   1       3344.00       3102.17       101.39 o                         
   2  -6   1      10037.42       9420.49       305.82 o                         
   3  -6   1       2660.81       2558.28       112.02 o                         
   4  -6   1         13.68         12.12        27.39 o                         
   5  -6   1       1616.03       1502.21       109.10 o                         
   6  -6   1       1704.56       1502.80        92.88 o                         
 -10  -5   1       1413.71       1507.85       140.14 o                         
  -9  -5   1        241.99        267.56        40.77 o                         
  -8  -5   1       3775.45       3818.38       136.87 o                         
  -7  -5   1       3348.27       3515.55       136.24 o                         
  -6  -5   1         72.55        103.81        41.35 o                         
  -5  -5   1       3446.89       3384.08       167.09 o                         
  -4  -5   1      12956.14      12578.31       483.17 o                         
  -3  -5   1       9373.28       8861.30       394.20 o                         
  -2  -5   1         40.51         73.85        18.62 o                         
  -1  -5   1       3613.36       3508.87       142.51 o                         
   0  -5   1       6941.70       6993.94       240.80 o                         
   1  -5   1       3974.11       4094.80       163.97 o                         
   2  -5   1       1603.36       1526.07        85.15 o                         
   3  -5   1      13920.70      13524.00       393.46 o                         
   4  -5   1       8110.50       7701.02       235.54 o                         
   5  -5   1        711.12        697.37        62.36 o                         
   6  -5   1       1084.98        959.08        71.34 o                         
   7  -5   1       2230.64       1976.58       140.05 o                         
 -11  -4   1       1089.46       1070.59       115.35 o                         
 -10  -4   1       3949.49       4199.15       203.65 o                         
  -9  -4   1       2776.89       2904.66       129.13 o                         
  -8  -4   1         50.97        156.70        34.29 o                         
  -7  -4   1       2731.27       2944.51       119.95 o                         
  -6  -4   1       7616.35       7572.04       299.25 o                         
  -5  -4   1       1983.72       2058.66        92.19 o                         
  -4  -4   1        705.50        688.59        41.09 o                         
  -3  -4   1       9914.43       9447.07       499.30 o                         
  -2  -4   1       8976.49       8389.22       369.26 o                         
  -1  -4   1       1150.95       1197.67        64.09 o                         
   0  -4   1       3200.07       3141.06       124.91 o                         
   1  -4   1      13518.63      14132.75       615.80 o                         
   2  -4   1       5736.54       5948.14       267.32 o                         
   3  -4   1         94.12        169.91        27.35 o                         
   4  -4   1       1827.67       1605.41        69.96 o                         
   5  -4   1       4921.05       4578.81       141.39 o                         
   6  -4   1       2148.62       2109.11        80.70 o                         
   7  -4   1        320.86        333.89        40.80 o                         
   8  -4   1       2096.33       1915.35        83.55 o                         
 -10  -3   1          2.35         18.28        50.93 o                         
  -9  -3   1       1510.30       1417.22        80.76 o                         
  -8  -3   1       5119.04       4972.57       159.12 o                         
  -7  -3   1       1397.25       1525.63        69.87 o                         
  -6  -3   1       1322.07       1379.38       118.50 o                         
  -5  -3   1      11578.08      11468.32       438.44 o                         
  -4  -3   1       7149.22       7011.16       282.16 o                         
  -3  -3   1        958.00       1077.47        92.90 o                         
  -2  -3   1       5265.23       6292.04       341.40 o                         
  -1  -3   1       7198.85       7243.39       609.98 o                         
   0  -3   1       4658.26       4866.31       337.35 o                         
   1  -3   1       1288.65       1291.34        65.73 o                         
   2  -3   1      21263.82      22248.62      1181.93 o                         
   3  -3   1      21860.62      22475.13       974.28 o                         
   4  -3   1       2250.99       2602.12       125.79 o                         
   5  -3   1        702.29        757.84        67.02 o                         
   6  -3   1       4293.67       4123.66       138.83 o                         
   7  -3   1       2472.53       2353.37        98.97 o                         
   8  -3   1         13.36         20.67        38.35 o                         
 -10  -2   1       3518.01       3479.13       144.71 o                         
  -9  -2   1        559.47        567.94        43.95 o                         
  -8  -2   1        491.62        564.95        63.99 o                         
  -7  -2   1       4664.56       4457.25       224.67 o                         
  -6  -2   1       1887.13       1855.43        90.70 o                         
  -5  -2   1         62.16        106.04        20.44 o                         
  -4  -2   1       2579.61       2362.43        89.47 o                         
  -3  -2   1      10128.61       9926.53       336.50 o                         
  -2  -2   1       9523.47       9054.50       394.03 o                         
  -1  -2   1        760.23        844.52        55.19 o                         
   0  -2   1       1391.06       1392.71        67.22 o                         
   1  -2   1       4993.06       5342.39       288.31 o                         
   2  -2   1       1635.31       1855.61       110.24 o                         
   3  -2   1       1235.76       1144.20        59.29 o                         
   4  -2   1      13122.05      13768.40       599.98 o                         
   5  -2   1       3545.06       3863.09       198.92 o                         
   6  -2   1         11.99         54.77        37.50 o                         
   7  -2   1       1675.83       1721.39       131.79 o                         
   8  -2   1       2706.58       2594.04       128.40 o                         
   9  -2   1        633.29        591.00        53.22 o                         
 -10  -1   1       1890.22       1819.42       148.33 o                         
  -9  -1   1       5971.30       5954.57       299.46 o                         
  -8  -1   1       2687.31       2597.68       201.27 o                         
  -7  -1   1         61.60        324.93       207.45 o                         
  -6  -1   1       7013.17       6782.35       271.54 o                         
  -5  -1   1      10072.57       9721.65       376.22 o                         
  -4  -1   1       2419.78       2334.12        99.78 o                         
  -3  -1   1       6366.15       6405.02       246.86 o                         
  -2  -1   1       7502.74       7380.65       277.64 o                         
  -1  -1   1      18551.23      18397.68       755.76 o                         
   0  -1   1         87.33        100.76        25.28 o                         
   1  -1   1      28700.90      29026.13      1247.81 o                         
   2  -1   1      37691.37      37192.95      1960.87 o                         
   3  -1   1       6080.01       6652.84       305.60 o                         
   4  -1   1        400.21        428.89        40.41 o                         
   5  -1   1       4703.00       4938.05       275.65 o                         
   6  -1   1       3136.28       3034.30       173.64 o                         
   7  -1   1        910.53        965.89        98.17 o                         
   8  -1   1       1385.15       1446.25       108.40 o                         
   9  -1   1       2361.42       2302.94       128.03 o                         
 -10   0   1        938.00        911.76        83.42 o                         
  -9   0   1        156.04        160.39        55.57 o                         
  -8   0   1       4007.11       3811.08       219.98 o                         
  -7   0   1       4199.52       4150.97       222.61 o                         
  -6   0   1       1459.54       1535.71        92.89 o                         
  -5   0   1       3225.23       3111.08       147.65 o                         
  -4   0   1      21728.84      21582.68       932.94 o                         
  -3   0   1      14232.39      14289.40       618.92 o                         
  -2   0   1        450.09        466.80        23.04 o                         
  -1   0   1       9555.70       8777.33       329.21 o                         
   1   0   1        951.71        673.88        71.09 o                         
   2   0   1       1458.56       1503.09       152.68 o                         
   3   0   1      34889.61      47871.89      2564.75 o                         
   4   0   1      14614.32      19430.21      2896.23 o                         
   5   0   1       1782.14       2033.03       153.74 o                         
   6   0   1       1600.67       1708.20       104.94 o                         
   7   0   1       3959.57       4103.71       184.40 o                         
   8   0   1       2753.55       2630.24       136.11 o                         
   9   0   1          2.85         39.69        48.98 o                         
  10   0   1       2567.62       2642.48       177.32 o                         
  -9   1   1       4390.08       3914.84       193.80 o                         
  -8   1   1        136.02        126.30        37.07 o                         
  -7   1   1       1849.65       1832.85       136.16 o                         
  -6   1   1       5911.82       5803.68       360.37 o                         
  -5   1   1       2399.87       2314.87       128.24 o                         
  -4   1   1       1208.69       1204.24        73.34 o                         
  -3   1   1       9086.20       9276.61       551.16 o                         
  -2   1   1      18057.14      18539.05      1012.95 o                         
  -1   1   1        481.52        449.52        27.82 o                         
   0   1   1       9424.28       5550.17       420.51 o                         
   1   1   1      25170.19      36145.56      2324.80 o                         
   2   1   1      14877.20      22665.34      1222.81 o                         
   3   1   1        123.47        192.88        30.53 o                         
   4   1   1       6398.06       8041.06       491.82 o                         
   5   1   1      12392.02      14994.96       846.70 o                         
   6   1   1       4404.94       5535.07       395.49 o                         
   7   1   1         75.85         85.52        44.72 o                         
   8   1   1       3123.13       3451.39       246.66 o                         
   9   1   1       7792.42       7488.51       254.02 o                         
  10   1   1       1111.44       1010.04        71.79 o                         
  -9   2   1       2234.30       2117.84       109.51 o                         
  -8   2   1       3951.76       3674.51       148.16 o                         
  -7   2   1       1283.98       1220.76        85.29 o                         
  -6   2   1        175.73        149.83        33.61 o                         
  -5   2   1       6700.91       6553.93       303.62 o                         
  -4   2   1       7159.42       7033.95       316.12 o                         
  -3   2   1        243.76        234.43        26.47 o                         
  -2   2   1       3460.29       3689.44       287.85 o                         
  -1   2   1        676.94        846.02        40.46 o                         
   0   2   1       4602.44       4289.26       188.73 o                         
   1   2   1         92.44         96.01        16.19 o                         
   2   2   1      22239.35      23526.71      1022.98 o                         
   3   2   1      12202.38      13448.01       596.76 o                         
   4   2   1       3354.91       3853.64       256.50 o                         
   5   2   1        147.24        164.63        42.82 o                         
   6   2   1       3757.24       4148.57       228.54 o                         
   7   2   1       4021.53       4285.49       290.77 o                         
   8   2   1         13.87         28.67        34.95 o                         
   9   2   1       4155.48       4270.51       175.89 o                         
  10   2   1       4203.14       4170.92       168.23 o                         
  11   2   1       1364.39       1156.67        82.49 o                         
  -8   3   1        668.23        648.99        53.76 o                         
  -7   3   1       4825.13       4557.74       140.10 o                         
  -6   3   1       2047.18       1842.45       153.85 o                         
  -5   3   1         14.57         68.14        41.34 o                         
  -4   3   1       5874.61       6046.61       237.02 o                         
  -3   3   1      11670.08      11601.77       439.87 o                         
  -2   3   1       4668.24       4516.18       176.79 o                         
  -1   3   1         21.49         25.97        14.51 o                         
   0   3   1       7590.83       7422.65       325.53 o                         
   1   3   1      20831.24      19938.43      1585.41 o                         
   2   3   1        297.29        283.77        34.48 o                         
   3   3   1       6028.64       5497.61       462.56 o                         
   4   3   1      18096.05      17710.47       783.98 o                         
   5   3   1       6968.06       7538.11       356.03 o                         
   6   3   1        474.27        467.47        63.51 o                         
   7   3   1       2773.35       2982.62       195.34 o                         
   8   3   1       5052.12       5048.09       175.10 o                         
   9   3   1       1411.36       1473.73        75.77 o                         
  10   3   1        109.87        122.52        40.22 o                         
  11   3   1       2227.73       2392.27       155.88 o                         
  -8   4   1       1861.13       1635.65       122.55 o                         
  -7   4   1         12.10          2.59        60.17 o                         
  -6   4   1       2876.80       2680.08        96.98 o                         
  -5   4   1       4776.32       4486.19       139.13 o                         
  -4   4   1       1952.26       1884.43       160.94 o                         
  -3   4   1        837.61        840.42        48.99 o                         
  -2   4   1       4024.28       4178.26       166.70 o                         
  -1   4   1      13574.13      14148.62       532.76 o                         
   0   4   1       1238.07       1328.90        60.84 o                         
   1   4   1       5528.96       5518.63       432.52 o                         
   2   4   1      26591.87      24832.41      1886.77 o                         
   3   4   1       7682.09       7346.91       564.43 o                         
   4   4   1         26.83         92.07        26.79 o                         
   5   4   1       5587.13       5060.87       324.92 o                         
   6   4   1       7750.19       7868.84       378.04 o                         
   7   4   1        844.14        901.61        94.92 o                         
   8   4   1       2914.67       3177.57       143.49 o                         
   9   4   1       4570.29       4745.74       164.23 o                         
  10   4   1       3948.84       4337.58       159.43 o                         
  11   4   1        315.51        355.77        79.28 o                         
  -7   5   1       2029.89       1814.77       101.78 o                         
  -6   5   1        337.48        300.44        33.43 o                         
  -5   5   1       2143.82       2188.14        86.15 o                         
  -4   5   1       7100.31       6869.63       207.45 o                         
  -3   5   1       5768.68       5759.29       196.36 o                         
  -2   5   1          0.46         13.06        18.09 o                         
  -1   5   1       4400.65       4774.80       189.20 o                         
   0   5   1      10590.94      10843.88       367.19 o                         
   1   5   1       2722.98       2710.78       128.95 o                         
   2   5   1       3850.93       3901.27       183.33 o                         
   3   5   1      22991.67      21533.64       937.38 o                         
   4   5   1       7034.98       6507.05       295.76 o                         
   5   5   1       2758.56       2616.39       195.99 o                         
   6   5   1        353.04        469.34        65.11 o                         
   7   5   1       5528.71       5715.15       247.48 o                         
   8   5   1       4691.64       4954.55       180.65 o                         
   9   5   1         42.83        119.60        35.11 o                         
  10   5   1       2519.43       2783.08       119.54 o                         
  11   5   1       3738.26       4010.10       166.50 o                         
  -6   6   1       3567.66       3051.39       125.21 o                         
  -5   6   1       1755.55       1584.10        97.67 o                         
  -4   6   1        243.82        260.41        30.85 o                         
  -3   6   1       3228.28       3324.65       102.96 o                         
  -2   6   1       7503.17       7678.00       217.65 o                         
  -1   6   1       2683.59       2479.41        98.86 o                         
   0   6   1       1459.61       1622.00        71.98 o                         
   1   6   1      10648.95      11067.73       421.02 o                         
   2   6   1       4459.39       4191.47       202.33 o                         
   3   6   1         31.95        114.71        26.83 o                         
   4   6   1       6148.16       5798.79       270.28 o                         
   5   6   1       8485.88       8343.80       740.89 o                         
   6   6   1       2539.99       2755.02       343.91 o                         
   7   6   1       1360.31       1416.82       107.95 o                         
   8   6   1       5403.22       5564.60       199.23 o                         
   9   6   1       4083.24       4305.55       162.55 o                         
  10   6   1        677.59        803.72       114.76 o                         
  11   6   1        409.24        482.56        61.08 o                         
  -5   7   1       2761.30       2487.54       134.23 o                         
  -4   7   1       2645.32       2697.31       117.20 o                         
  -3   7   1        787.11        745.32        81.83 o                         
  -2   7   1        281.83        327.26        32.16 o                         
  -1   7   1       5971.66       6373.79       181.71 o                         
   0   7   1       5194.27       5293.95       154.04 o                         
   1   7   1         22.99         66.66        36.92 o                         
   2   7   1       4875.55       4872.13       231.79 o                         
   3   7   1       7514.90       6934.84       326.30 o                         
   4   7   1       4799.98       4446.93       223.45 o                         
   5   7   1         71.31        114.02        27.02 o                         
   6   7   1       3269.76       3334.09       154.86 o                         
   7   7   1       4571.13       4828.10       176.11 o                         
   8   7   1        100.89        182.82        26.30 o                         
   9   7   1       1726.60       1696.58        87.27 o                         
  10   7   1       4236.51       4474.95       198.27 o                         
  11   7   1       2238.95       2302.74       174.85 o                         
  -4   8   1       1580.77       1546.96       174.56 o                         
  -3   8   1       4120.54       3944.01       144.97 o                         
  -2   8   1       3167.18       2910.38       117.06 o                         
  -1   8   1         37.23         49.53        24.10 o                         
   0   8   1       3026.23       3134.61        92.83 o                         
   1   8   1       4072.57       4061.24       122.13 o                         
   2   8   1        180.72        236.83        35.33 o                         
   3   8   1       2133.14       2161.42        96.34 o                         
   4   8   1       6979.76       7086.31       299.26 o                         
   5   8   1       3080.96       3198.88       125.99 o                         
   6   8   1         22.14         53.34        21.03 o                         
   7   8   1       1047.76       1046.44        52.05 o                         
   8   8   1       2718.75       2835.79       110.11 o                         
   9   8   1       1492.82       1501.02        65.80 o                         
  10   8   1        220.14        292.51        66.29 o                         
  -3   9   1        676.15        546.02       111.64 o                         
  -2   9   1       4477.45       4200.18       154.65 o                         
  -1   9   1       5522.79       5438.05       165.24 o                         
   0   9   1        329.65        378.19        55.73 o                         
   1   9   1       3484.47       3630.42       117.22 o                         
   2   9   1       5871.56       6110.86       188.38 o                         
   3   9   1       2437.07       2383.75        88.80 o                         
   4   9   1        201.45        268.55        33.94 o                         
   5   9   1       3287.65       3428.53       125.91 o                         
   6   9   1       4797.07       5085.73       171.98 o                         
   7   9   1        945.15        999.72        55.10 o                         
   8   9   1        808.80        944.10        53.54 o                         
   9   9   1       3589.10       3959.84       134.40 o                         
  10   9   1       3183.31       3477.19       204.82 o                         
  -1  10   1       1199.90       1148.21        74.76 o                         
   0  10   1       3775.12       3538.70       130.96 o                         
   1  10   1        536.89        590.25        47.32 o                         
   2  10   1        724.36        755.22        51.02 o                         
   3  10   1       4351.14       4303.98       152.25 o                         
   4  10   1       3749.73       3904.25       126.48 o                         
   5  10   1        586.62        656.19        61.35 o                         
   6  10   1        628.60        625.47        48.53 o                         
   7  10   1       3289.95       3355.73       130.91 o                         
   8  10   1       1986.50       2023.77        89.07 o                         
   9  10   1         11.08         62.25        30.69 o                         
   1  11   1       1315.60       1581.00       109.93 o                         
   2  11   1       2308.51       2240.10       107.70 o                         
   3  11   1        581.54        625.42        64.31 o                         
   4  11   1        954.40        983.23        59.11 o                         
   5  11   1       3452.37       3465.45       126.33 o                         
   6  11   1       2182.93       2411.07       107.39 o                         
   7  11   1         72.11         26.30        34.33 o                         
   8  11   1       1455.13       1422.70        95.79 o                         
   5  12   1         27.71        270.83       288.85 o                         
  -7 -10   2       2923.69       2863.14       117.74 o                         
  -6 -10   2        184.37        215.86        60.73 o                         
  -5 -10   2       1360.44       1501.09       120.66 o                         
  -4 -10   2       2855.44       2907.95       134.88 o                         
  -3 -10   2        927.01        984.64        63.28 o                         
  -2 -10   2        405.09        501.41        43.84 o                         
  -1 -10   2       3420.13       3304.74       128.03 o                         
  -8  -9   2         21.27         25.78        22.84 o                         
  -7  -9   2       2800.67       2741.21       103.19 o                         
  -6  -9   2       4676.78       4677.57       149.26 o                         
  -5  -9   2        742.99        782.04        51.08 o                         
  -4  -9   2        590.23        730.88        51.33 o                         
  -3  -9   2       5060.36       5672.45       161.68 o                         
  -2  -9   2       3078.12       3131.54        94.25 o                         
  -1  -9   2        167.15        215.16        32.51 o                         
   0  -9   2       1364.49       1300.07        63.27 o                         
   1  -9   2       2675.20       2575.43       106.12 o                         
   2  -9   2       1437.12       1290.98       105.48 o                         
  -9  -8   2       1891.81       2051.67        91.32 o                         
  -8  -8   2       2759.27       2865.57        93.15 o                         
  -7  -8   2        535.01        551.08        35.67 o                         
  -6  -8   2        590.54        613.27        37.13 o                         
  -5  -8   2       4518.02       4521.85       140.61 o                         
  -4  -8   2       1388.18       1395.42        81.71 o                         
  -3  -8   2        314.28        395.81        41.12 o                         
  -2  -8   2       2915.28       3015.11        96.73 o                         
  -1  -8   2       5050.31       5159.67       137.60 o                         
   0  -8   2       1348.08       1408.37        61.14 o                         
   1  -8   2        418.95        386.30        57.05 o                         
   2  -8   2       1536.84       1438.24       100.75 o                         
   3  -8   2       2385.68       2268.87       153.18 o                         
 -10  -7   2       1189.36       1203.77        92.95 o                         
  -9  -7   2          1.50         56.78        21.43 o                         
  -8  -7   2       2635.00       2672.76        84.93 o                         
  -7  -7   2       4538.51       4658.97       127.81 o                         
  -6  -7   2       2255.34       2322.54        77.44 o                         
  -5  -7   2        232.87        280.89        23.95 o                         
  -4  -7   2       3194.20       3344.36       110.59 o                         
  -3  -7   2       1586.86       1635.28        83.06 o                         
  -2  -7   2        880.24        903.20        54.87 o                         
  -1  -7   2        988.62       1099.41        47.90 o                         
   0  -7   2       4721.43       4767.02       133.16 o                         
   1  -7   2       3040.04       2991.47        87.27 o                         
   2  -7   2          8.95         29.19        30.55 o                         
   3  -7   2       1404.77       1288.30        62.66 o                         
   4  -7   2       2973.82       2500.16       106.56 o                         
   5  -7   2       1399.60       1161.71       132.93 o                         
 -10  -6   2       1267.62       1260.60       149.17 o                         
  -9  -6   2       3279.28       3336.95       139.94 o                         
  -8  -6   2       1516.48       1567.63        86.71 o                         
  -7  -6   2        291.74        330.40        33.98 o                         
  -6  -6   2       5561.79       5960.01       183.50 o                         
  -5  -6   2       5179.68       5171.85       168.46 o                         
  -4  -6   2        661.99        703.00        74.67 o                         
  -3  -6   2       1718.37       1727.69       167.88 o                         
  -2  -6   2      10069.96       9834.14       438.62 o                         
  -1  -6   2       4507.02       4494.73       182.67 o                         
   0  -6   2         15.03         60.37        23.23 o                         
   1  -6   2       3148.35       3150.74        97.56 o                         
   2  -6   2       4414.31       4417.42       145.15 o                         
   3  -6   2        728.54        738.64        66.88 o                         
   4  -6   2       1278.22       1131.81        83.44 o                         
   5  -6   2       7749.73       6824.37       218.71 o                         
   6  -6   2       2668.55       2419.06       104.40 o                         
 -10  -5   2        193.06        247.38        67.04 o                         
  -9  -5   2       1331.99       1437.11       170.87 o                         
  -8  -5   2       4944.97       5034.51       187.71 o                         
  -7  -5   2       4943.44       5296.71       217.81 o                         
  -6  -5   2        128.38        156.25        31.48 o                         
  -5  -5   2       1204.15       1170.52        75.80 o                         
  -4  -5   2       7072.99       6869.22       309.14 o                         
  -3  -5   2       4483.95       4363.36       203.50 o                         
  -2  -5   2        231.06        206.07        33.47 o                         
  -1  -5   2       7868.20       7752.73       345.71 o                         
   0  -5   2      12395.70      12319.58       417.32 o                         
   1  -5   2       2022.68       2162.41        88.09 o                         
   2  -5   2       1043.21        959.28        50.03 o                         
   3  -5   2       3208.84       2915.33       107.49 o                         
   4  -5   2       3717.64       3559.81       122.92 o                         
   5  -5   2         98.34         71.64        30.58 o                         
   6  -5   2       2110.63       2038.39       150.36 o                         
   7  -5   2       3252.95       2887.33       123.66 o                         
 -10  -4   2       1582.73       1540.01        78.29 o                         
  -9  -4   2       1877.97       1950.34        98.87 o                         
  -8  -4   2         32.75         22.71        28.67 o                         
  -7  -4   2       6305.41       6135.32       195.95 o                         
  -6  -4   2      10326.54      10283.71       306.50 o                         
  -5  -4   2       2382.05       2453.69       131.30 o                         
  -4  -4   2        957.43        940.03        55.22 o                         
  -3  -4   2      13857.57      13326.84       581.64 o                         
  -2  -4   2       5414.97       5054.23       228.13 o                         
  -1  -4   2         19.43         60.48        21.62 o                         
   0  -4   2       6745.51       6665.92       228.69 o                         
   1  -4   2       7661.98       7742.91       296.45 o                         
   2  -4   2       3634.46       3684.65       171.44 o                         
   3  -4   2        626.37        545.17        48.54 o                         
   4  -4   2       7385.49       7126.30       219.49 o                         
   5  -4   2       7396.87       6929.31       235.36 o                         
   6  -4   2       1128.56       1052.51        95.36 o                         
   7  -4   2        379.51        311.90        58.06 o                         
 -10  -3   2        100.75        130.82        72.04 o                         
  -9  -3   2       1988.59       1912.58        86.61 o                         
  -8  -3   2       5023.71       4918.04       179.66 o                         
  -7  -3   2        680.46        771.23        86.34 o                         
  -6  -3   2       1315.73       1256.23        71.23 o                         
  -5  -3   2       6308.21       6276.77       286.85 o                         
  -4  -3   2       4927.57       5237.44       406.28 o                         
  -3  -3   2       1081.65       1233.76        54.96 o                         
  -2  -3   2      10011.17       9826.78       429.16 o                         
  -1  -3   2      15663.53      15563.72       675.32 o                         
   0  -3   2       2870.14       2801.55       221.27 o                         
   1  -3   2        218.15        137.24        23.78 o                         
   2  -3   2       2126.75       2014.08        97.65 o                         
   3  -3   2       7256.38       7531.92       333.70 o                         
   4  -3   2        390.39        487.96        45.93 o                         
   5  -3   2       3211.41       3141.47       108.98 o                         
   6  -3   2       8217.00       8084.60       239.29 o                         
   7  -3   2       2439.41       2376.60        96.76 o                         
   8  -3   2         85.36         80.59        49.97 o                         
 -10  -2   2       2140.99       2050.42       102.66 o                         
  -9  -2   2         79.36         93.91        31.09 o                         
  -8  -2   2       3050.15       2790.44       231.86 o                         
  -7  -2   2       9348.64       8675.88       319.17 o                         
  -6  -2   2       4243.04       4154.79       174.87 o                         
  -5  -2   2         65.17         99.72        20.64 o                         
  -4  -2   2       4213.74       4124.37       166.39 o                         
  -3  -2   2       5904.48       6001.50       446.32 o                         
  -2  -2   2       1020.65       1102.44        50.42 o                         
  -1  -2   2       5028.69       5242.52       200.36 o                         
   0  -2   2       4074.45       3973.52       177.65 o                         
   1  -2   2       9376.49       9285.67       404.24 o                         
   2  -2   2        533.78        602.14        36.27 o                         
   3  -2   2       4608.45       5065.09       225.80 o                         
   4  -2   2      10427.49      11163.88       487.74 o                         
   5  -2   2       1291.78       1407.75        73.05 o                         
   6  -2   2         78.43        118.05        31.18 o                         
   7  -2   2       3702.95       3512.04       112.20 o                         
   8  -2   2       3199.42       3104.47       139.54 o                         
   9  -2   2        529.37        512.97        93.62 o                         
 -10  -1   2       1640.23       1528.02        88.60 o                         
  -9  -1   2       3158.18       3032.94       126.45 o                         
  -8  -1   2        821.50        906.92        48.79 o                         
  -7  -1   2        797.94        828.58       134.10 o                         
  -6  -1   2       7670.72       7616.67       267.35 o                         
  -5  -1   2      12095.57      12024.63       461.24 o                         
  -4  -1   2       2652.99       2731.48       139.16 o                         
  -3  -1   2       4160.73       3722.69       172.04 o                         
  -2  -1   2      17586.86      16821.32       728.91 o                         
  -1  -1   2       9462.76      10236.68       435.12 o                         
   0  -1   2         90.82         68.82        11.17 o                         
   1  -1   2       1045.11       1068.97        89.48 o                         
   2  -1   2      10357.34      10982.20       828.00 o                         
   3  -1   2       2884.12       3167.07       176.98 o                         
   4  -1   2       2261.82       2484.59       162.89 o                         
   5  -1   2       8592.46       9566.08       513.64 o                         
   6  -1   2       4811.52       4562.52       206.71 o                         
   7  -1   2       1010.57       1169.48        72.31 o                         
   8  -1   2        708.58        780.09        96.22 o                         
   9  -1   2       2051.75       2055.19        84.69 o                         
 -10   0   2        595.46        557.00        62.35 o                         
  -9   0   2       1366.06       1225.61       112.24 o                         
  -8   0   2       6429.62       5540.85       307.42 o                         
  -7   0   2       6887.95       6419.63       424.63 o                         
  -6   0   2        362.77        427.17        37.57 o                         
  -5   0   2       6476.33       6393.82       259.25 o                         
  -4   0   2      12506.97      11926.00       897.49 o                         
  -3   0   2       3371.23       3329.49       132.52 o                         
  -2   0   2       1182.75       1115.86        50.03 o                         
  -1   0   2      27261.95      24425.39      1053.20 o                         
   0   0   2      24648.00      21905.75      1156.98 o                         
   1   0   2       3606.56       3351.09       182.12 o                         
   2   0   2       2776.46       2434.52       313.88 o                         
   3   0   2      14897.87      17167.40       939.37 o                         
   4   0   2       9449.63      10441.32       590.65 o                         
   5   0   2         17.58         93.73        45.30 o                         
   6   0   2       7663.07       7800.77       366.41 o                         
   7   0   2       7718.23       7798.18       285.50 o                         
   8   0   2       3734.28       3758.41       166.75 o                         
   9   0   2          3.24        -16.23        50.51 o                         
  10   0   2       2142.98       2042.30       126.42 o                         
  -9   1   2       1277.66       1251.18       107.35 o                         
  -8   1   2        222.85        214.11        59.66 o                         
  -7   1   2       4035.61       3734.85       209.33 o                         
  -6   1   2       9801.53       9386.08       600.74 o                         
  -5   1   2       3448.01       3503.73       169.01 o                         
  -4   1   2         57.16        103.71        20.47 o                         
  -3   1   2      10953.39      10911.87       386.94 o                         
  -2   1   2       6355.77       6365.15       197.53 o                         
  -1   1   2        320.89        331.78        17.62 o                         
   0   1   2        572.72        539.56        61.32 o                         
   2   1   2      14286.26      14705.18      1175.41 o                         
   3   1   2        188.15        213.95        68.86 o                         
   4   1   2       9637.00      11509.24       540.39 o                         
   5   1   2      14035.59      17265.58       792.76 o                         
   6   1   2       2047.95       2588.29       174.67 o                         
   7   1   2        254.42        317.85        70.73 o                         
   8   1   2       5942.79       6171.52       318.50 o                         
   9   1   2       3658.82       3584.72       162.13 o                         
  10   1   2         63.49         26.06        72.09 o                         
  -9   2   2       2242.56       1979.37       117.29 o                         
  -8   2   2       3678.84       3791.71       194.67 o                         
  -7   2   2        154.32        143.66        58.87 o                         
  -6   2   2       1500.15       1472.71        93.67 o                         
  -5   2   2       5766.82       5671.72       263.93 o                         
  -4   2   2       3934.96       4024.96       208.23 o                         
  -3   2   2         28.26         40.90        14.88 o                         
  -2   2   2       4804.84       4618.80       216.58 o                         
  -1   2   2       3356.33       3183.37       145.64 o                         
   0   2   2      14249.43      15318.08      1004.32 o                         
   1   2   2        286.30        299.40        29.75 o                         
   2   2   2       3697.90       5921.23       417.25 o                         
   3   2   2      12725.73      18798.95      1045.96 o                         
   4   2   2        334.44        660.36       121.77 o                         
   5   2   2       5565.87       7078.94       352.90 o                         
   6   2   2      10285.00      12328.71       585.68 o                         
   7   2   2       5357.10       6141.50       336.89 o                         
   8   2   2        253.72        224.20        61.62 o                         
   9   2   2       1458.75       1630.70        97.06 o                         
  10   2   2       2580.49       2707.23       127.06 o                         
  11   2   2        965.76        873.29        76.72 o                         
  -8   3   2       1859.13       1753.27        82.29 o                         
  -7   3   2       6609.66       5884.68       231.01 o                         
  -6   3   2       3805.60       3491.41       202.48 o                         
  -5   3   2        402.41        381.95        60.46 o                         
  -4   3   2       5230.64       5473.00       216.45 o                         
  -3   3   2       6205.08       6479.69       250.76 o                         
  -2   3   2       3712.62       3930.30       158.80 o                         
  -1   3   2        737.19        639.55        54.23 o                         
   0   3   2      17018.13      15666.40       831.67 o                         
   1   3   2      21045.12      20826.04      1564.38 o                         
   2   3   2       1037.32       1107.17        74.42 o                         
   3   3   2       3594.57       4488.40       407.99 o                         
   4   3   2      10978.88      12929.79      1079.05 o                         
   5   3   2       2386.43       2754.37       162.22 o                         
   6   3   2        501.71        608.26       103.24 o                         
   7   3   2       8328.02       9766.79       576.37 o                         
   8   3   2       2201.09       2143.43       128.02 o                         
   9   3   2        178.45        276.75        98.36 o                         
  10   3   2        498.09        545.95        89.77 o                         
  11   3   2       2043.57       2012.86       124.73 o                         
  -8   4   2        548.69        474.81        72.32 o                         
  -7   4   2        717.99        705.85        59.80 o                         
  -6   4   2       4832.44       4658.77       160.20 o                         
  -5   4   2       5548.57       5189.26       315.98 o                         
  -4   4   2       1848.82       1888.52        93.77 o                         
  -3   4   2        950.70       1063.52        58.28 o                         
  -2   4   2      12064.51      12743.94       485.05 o                         
  -1   4   2      11118.66      12122.27       459.35 o                         
   0   4   2          9.46         -1.76        16.26 o                         
   1   4   2       3809.37       3618.96       202.48 o                         
   2   4   2      30434.08      28511.29      1523.87 o                         
   3   4   2       5066.33       4922.43       237.60 o                         
   4   4   2       1422.03       1528.51       149.35 o                         
   5   4   2      11484.55      12208.63       560.31 o                         
   6   4   2       8634.81      10101.56       479.79 o                         
   7   4   2       2145.47       2483.47       172.96 o                         
   8   4   2        251.64        290.38        38.61 o                         
   9   4   2       3925.04       4080.27       154.08 o                         
  10   4   2       3228.49       3362.78       142.50 o                         
  11   4   2         36.66         53.15        45.31 o                         
  -7   5   2       3097.37       2911.42       143.61 o                         
  -6   5   2        151.15        137.72        36.61 o                         
  -5   5   2       2536.98       2475.18       100.63 o                         
  -4   5   2       6191.02       6344.97       197.66 o                         
  -3   5   2       3551.62       3740.57       144.20 o                         
  -2   5   2       1681.16       1917.67        87.81 o                         
  -1   5   2      11358.48      12564.52       477.56 o                         
   0   5   2      10043.83      10030.13       441.72 o                         
   1   5   2       3107.90       2877.55       120.32 o                         
   2   5   2       1632.31       1672.51        77.80 o                         
   3   5   2       9285.29       8951.84       430.77 o                         
   4   5   2       3776.48       3598.32       208.73 o                         
   5   5   2         20.00         47.44        16.10 o                         
   6   5   2       6283.80       6894.65       426.51 o                         
   7   5   2       6132.84       6409.94       264.72 o                         
   8   5   2       2467.83       2707.89       123.08 o                         
   9   5   2         60.55        136.93        37.86 o                         
  10   5   2       1711.78       1732.29       156.56 o                         
  11   5   2       3107.85       3164.57       156.18 o                         
  -6   6   2       4792.91       4777.09       163.07 o                         
  -5   6   2       1689.85       1636.03        75.85 o                         
  -4   6   2         49.37         62.65        26.92 o                         
  -3   6   2       4458.33       4654.42       151.50 o                         
  -2   6   2       4680.02       4971.60       155.52 o                         
  -1   6   2        304.54        338.20        33.14 o                         
   0   6   2       3947.50       4046.48       194.08 o                         
   1   6   2      14450.28      14826.80       561.08 o                         
   2   6   2       8605.28       8127.27       648.28 o                         
   3   6   2          0.11        -26.27        26.97 o                         
   4   6   2       6733.70       6550.01       341.79 o                         
   5   6   2       8075.71       7820.42       352.26 o                         
   6   6   2       3212.80       3267.49       164.61 o                         
   7   6   2        244.30        331.76        38.31 o                         
   8   6   2       6183.50       6520.17       226.73 o                         
   9   6   2       4052.29       4169.89       150.96 o                         
  10   6   2        122.58        200.17        79.02 o                         
  11   6   2       1226.94       1465.44        98.46 o                         
  -5   7   2       3474.71       3286.00       196.26 o                         
  -4   7   2       2538.62       2567.10       101.65 o                         
  -3   7   2        252.15        225.61        71.21 o                         
  -2   7   2       2070.72       2163.71        91.14 o                         
  -1   7   2       5509.50       6141.86       188.39 o                         
   0   7   2       3311.54       3387.04       132.42 o                         
   1   7   2         48.79         69.04        24.48 o                         
   2   7   2       1980.96       1938.44       198.49 o                         
   3   7   2       8815.24       8404.22       470.47 o                         
   4   7   2        784.82        766.33        64.89 o                         
   5   7   2       2777.21       2661.90       177.35 o                         
   6   7   2       5015.54       4955.40       181.62 o                         
   7   7   2       2729.98       2981.26       116.46 o                         
   8   7   2        375.26        424.93        35.15 o                         
   9   7   2       1037.00       1195.55        73.17 o                         
  10   7   2       3032.07       3150.32       143.98 o                         
  11   7   2        639.82        699.37        81.28 o                         
  -4   8   2       1725.75       1653.08        85.64 o                         
  -3   8   2       3034.19       2905.10       119.71 o                         
  -2   8   2        889.58        831.55        91.16 o                         
  -1   8   2       1130.89       1306.56        56.57 o                         
   0   8   2       6727.70       7105.94       205.65 o                         
   1   8   2       8682.03       9041.72       242.10 o                         
   2   8   2       1214.92       1268.47        75.70 o                         
   3   8   2       1086.94       1201.02        71.66 o                         
   4   8   2       5910.46       5847.39       186.60 o                         
   5   8   2       2530.66       2585.97        97.68 o                         
   6   8   2         40.96         61.15        28.25 o                         
   7   8   2       2485.33       2719.93       107.31 o                         
   8   8   2       5089.90       5211.07       196.28 o                         
   9   8   2       1230.71       1374.58        62.21 o                         
  10   8   2        262.17        311.79        51.85 o                         
  11   8   2       1578.09       1620.62       102.95 o                         
  -3   9   2       1453.15       1393.30       127.10 o                         
  -2   9   2       2925.80       2828.46       111.18 o                         
  -1   9   2       2378.05       2536.77       128.32 o                         
   0   9   2          2.89         42.29        30.34 o                         
   1   9   2       3606.55       3672.20       112.39 o                         
   2   9   2       8110.77       8085.60       214.87 o                         
   3   9   2       1745.30       1846.20        81.69 o                         
   4   9   2        764.23        741.64        53.18 o                         
   5   9   2       4443.92       4351.53       151.71 o                         
   6   9   2       3083.90       3154.55       117.09 o                         
   7   9   2       1016.79       1053.41        57.93 o                         
   8   9   2        837.28        788.40        51.78 o                         
   9   9   2       3276.57       3580.29       129.14 o                         
  10   9   2       1587.24       1709.62        97.45 o                         
  -2  10   2         96.09        142.11        56.99 o                         
  -1  10   2       3027.66       3080.29       153.42 o                         
   0  10   2       5776.60       5981.89       203.05 o                         
   1  10   2       1590.47       1537.04        78.61 o                         
   2  10   2        282.15        316.15        47.75 o                         
   3  10   2       4361.00       4231.84       139.26 o                         
   4  10   2       4133.84       4134.55       138.78 o                         
   5  10   2        484.80        494.12        44.81 o                         
   6  10   2       2887.35       2997.35       120.72 o                         
   7  10   2       5866.23       6240.65       226.45 o                         
   8  10   2       2377.13       2628.40       128.59 o                         
   9  10   2          9.85         90.56        32.87 o                         
  10  10   2       2090.06       2100.31       185.08 o                         
   0  11   2        477.20        320.26        88.79 o                         
   1  11   2       3993.02       4073.30       133.59 o                         
   2  11   2       3305.76       3424.30       128.01 o                         
   3  11   2          2.21         55.61        44.28 o                         
   4  11   2       1108.50       1092.78        69.13 o                         
   5  11   2       2478.55       2496.31       111.32 o                         
   6  11   2       1077.47       1079.01        65.60 o                         
   7  11   2        274.06        265.16        43.68 o                         
   8  11   2       2232.53       2489.73       119.39 o                         
   3  12   2       3393.74       3445.42       180.62 o                         
   4  12   2        694.42        680.29        69.83 o                         
   5  12   2        514.34        507.97        60.64 o                         
   6  12   2       2614.58       2664.56       117.86 o                         
  -5 -10   3       2454.21       2656.43       113.71 o                         
  -4 -10   3       3001.50       3033.20       119.20 o                         
  -3 -10   3       1010.15       1019.24        57.03 o                         
  -2 -10   3        135.72        190.69        63.33 o                         
  -7  -9   3       2124.13       2067.41        88.07 o                         
  -6  -9   3       2755.36       2801.64       102.96 o                         
  -5  -9   3        376.93        363.36        41.36 o                         
  -4  -9   3       1072.53       1073.78        56.70 o                         
  -3  -9   3       4875.40       5224.72       181.07 o                         
  -2  -9   3       2854.99       2723.40        98.50 o                         
  -1  -9   3          1.63         34.17        31.26 o                         
   0  -9   3       2279.98       2081.01        92.48 o                         
   1  -9   3       2363.15       2244.03       107.34 o                         
  -8  -8   3       1087.00       1059.01        51.75 o                         
  -7  -8   3          8.10         24.01        25.55 o                         
  -6  -8   3       1716.35       1739.05        71.15 o                         
  -5  -8   3       4161.24       4287.65       141.70 o                         
  -4  -8   3       1374.25       1442.56        60.55 o                         
  -3  -8   3          4.34         24.37        23.07 o                         
  -2  -8   3       1556.50       1595.71        61.75 o                         
  -1  -8   3       2969.23       3055.78        89.08 o                         
   0  -8   3        579.49        589.01        37.44 o                         
   1  -8   3        562.04        628.26        76.86 o                         
   2  -8   3       3422.02       3215.52       188.54 o                         
   3  -8   3       2707.00       2425.78       103.20 o                         
  -9  -7   3          9.32         40.79        22.04 o                         
  -8  -7   3       1084.21       1091.67        49.46 o                         
  -7  -7   3       1981.09       1886.33        67.51 o                         
  -6  -7   3        932.36        878.97        43.03 o                         
  -5  -7   3       1330.29       1308.55        54.27 o                         
  -4  -7   3       5103.41       5216.81       162.31 o                         
  -3  -7   3       5302.44       5017.48       218.79 o                         
  -2  -7   3        740.05        764.50        37.89 o                         
  -1  -7   3       1525.62       1593.28        59.40 o                         
   0  -7   3       3601.75       3604.92       101.40 o                         
   1  -7   3       1094.13       1107.44        47.26 o                         
   2  -7   3        175.03        153.31        43.38 o                         
   3  -7   3       1827.36       1628.43        92.37 o                         
   4  -7   3       2830.85       2628.08       112.77 o                         
  -9  -6   3       2561.29       2578.21       127.75 o                         
  -8  -6   3        522.03        498.83        32.35 o                         
  -7  -6   3        741.09        728.64        38.48 o                         
  -6  -6   3       3242.04       3487.46       103.31 o                         
  -5  -6   3       4142.14       4251.68       117.10 o                         
  -4  -6   3        627.60        645.24        33.61 o                         
  -3  -6   3       2696.75       2613.47        92.17 o                         
  -2  -6   3       7696.30       7595.57       243.10 o                         
  -1  -6   3       3292.87       3362.13       102.37 o                         
   0  -6   3         67.08         67.82        18.96 o                         
   1  -6   3       6399.35       6166.24       165.02 o                         
   2  -6   3       4505.27       4331.44       125.78 o                         
   3  -6   3        775.17        772.18        48.56 o                         
   4  -6   3        547.51        545.85        72.90 o                         
   5  -6   3       2131.38       1956.55        98.31 o                         
 -10  -5   3        147.05        164.75        69.25 o                         
  -9  -5   3        700.46        699.11        63.71 o                         
  -8  -5   3       3123.58       3177.79       139.50 o                         
  -7  -5   3       2233.18       2084.23        92.13 o                         
  -6  -5   3        135.70        172.81        22.74 o                         
  -5  -5   3       6129.19       6112.43       215.64 o                         
  -4  -5   3      17537.38      16971.66       723.86 o                         
  -3  -5   3       2516.79       2382.01       148.97 o                         
  -2  -5   3        581.88        636.70        55.03 o                         
  -1  -5   3       5312.46       5285.55       210.02 o                         
   0  -5   3       4453.96       4468.84       159.37 o                         
   1  -5   3         87.34        111.20        18.82 o                         
   2  -5   3       2991.96       2794.92        96.73 o                         
   3  -5   3       5508.59       5308.82       166.26 o                         
   4  -5   3       2485.64       2284.48        95.61 o                         
   5  -5   3         17.63         13.52        27.53 o                         
   6  -5   3       1309.72       1158.06       119.23 o                         
 -10  -4   3       2614.58       2531.02       274.30 o                         
  -9  -4   3       1479.18       1538.81        87.85 o                         
  -8  -4   3        115.28        108.42        63.43 o                         
  -7  -4   3       2301.57       2219.30       120.47 o                         
  -6  -4   3       4698.86       4897.90       176.07 o                         
  -5  -4   3        388.48        345.29        31.50 o                         
  -4  -4   3       5027.71       4575.20       180.19 o                         
  -3  -4   3      13284.95      13252.34       578.93 o                         
  -2  -4   3       7053.92       6829.74       306.46 o                         
  -1  -4   3        423.42        406.60        74.13 o                         
   0  -4   3       6417.59       6334.13       283.72 o                         
   1  -4   3       7602.21       7585.78       261.05 o                         
   2  -4   3       2680.24       2739.83       115.47 o                         
   3  -4   3        448.56        388.98        33.09 o                         
   4  -4   3       2094.97       2004.54        80.97 o                         
   5  -4   3       4879.11       4481.33       161.48 o                         
   6  -4   3        699.74        725.13        80.60 o                         
   7  -4   3       1235.09       1162.94       115.56 o                         
 -10  -3   3        208.03        260.10        49.64 o                         
  -9  -3   3       2466.42       2329.55       180.33 o                         
  -8  -3   3       3232.05       3067.47       191.16 o                         
  -7  -3   3        101.08        166.71        41.91 o                         
  -6  -3   3       4311.39       4082.24       146.16 o                         
  -5  -3   3      11073.32       9626.56       598.22 o                         
  -4  -3   3       3320.14       2993.85       145.34 o                         
  -3  -3   3         18.07         15.91        11.23 o                         
  -2  -3   3       6847.94       6831.66       302.34 o                         
  -1  -3   3       4752.64       4627.26       181.43 o                         
   0  -3   3       1084.26       1149.82        63.42 o                         
   1  -3   3       1881.71       1776.90        78.87 o                         
   2  -3   3       9542.36       9476.72       417.14 o                         
   3  -3   3       6284.14       6692.21       299.31 o                         
   4  -3   3        266.53        304.95        24.96 o                         
   5  -3   3       1201.89       1123.00        50.10 o                         
   6  -3   3       5588.21       5288.75       156.21 o                         
   7  -3   3       1241.16       1176.73        74.52 o                         
   8  -3   3        270.03        211.18        35.62 o                         
 -10  -2   3       1607.86       1477.13        94.68 o                         
  -9  -2   3         32.19        -24.37        39.16 o                         
  -8  -2   3        631.01        618.64        53.66 o                         
  -7  -2   3       2744.61       2815.04       163.68 o                         
  -6  -2   3        922.80        928.57        71.88 o                         
  -5  -2   3       1774.72       1649.01        90.18 o                         
  -4  -2   3       8761.87       8087.37       442.43 o                         
  -3  -2   3      13389.10      12657.29       479.72 o                         
  -2  -2   3       4061.21       4206.75       133.00 o                         
  -1  -2   3        680.61        660.14        30.65 o                         
   0  -2   3       6133.34       6156.22       236.63 o                         
   1  -2   3       6201.57       6500.12       247.48 o                         
   2  -2   3         45.04         26.48        13.92 o                         
   3  -2   3       3542.70       3622.77       165.20 o                         
   4  -2   3       7307.17       7823.77       355.90 o                         
   5  -2   3       2067.46       2153.83       112.31 o                         
   6  -2   3        141.34        114.22        48.81 o                         
   7  -2   3       3819.75       3686.16       115.73 o                         
   8  -2   3       2282.24       2322.95       136.89 o                         
   9  -2   3         74.67        110.51        31.11 o                         
 -10  -1   3       3053.38       2864.94       163.40 o                         
  -9  -1   3       3014.56       2926.97       143.90 o                         
  -8  -1   3        948.74       1012.08        58.23 o                         
  -7  -1   3        946.60        912.71        68.36 o                         
  -6  -1   3       8065.20       7878.19       280.66 o                         
  -5  -1   3       6223.31       5999.97       246.68 o                         
  -4  -1   3        158.95        183.77        27.17 o                         
  -3  -1   3       5305.54       4898.85       224.20 o                         
  -2  -1   3      12795.42      12204.58       534.20 o                         
  -1  -1   3       8118.96       8637.38       661.80 o                         
   0  -1   3        224.90        183.48        19.81 o                         
   1  -1   3      11150.28      11424.55       495.48 o                         
   2  -1   3       8758.59       8719.15       451.48 o                         
   3  -1   3       1879.32       2419.53       210.75 o                         
   4  -1   3        341.29        312.79        34.23 o                         
   5  -1   3       5729.65       6503.79       292.51 o                         
   6  -1   3       4907.92       4967.31       225.20 o                         
   7  -1   3          7.58         21.63        22.87 o                         
   8  -1   3       3262.03       3291.89       107.07 o                         
   9  -1   3       2734.29       2606.83       123.71 o                         
  -9   0   3        453.57        492.74        57.37 o                         
  -8   0   3       2435.17       2306.23       159.23 o                         
  -7   0   3       3234.06       3152.55       229.81 o                         
  -6   0   3        637.11        577.34        75.78 o                         
  -5   0   3      11028.67      10717.56       367.64 o                         
  -4   0   3      16985.57      16057.83       606.44 o                         
  -3   0   3       6386.58       6260.34       243.72 o                         
  -1   0   3      25925.22      24658.37      1304.76 o                         
   0   0   3      14552.60      14218.86       755.21 o                         
   1   0   3         27.78         26.65        15.96 o                         
   2   0   3       8214.53       6491.93       350.09 o                         
   3   0   3      14222.70      11814.07       656.03 o                         
   4   0   3      13688.55      16187.84      1045.26 o                         
   5   0   3         84.93        229.58        57.77 o                         
   6   0   3       4301.53       4717.72       322.39 o                         
   7   0   3       5407.07       5651.94       237.30 o                         
   8   0   3        796.69        619.94       104.92 o                         
   9   0   3        846.27        904.66        72.52 o                         
  10   0   3       2527.67       2690.53       102.09 o                         
  -9   1   3       1751.99       1766.58       152.43 o                         
  -8   1   3          8.22         -7.48        66.77 o                         
  -7   1   3       2272.10       2176.18       199.33 o                         
  -6   1   3       3857.93       3699.27       287.43 o                         
  -5   1   3         42.91         82.77        21.07 o                         
  -4   1   3       2626.51       2639.31       125.31 o                         
  -3   1   3      13184.17      13139.45       586.74 o                         
  -2   1   3      10204.85       9644.05       365.72 o                         
  -1   1   3       3895.82       4012.40       181.08 o                         
   0   1   3       7686.73       6807.04       638.02 o                         
   1   1   3       9104.26       7375.92       981.68 o                         
   2   1   3       7294.02       4623.19       255.73 o                         
   3   1   3         88.70        151.00        73.84 o                         
   4   1   3      13122.71       7230.19       562.18 o                         
   5   1   3      18046.37      21066.35      1159.25 o                         
   6   1   3        702.74        906.24       102.92 o                         
   7   1   3       2003.72       2080.99       132.66 o                         
   8   1   3       6799.10       6674.10       409.48 o                         
   9   1   3       3228.32       3231.00       205.75 o                         
  10   1   3        235.91        231.14        77.67 o                         
  -9   2   3       1534.34       1377.09       103.05 o                         
  -8   2   3       2318.92       2326.38       146.31 o                         
  -7   2   3          6.90         17.07       125.73 o                         
  -6   2   3       1696.52       1507.78       160.67 o                         
  -5   2   3       7135.53       7228.81       273.78 o                         
  -4   2   3       3964.61       4329.43       173.93 o                         
  -3   2   3          1.47          8.57        12.46 o                         
  -2   2   3       5571.28       5352.95       181.56 o                         
  -1   2   3      10102.73      10585.57       625.16 o                         
   0   2   3       1697.53       1918.08       147.66 o                         
   1   2   3       6641.66       6328.92       925.36 o                         
   3   2   3      11661.39      15003.33      1745.60 o                         
   4   2   3        837.87       1209.22       234.78 o                         
   5   2   3       1070.20       1357.79       111.82 o                         
   6   2   3       7228.77       8330.80       424.44 o                         
   7   2   3        912.89        952.99        70.18 o                         
   8   2   3        646.52        727.05       109.66 o                         
   9   2   3       2402.31       2443.61       287.19 o                         
  10   2   3       1847.42       2022.79       112.91 o                         
  11   2   3        482.72        399.01        75.70 o                         
  -8   3   3        790.07        761.67        83.04 o                         
  -7   3   3       2903.25       2942.14       143.11 o                         
  -6   3   3       1143.64       1184.45        80.61 o                         
  -5   3   3        800.27        914.81       133.77 o                         
  -4   3   3       8609.41       9052.76       354.32 o                         
  -3   3   3      11949.08      12880.89       488.14 o                         
  -2   3   3       8180.94       8789.00       335.60 o                         
  -1   3   3       2395.69       2198.35        91.41 o                         
   0   3   3      10747.50      10352.57       452.32 o                         
   2   3   3        279.43        377.61        97.00 o                         
   3   3   3      10119.08      13923.01       829.21 o                         
   4   3   3      21078.61      29414.27      2529.29 o                         
   5   3   3       5197.49       6841.83       468.51 o                         
   6   3   3       1059.44       1333.93       112.51 o                         
   7   3   3       4585.48       5447.77       261.73 o                         
   8   3   3       2172.17       2113.92       123.57 o                         
   9   3   3       1450.20       1602.52       138.33 o                         
  10   3   3       1084.73       1321.66       120.76 o                         
  11   3   3       2760.97       3002.27       267.56 o                         
  -8   4   3        726.20        716.54       109.05 o                         
  -7   4   3        465.31        455.43        40.85 o                         
  -6   4   3       3989.97       3954.23       137.12 o                         
  -5   4   3       3768.18       3727.19       138.62 o                         
  -4   4   3        252.39        269.82        46.34 o                         
  -3   4   3       5577.70       6296.65       248.25 o                         
  -2   4   3      20233.79      22287.75       967.15 o                         
  -1   4   3       3364.41       3227.93       131.48 o                         
   0   4   3        427.87        489.97        60.03 o                         
   2   4   3      12030.40      14929.48       671.72 o                         
   3   4   3       3814.99       4757.34       247.52 o                         
   4   4   3         66.39        104.55        37.96 o                         
   5   4   3      11348.61      14185.99       951.14 o                         
   6   4   3       5188.87       6317.24       332.05 o                         
   7   4   3         95.09        111.47        46.95 o                         
   8   4   3       1490.97       1559.50        90.71 o                         
   9   4   3       4238.09       4407.35       178.68 o                         
  10   4   3       2119.95       2196.66       107.10 o                         
  11   4   3          1.43         13.62        64.61 o                         
  -7   5   3       1935.18       1950.19        89.16 o                         
  -6   5   3        273.58        306.45        37.52 o                         
  -5   5   3       3548.47       3654.14       186.18 o                         
  -4   5   3       8561.00       8972.25       298.66 o                         
  -3   5   3       3204.94       3599.85       144.41 o                         
  -2   5   3       1371.75       1568.91        76.67 o                         
  -1   5   3       6238.64       6403.69       250.08 o                         
   0   5   3       4704.43       4543.12       212.15 o                         
   1   5   3        170.36        156.22        35.26 o                         
   2   5   3       8196.62       8038.30       445.74 o                         
   3   5   3      20090.48      20808.43       794.71 o                         
   4   5   3      11342.87      11814.15       541.79 o                         
   5   5   3         79.13        133.72        34.73 o                         
   6   5   3       2812.68       3485.58       243.39 o                         
   7   5   3       8017.06       8860.70       313.10 o                         
   8   5   3       2828.10       3022.40       120.43 o                         
   9   5   3        896.48        993.41        96.89 o                         
  10   5   3       3970.29       4248.51       164.90 o                         
  11   5   3       3440.04       3522.77       223.96 o                         
  -6   6   3       2686.85       2714.00       151.10 o                         
  -5   6   3        138.44         98.04        60.55 o                         
  -4   6   3       2327.57       2518.97       102.14 o                         
  -3   6   3       8363.22       8847.98       299.29 o                         
  -2   6   3       4105.29       4274.46       138.82 o                         
  -1   6   3        379.70        419.47        37.28 o                         
   0   6   3       3345.61       3462.49       166.92 o                         
   1   6   3       3976.61       3898.97       186.10 o                         
   2   6   3       4067.89       3818.40       160.30 o                         
   3   6   3        203.19        233.56        45.92 o                         
   4   6   3      10517.42      10191.33       405.34 o                         
   5   6   3      10978.58      11171.38       517.99 o                         
   6   6   3       1297.67       1457.62       133.60 o                         
   7   6   3       1758.29       1909.57        81.58 o                         
   8   6   3       4911.29       5301.29       184.35 o                         
   9   6   3       2114.51       2095.74       100.60 o                         
  10   6   3        136.89        182.98        50.16 o                         
  11   6   3       1753.41       1830.93       210.60 o                         
  -5   7   3       2916.08       3095.71       120.65 o                         
  -4   7   3       1925.19       2091.73        92.71 o                         
  -3   7   3        272.70        270.91        45.86 o                         
  -2   7   3       1990.04       2282.81       110.79 o                         
  -1   7   3       5528.27       6163.47       207.19 o                         
   0   7   3       1943.63       1881.33        95.82 o                         
   1   7   3        520.10        557.11        48.60 o                         
   2   7   3       7551.82       7596.36       433.88 o                         
   3   7   3      13785.98      13615.38       605.02 o                         
   4   7   3       1056.29        990.88        82.57 o                         
   5   7   3       1371.27       1384.20       117.34 o                         
   6   7   3       7372.80       7712.06       264.20 o                         
   7   7   3       3147.44       3317.10       123.48 o                         
   8   7   3         24.22         44.15        24.68 o                         
   9   7   3       3451.17       3632.33       137.99 o                         
  10   7   3       3516.22       3535.04       332.29 o                         
  11   7   3        879.36        913.50       116.86 o                         
  -4   8   3       3723.21       4020.60       294.55 o                         
  -3   8   3       3693.56       3939.32       137.65 o                         
  -2   8   3       1210.67       1298.58       139.55 o                         
  -1   8   3        491.52        535.73        65.53 o                         
   0   8   3       2412.66       2453.10        90.45 o                         
   1   8   3       3067.63       2937.51       110.04 o                         
   2   8   3         11.61         22.52        29.51 o                         
   3   8   3       4544.65       4442.58       165.85 o                         
   4   8   3      10423.25       9806.24       299.17 o                         
   5   8   3       2689.54       2596.01       101.90 o                         
   6   8   3          5.41         28.13        33.80 o                         
   7   8   3       1737.25       1777.20        74.32 o                         
   8   8   3       2891.96       3142.26       104.75 o                         
   9   8   3        474.52        520.83        41.01 o                         
  10   8   3        806.79        961.42        76.56 o                         
  11   8   3       1643.92       1488.10       102.27 o                         
  -3   9   3       1962.75       1960.93       208.26 o                         
  -2   9   3       4659.43       4812.06       175.88 o                         
  -1   9   3       2991.13       3268.31       121.98 o                         
   0   9   3        163.30        173.04        37.94 o                         
   1   9   3       5834.42       5944.77       184.34 o                         
   2   9   3       6485.12       6395.21       218.35 o                         
   3   9   3        998.21       1086.69        61.43 o                         
   4   9   3       1102.32       1143.54        67.93 o                         
   5   9   3       8164.79       8231.27       248.34 o                         
   6   9   3       5216.29       5230.75       217.13 o                         
   7   9   3        141.56        179.40        37.55 o                         
   8   9   3       2134.63       2195.56        93.77 o                         
   9   9   3       3501.87       3656.34       131.20 o                         
  10   9   3       2012.03       2154.71       102.83 o                         
  -2  10   3         19.23         33.44        77.92 o                         
  -1  10   3       1801.06       1841.10        90.68 o                         
   0  10   3       2686.55       2995.88       203.06 o                         
   1  10   3        231.66        254.40        39.35 o                         
   2  10   3       2076.73       2178.38       103.12 o                         
   3  10   3       7023.38       6909.68       193.55 o                         
   4  10   3       5500.67       5441.23       207.07 o                         
   5  10   3        158.89        122.75        39.31 o                         
   6  10   3       2845.06       2896.70       114.83 o                         
   7  10   3       3517.12       3557.84       138.71 o                         
   8  10   3        982.95        957.34        67.96 o                         
   9  10   3        427.23        527.50        60.02 o                         
  10  10   3       3341.86       3451.66       133.77 o                         
   0  11   3        690.04        761.85        70.33 o                         
   1  11   3       2580.64       2741.61       133.17 o                         
   2  11   3       1141.28       1281.90        80.08 o                         
   3  11   3        198.19        211.16        52.83 o                         
   4  11   3       3817.72       3757.36       142.31 o                         
   5  11   3       5387.28       5103.50       180.00 o                         
   6  11   3        651.54        647.63        55.80 o                         
   7  11   3        257.67        272.87        45.49 o                         
   8  11   3       1936.01       1870.65        98.44 o                         
   9  11   3       2099.46       1860.51        95.29 o                         
   2  12   3       2994.45       3207.69       157.79 o                         
   3  12   3       3173.42       3346.23       134.51 o                         
   4  12   3        248.40        308.76        56.77 o                         
   5  12   3        762.96        675.67        60.14 o                         
   6  12   3       2471.53       2507.93       142.53 o                         
   7  12   3       1217.92       1130.66        77.59 o                         
  -6  -9   4       1829.37       1679.27        93.54 o                         
  -5  -9   4        100.05         65.23        30.70 o                         
  -4  -9   4        817.20        980.41        51.42 o                         
  -3  -9   4       3238.67       3292.47       104.75 o                         
  -2  -9   4       1570.62       1567.77        79.71 o                         
  -1  -9   4         62.18         68.75        31.75 o                         
  -7  -8   4          6.64         -4.63        23.14 o                         
  -6  -8   4       1073.18       1029.98        52.08 o                         
  -5  -8   4       2504.58       2367.54        90.84 o                         
  -4  -8   4        449.24        471.81        36.78 o                         
  -3  -8   4       1017.54       1077.26        50.30 o                         
  -2  -8   4       4650.78       4725.54       152.64 o                         
  -1  -8   4       3921.08       3870.28       113.08 o                         
   0  -8   4        489.81        531.60        35.96 o                         
   1  -8   4        519.42        410.51        41.71 o                         
   2  -8   4       2256.13       2114.58        93.48 o                         
  -8  -7   4       2080.82       1998.42        76.06 o                         
  -7  -7   4       2649.54       2559.82        87.48 o                         
  -6  -7   4        744.12        714.69        40.09 o                         
  -5  -7   4        272.65        289.31        26.03 o                         
  -4  -7   4       1804.97       1833.18        68.84 o                         
  -3  -7   4       2004.45       2045.83        69.19 o                         
  -2  -7   4         16.65         60.90        19.46 o                         
  -1  -7   4       2768.40       2699.20        79.80 o                         
   0  -7   4       6037.03       6129.02       151.64 o                         
   1  -7   4       1817.85       1755.71        64.85 o                         
   2  -7   4         86.05         88.65        29.03 o                         
   3  -7   4       2242.04       1992.02        90.66 o                         
  -9  -6   4       1718.02       1626.32        99.79 o                         
  -8  -6   4        199.06        216.95        23.93 o                         
  -7  -6   4       1184.08       1191.96        50.75 o                         
  -6  -6   4       3564.55       3471.84       104.71 o                         
  -5  -6   4       3476.94       3386.87       100.44 o                         
  -4  -6   4        122.39        152.13        19.39 o                         
  -3  -6   4       5492.55       5543.15       184.25 o                         
  -2  -6   4       6901.80       6695.70       181.48 o                         
  -1  -6   4       1635.05       1650.40        63.61 o                         
   0  -6   4        495.03        574.12        29.48 o                         
   1  -6   4       3865.17       3851.31       116.69 o                         
   2  -6   4       2055.43       2004.65        71.76 o                         
   3  -6   4        131.84        163.92        30.75 o                         
   4  -6   4       1671.28       1524.46        68.52 o                         
   5  -6   4       1910.84       1773.52        80.53 o                         
  -9  -5   4       2097.55       1885.54       103.45 o                         
  -8  -5   4       4366.93       4452.04       137.08 o                         
  -7  -5   4       1692.50       1642.10        57.24 o                         
  -6  -5   4         63.00         89.73        15.39 o                         
  -5  -5   4       2729.01       2751.41        85.78 o                         
  -4  -5   4       5210.67       5455.45       161.23 o                         
  -3  -5   4         15.42         63.92        27.14 o                         
  -2  -5   4       2954.17       2848.13        99.55 o                         
  -1  -5   4      10838.71      10742.54       313.20 o                         
   0  -5   4       7245.72       7229.64       188.70 o                         
   1  -5   4        652.17        756.27        33.77 o                         
   2  -5   4       2533.68       2442.43        73.88 o                         
   3  -5   4       3411.69       3304.11       100.77 o                         
   4  -5   4       1035.76       1056.24        52.54 o                         
   5  -5   4         42.19         29.92        28.64 o                         
   6  -5   4       2102.30       1904.00        92.74 o                         
  -9  -4   4        377.83        394.30        75.38 o                         
  -8  -4   4       1099.96        957.90        70.56 o                         
  -7  -4   4       5133.70       4868.57       171.25 o                         
  -6  -4   4       4972.48       4778.36       150.34 o                         
  -5  -4   4         25.60         57.15        20.24 o                         
  -4  -4   4       3187.52       3235.80       144.21 o                         
  -3  -4   4       6809.82       6594.71       299.52 o                         
  -2  -4   4       2309.20       2117.86       109.12 o                         
  -1  -4   4        421.13        455.81        36.30 o                         
   0  -4   4       5791.35       5845.35       229.73 o                         
   1  -4   4       7837.66       7904.24       272.89 o                         
   2  -4   4       1865.64       1970.46        64.47 o                         
   3  -4   4        749.69        696.20        43.63 o                         
   4  -4   4       3156.47       2944.16       114.85 o                         
   5  -4   4       5389.55       5328.53       179.29 o                         
   6  -4   4        258.08        231.76        47.82 o                         
   7  -4   4       1111.82        989.03        74.68 o                         
  -9  -3   4       2764.61       2491.17       149.48 o                         
  -8  -3   4       1941.57       1918.77       118.73 o                         
  -7  -3   4        111.30        150.22        46.81 o                         
  -6  -3   4       1817.12       1684.79        95.24 o                         
  -5  -3   4       2349.33       2465.20        92.22 o                         
  -4  -3   4       1012.57        974.25        70.35 o                         
  -3  -3   4       1446.49       1370.70        86.49 o                         
  -2  -3   4      11401.12      10718.75       407.63 o                         
  -1  -3   4       8745.36       8718.69       334.53 o                         
   0  -3   4       2848.05       2982.53       109.31 o                         
   1  -3   4       1911.62       2028.17        88.48 o                         
   2  -3   4       7398.07       7449.11       256.84 o                         
   3  -3   4       2579.49       3028.52       126.91 o                         
   4  -3   4         99.86        123.60        48.46 o                         
   5  -3   4       4390.79       4262.13       132.49 o                         
   6  -3   4       5278.15       5283.12       153.49 o                         
   7  -3   4       1243.63       1227.22        58.13 o                         
   8  -3   4         51.17         60.41        38.71 o                         
  -9  -2   4        184.96        214.93        49.60 o                         
  -8  -2   4       3377.59       3248.08       172.10 o                         
  -7  -2   4       4244.83       4157.08       228.48 o                         
  -6  -2   4       1475.00       1444.10        78.53 o                         
  -5  -2   4         27.90         65.41        31.64 o                         
  -4  -2   4       3123.79       2929.12       125.93 o                         
  -3  -2   4       5394.11       4824.28       192.03 o                         
  -2  -2   4         93.90        127.06        21.33 o                         
  -1  -2   4       4092.73       3867.24       153.06 o                         
   0  -2   4      13322.52      13613.49       513.67 o                         
   1  -2   4       7570.40       8279.38       281.31 o                         
   2  -2   4        154.46        208.82        22.60 o                         
   3  -2   4       4557.12       4486.39       203.75 o                         
   4  -2   4       4677.12       4938.29       211.13 o                         
   5  -2   4        578.89        627.27        48.55 o                         
   6  -2   4        743.33        737.34        39.21 o                         
   7  -2   4       4939.59       5020.35       149.39 o                         
   8  -2   4       2331.43       2156.85       105.54 o                         
  -9  -1   4       1607.17       1628.03        99.88 o                         
  -8  -1   4        350.06        319.35        73.96 o                         
  -7  -1   4       1255.59       1182.89        74.33 o                         
  -6  -1   4       4758.89       4624.31       174.95 o                         
  -5  -1   4       4334.27       4309.60       301.10 o                         
  -4  -1   4        253.59        257.31        27.81 o                         
  -3  -1   4       6221.79       5660.55       222.62 o                         
  -2  -1   4      15012.10      13926.97       526.66 o                         
  -1  -1   4       3880.48       3981.47       154.58 o                         
   0  -1   4       2130.07       2214.33        90.08 o                         
   1  -1   4      11869.98      12471.30       468.56 o                         
   2  -1   4       6084.44       6003.28       327.25 o                         
   3  -1   4         91.96        183.92        27.25 o                         
   4  -1   4       3735.65       3761.38       258.82 o                         
   5  -1   4       4833.81       5302.69       201.68 o                         
   6  -1   4       4251.97       3964.58       135.76 o                         
   7  -1   4        120.51        134.18        23.67 o                         
   8  -1   4       1195.98       1242.91        69.46 o                         
   9  -1   4       2013.54       1892.04        97.83 o                         
  -9   0   4       2167.99       2315.11       218.07 o                         
  -8   0   4       4277.62       4086.09       209.06 o                         
  -7   0   4       3507.43       3617.43       175.55 o                         
  -6   0   4         17.97         88.00        53.71 o                         
  -5   0   4       4428.21       4207.78       177.94 o                         
  -4   0   4       8898.71       8478.07       383.85 o                         
  -3   0   4        313.32        371.92        32.58 o                         
  -2   0   4       6425.67       5956.36       230.87 o                         
  -1   0   4      30979.96      29044.43      1254.16 o                         
   0   0   4      13998.06      14008.72       747.06 o                         
   1   0   4       2903.97       2934.92       169.91 o                         
   2   0   4       5692.70       4364.75       351.92 o                         
   3   0   4      10868.35       7095.03       554.17 o                         
   4   0   4       4034.01       5467.96       765.92 o                         
   5   0   4       1703.31       1947.35       117.31 o                         
   6   0   4       7986.91       8433.97       336.98 o                         
   7   0   4       8686.77       8712.07       278.13 o                         
   8   0   4       1080.75       1137.20        76.99 o                         
   9   0   4        511.76        508.34        59.97 o                         
  10   0   4       2989.65       2957.23       123.47 o                         
  -9   1   4        532.68        489.33        81.27 o                         
  -8   1   4        631.39        588.85        73.00 o                         
  -7   1   4       2946.96       2994.52       217.45 o                         
  -6   1   4       4049.74       3896.34       210.85 o                         
  -5   1   4        674.56        646.36        51.34 o                         
  -4   1   4       1654.44       1493.58        66.67 o                         
  -3   1   4       8701.88       8108.43       313.06 o                         
  -2   1   4       2892.42       2542.15       106.16 o                         
  -1   1   4        697.50        654.48        42.68 o                         
   0   1   4      15016.98      13470.05       719.45 o                         
   1   1   4      12450.02       8082.22       630.76 o                         
   2   1   4       5170.13       3107.74       267.32 o                         
   3   1   4       2062.94       3458.61       350.92 o                         
   4   1   4       7970.53      12890.27      2070.24 o                         
   5   1   4       6941.10       7921.02       744.90 o                         
   6   1   4        932.41       1399.72       134.64 o                         
   7   1   4       1156.62       1220.94        99.32 o                         
   8   1   4       7225.23       7850.20       314.97 o                         
   9   1   4       1916.67       2057.57       151.83 o                         
  10   1   4         62.48         55.04        42.83 o                         
  -8   2   4       1765.46       1729.59        92.18 o                         
  -7   2   4        401.68        475.00        63.97 o                         
  -6   2   4        894.94       1011.09       119.05 o                         
  -5   2   4       6754.19       7085.98       255.34 o                         
  -4   2   4       1684.06       1689.16        66.65 o                         
  -3   2   4       1643.10       1562.59        59.91 o                         
  -2   2   4       6768.83       6230.29       217.70 o                         
  -1   2   4      10079.98       9018.29       422.06 o                         
   0   2   4       6025.87       6587.65       378.96 o                         
   1   2   4       1928.74        905.09       114.64 o                         
   3   2   4       2565.47       4346.63       369.69 o                         
   4   2   4        914.28       1482.11       163.91 o                         
   5   2   4       5892.51       8543.39       985.43 o                         
   6   2   4      11451.38      14539.29       953.67 o                         
   7   2   4       2624.35       2593.27       144.72 o                         
   8   2   4         21.16        -16.22        62.27 o                         
   9   2   4       2969.39       2794.58       222.16 o                         
  10   2   4       2147.87       1940.18       134.91 o                         
  -8   3   4       2031.03       2009.54        89.78 o                         
  -7   3   4       3407.47       3424.02       171.29 o                         
  -6   3   4       2431.44       2482.00       126.19 o                         
  -5   3   4        215.77        249.75        62.01 o                         
  -4   3   4       5141.64       5457.01       215.62 o                         
  -3   3   4       5077.23       5210.20       219.47 o                         
  -2   3   4        186.59        178.77        20.73 o                         
  -1   3   4       8218.79       7518.73       335.68 o                         
   0   3   4      17785.40      13525.55       722.64 o                         
   3   3   4       2161.17       1903.70       185.87 o                         
   4   3   4       3974.06       3655.50       269.88 o                         
   5   3   4       2160.34       2316.45       202.87 o                         
   6   3   4       1411.02       1508.85       143.35 o                         
   7   3   4       6916.33       6960.82       252.03 o                         
   8   3   4       4691.03       4630.69       208.16 o                         
   9   3   4        286.24        308.90       104.64 o                         
  10   3   4        952.00        944.47       130.62 o                         
  11   3   4       1513.55       1498.28       107.73 o                         
  -7   4   4       1095.84       1201.21       121.75 o                         
  -6   4   4       5576.42       5540.54       178.76 o                         
  -5   4   4       4578.73       4558.68       148.87 o                         
  -4   4   4         18.11         15.01        41.44 o                         
  -3   4   4       5105.15       5901.81       240.34 o                         
  -2   4   4       9881.31       9634.10       454.34 o                         
  -1   4   4       3702.03       3630.71       156.97 o                         
   0   4   4         37.88         34.75        19.04 o                         
   1   4   4      14562.20      12860.18      1167.65 o                         
   2   4   4       8286.01       6036.12       378.40 o                         
   3   4   4        875.18        964.23       129.99 o                         
   4   4   4       3865.59       4431.19       296.10 o                         
   5   4   4      12320.78      15853.67      1198.01 o                         
   6   4   4       8568.98       8988.08       540.66 o                         
   7   4   4        555.46        537.01        72.63 o                         
   8   4   4       3912.56       4051.43       188.77 o                         
   9   4   4       5715.73       5936.79       307.89 o                         
  10   4   4        933.60        898.91        86.88 o                         
  11   4   4        331.75        320.36        65.80 o                         
  -7   5   4       1423.43       1516.87        98.93 o                         
  -6   5   4         82.65         73.27        49.05 o                         
  -5   5   4       2768.43       2856.11       110.23 o                         
  -4   5   4       4945.58       5262.91       172.48 o                         
  -3   5   4        126.43        169.12        29.95 o                         
  -2   5   4       3506.46       3783.59       180.60 o                         
  -1   5   4       9684.67       9543.14       423.87 o                         
   0   5   4       8404.55       8138.13       365.28 o                         
   1   5   4        795.96        798.85        85.95 o                         
   2   5   4       3080.44       2831.85       185.19 o                         
   3   5   4       4948.79       6328.15       507.50 o                         
   4   5   4       2868.41       3626.82       217.92 o                         
   5   5   4        192.80        313.03        64.62 o                         
   6   5   4       9482.03      10314.30       605.02 o                         
   7   5   4      16047.22      17869.78       914.23 o                         
   8   5   4        995.62       1035.84        66.90 o                         
   9   5   4        451.26        498.80        64.86 o                         
  10   5   4       2467.90       2537.10       131.93 o                         
  11   5   4       1971.53       1939.91       109.44 o                         
  -6   6   4       3922.80       4000.73       149.32 o                         
  -5   6   4        415.34        446.51        66.00 o                         
  -4   6   4        727.46        773.84        84.23 o                         
  -3   6   4       3168.28       3616.21       178.77 o                         
  -2   6   4       3510.04       3769.54       138.58 o                         
  -1   6   4         13.01          7.03        26.17 o                         
   0   6   4       8238.80       8332.13       375.80 o                         
   1   6   4       9603.82       9121.40       409.66 o                         
   2   6   4       3726.35       3386.60       146.11 o                         
   3   6   4       2548.56       2954.81       189.09 o                         
   4   6   4       6524.17       7473.25       401.70 o                         
   5   6   4       9006.54       9805.48       475.28 o                         
   6   6   4        339.29        348.19        76.59 o                         
   7   6   4       6265.46       6587.28       223.83 o                         
   8   6   4       7368.17       7731.00       298.79 o                         
   9   6   4       1755.29       1896.44       105.40 o                         
  10   6   4          2.87         74.49        42.88 o                         
  11   6   4       1901.21       1972.67       113.76 o                         
  -5   7   4       2754.63       2807.02       191.53 o                         
  -4   7   4        850.78        941.61        82.71 o                         
  -3   7   4         26.97          6.22        50.63 o                         
  -2   7   4       3740.78       4353.99       225.61 o                         
  -1   7   4       7142.86       8044.65       291.15 o                         
   0   7   4       2386.73       2546.06       106.26 o                         
   1   7   4        259.51        293.89        41.24 o                         
   2   7   4       4150.40       3952.16       170.54 o                         
   3   7   4       4824.89       4608.10       277.52 o                         
   4   7   4         54.00        133.85        46.91 o                         
   5   7   4       5104.17       5345.22       286.68 o                         
   6   7   4      11586.33      11795.39       365.47 o                         
   7   7   4       2569.23       2639.31       120.46 o                         
   8   7   4          4.41         28.54        27.45 o                         
   9   7   4       2512.81       2571.66       104.97 o                         
  10   7   4       1904.46       1940.00       109.25 o                         
  11   7   4        229.39        253.82        77.39 o                         
  -4   8   4       2021.56       2047.95       116.93 o                         
  -3   8   4       3221.08       3542.10       219.76 o                         
  -2   8   4        161.47        250.21        51.35 o                         
  -1   8   4       2816.36       3274.86       121.54 o                         
   0   8   4       7715.23       8218.10       255.03 o                         
   1   8   4       4044.21       4078.18       130.75 o                         
   2   8   4          6.39         61.37        31.75 o                         
   3   8   4       1866.23       1876.55        81.16 o                         
   4   8   4       4379.69       4212.35       202.28 o                         
   5   8   4        488.84        507.47        49.59 o                         
   6   8   4       1230.56       1160.88        72.16 o                         
   7   8   4       5693.90       5815.78       182.46 o                         
   8   8   4       4588.88       4658.55       139.81 o                         
   9   8   4        432.33        474.05        47.26 o                         
  10   8   4        321.93        343.90        40.64 o                         
  11   8   4       1800.01       1587.16       122.69 o                         
  -3   9   4       2128.43       2307.26       135.63 o                         
  -2   9   4       4460.23       4876.60       237.25 o                         
  -1   9   4       1718.82       1954.29       126.09 o                         
   0   9   4        720.32        714.48        54.91 o                         
   1   9   4       5394.89       5273.70       159.79 o                         
   2   9   4       3745.77       3623.52       134.70 o                         
   3   9   4        746.19        733.13        53.42 o                         
   4   9   4       2174.32       2014.39       101.90 o                         
   5   9   4       8358.11       7979.68       257.63 o                         
   6   9   4       4128.60       3917.53       174.91 o                         
   7   9   4          2.77         -1.10        32.19 o                         
   8   9   4       2711.95       2830.26       133.56 o                         
   9   9   4       3300.45       3333.94       138.53 o                         
  10   9   4        874.28        822.50        53.01 o                         
  11   9   4        241.37         17.02       149.68 o                         
  -2  10   4        505.04        601.28        94.37 o                         
  -1  10   4       4260.65       4587.01       220.57 o                         
   0  10   4       3439.45       3907.24       133.86 o                         
   1  10   4        227.74        292.54        43.44 o                         
   2  10   4        914.97       1023.36        57.81 o                         
   3  10   4       3228.85       3314.10       134.20 o                         
   4  10   4       2085.15       2220.54       103.18 o                         
   5  10   4        681.01        659.25        58.62 o                         
   6  10   4       6371.94       6099.29       229.63 o                         
   7  10   4       5792.06       5627.96       277.87 o                         
   8  10   4       1653.28       1611.64        96.90 o                         
   9  10   4        159.73         91.95        34.44 o                         
  10  10   4       3089.10       2932.28       125.59 o                         
   0  11   4       1495.72       1656.49       157.26 o                         
   1  11   4       3219.31       3675.57       173.84 o                         
   2  11   4       1883.89       1956.95        92.52 o                         
   3  11   4         74.68         75.95        54.43 o                         
   4  11   4       2722.06       2594.27       108.43 o                         
   5  11   4       3048.78       2853.95       113.08 o                         
   6  11   4         71.00        125.47        42.82 o                         
   7  11   4       1240.64       1266.98        88.17 o                         
   8  11   4       3434.29       3169.54       235.62 o                         
   9  11   4       1521.76       1134.28       113.43 o                         
   2  12   4       1973.03       2052.70       148.94 o                         
   3  12   4       1524.26       1648.69       104.85 o                         
   4  12   4          3.20        112.37        62.67 o                         
   5  12   4       1321.66       1142.74        74.14 o                         
   6  12   4       3949.60       4126.75       173.10 o                         
   7  12   4       1765.39       1525.12        98.43 o                         
   8  12   4          2.15         47.46        48.29 o                         
  -6  -8   5       2572.23       2426.39       111.32 o                         
  -5  -8   5       2290.74       2191.12       115.37 o                         
  -4  -8   5        423.58        396.39        37.61 o                         
  -3  -8   5         96.04        103.24        45.95 o                         
  -2  -8   5       1334.39       1311.32        69.96 o                         
  -1  -8   5       1432.43       1410.84        60.70 o                         
   0  -8   5         44.56        132.98        42.17 o                         
   1  -8   5       2051.03       1948.99       183.36 o                         
  -7  -7   5       1458.55       1416.44        63.71 o                         
  -6  -7   5         26.65         48.29        19.39 o                         
  -5  -7   5       2042.67       1997.41        76.65 o                         
  -4  -7   5       2787.44       2756.77        90.04 o                         
  -3  -7   5       1670.02       1680.68        62.11 o                         
  -2  -7   5         12.26         17.05        18.90 o                         
  -1  -7   5       2030.91       2012.01        70.16 o                         
   0  -7   5       3319.73       3066.40        88.88 o                         
   1  -7   5        147.03        168.61        32.84 o                         
   2  -7   5        478.54        379.14        37.46 o                         
   3  -7   5       2370.36       2111.21       190.72 o                         
  -8  -6   5         93.97        139.59        28.16 o                         
  -7  -6   5       1746.52       1789.35        68.28 o                         
  -6  -6   5       3131.15       3113.18       103.04 o                         
  -5  -6   5       1870.08       1749.51        65.55 o                         
  -4  -6   5         29.26         45.66        16.18 o                         
  -3  -6   5       1927.65       1883.35        68.28 o                         
  -2  -6   5       3241.15       3193.67        97.41 o                         
  -1  -6   5        117.45        158.24        21.05 o                         
   0  -6   5       1997.17       2025.40        87.59 o                         
   1  -6   5       4560.98       4402.51       123.82 o                         
   2  -6   5       2775.48       2717.26        94.88 o                         
   3  -6   5        140.97        153.07        40.78 o                         
   4  -6   5       1443.60       1333.89        70.87 o                         
  -8  -5   5       2721.35       2612.42       109.40 o                         
  -7  -5   5        404.82        429.63        33.21 o                         
  -6  -5   5       1203.04       1147.25        48.33 o                         
  -5  -5   5       5802.72       5675.91       158.78 o                         
  -4  -5   5       4367.77       4399.26       126.50 o                         
  -3  -5   5        856.58        864.28        50.01 o                         
  -2  -5   5        860.66        836.00        41.76 o                         
  -1  -5   5       5092.67       5092.17       147.82 o                         
   0  -5   5       1822.58       1963.68        63.42 o                         
   1  -5   5        235.33        294.03        22.66 o                         
   2  -5   5       4348.21       4191.24       109.39 o                         
   3  -5   5       5120.29       5174.84       156.27 o                         
   4  -5   5       2624.42       2596.02        90.47 o                         
   5  -5   5        129.31        130.52        30.94 o                         
  -9  -4   5        426.20        406.56        55.87 o                         
  -8  -4   5        749.65        717.54        50.35 o                         
  -7  -4   5       3378.19       3287.31        96.58 o                         
  -6  -4   5       1450.38       1449.37        51.92 o                         
  -5  -4   5         21.89         20.50        16.62 o                         
  -4  -4   5       2191.01       2190.92        67.59 o                         
  -3  -4   5       5102.48       4957.29       130.97 o                         
  -2  -4   5       1480.36       1415.82        61.96 o                         
  -1  -4   5        485.28        551.03        32.25 o                         
   0  -4   5       5278.51       5298.02       150.52 o                         
   1  -4   5       6281.29       6343.20       167.06 o                         
   2  -4   5        368.73        416.10        24.71 o                         
   3  -4   5       1319.20       1307.48        57.31 o                         
   4  -4   5       5310.11       5293.33       174.40 o                         
   5  -4   5       2469.55       2432.24        91.99 o                         
   6  -4   5        150.40        158.22        51.33 o                         
  -9  -3   5       2595.09       2342.09       172.83 o                         
  -8  -3   5       1393.01       1398.91        77.90 o                         
  -7  -3   5        432.94        462.92        48.61 o                         
  -6  -3   5       2987.32       3026.32       110.80 o                         
  -5  -3   5       3027.63       3005.12       110.92 o                         
  -4  -3   5       4523.88       4474.46       147.35 o                         
  -3  -3   5        262.16        276.00        28.55 o                         
  -2  -3   5       5685.36       5048.80       233.29 o                         
  -1  -3   5       4187.82       3886.64       158.97 o                         
   0  -3   5         68.49         84.53        19.75 o                         
   1  -3   5       4910.97       5011.77       199.30 o                         
   2  -3   5      10060.99      10178.79       275.92 o                         
   3  -3   5       5742.99       5765.26       173.64 o                         
   4  -3   5         46.59         52.06        47.09 o                         
   5  -3   5       3537.11       3451.94       108.46 o                         
   6  -3   5       1966.51       2015.73        74.45 o                         
   7  -3   5        190.76        176.85        46.47 o                         
  -9  -2   5         20.87         32.56        80.18 o                         
  -8  -2   5       2016.83       2025.13       109.20 o                         
  -7  -2   5       1653.05       1614.93        94.89 o                         
  -6  -2   5        310.14        286.92        66.13 o                         
  -5  -2   5        938.93        965.53        55.22 o                         
  -4  -2   5       5400.76       5215.30       190.83 o                         
  -3  -2   5       5614.89       5276.75       295.09 o                         
  -2  -2   5        153.90        132.37        19.43 o                         
  -1  -2   5       2286.34       2171.89        94.58 o                         
   0  -2   5       6149.52       6081.70       211.68 o                         
   1  -2   5        758.67        739.34        44.59 o                         
   2  -2   5       1195.73       1286.75        57.20 o                         
   3  -2   5       9257.80       8969.97       316.59 o                         
   4  -2   5       2692.06       2745.48        87.90 o                         
   5  -2   5        208.63        215.77        59.05 o                         
   6  -2   5        632.78        619.33        37.57 o                         
   7  -2   5       2298.68       2284.70        80.41 o                         
   8  -2   5       1491.31       1434.62        95.92 o                         
  -9  -1   5       2387.86       2390.49       247.68 o                         
  -8  -1   5         52.63        133.75        51.69 o                         
  -7  -1   5       1779.70       1650.29       175.60 o                         
  -6  -1   5       5557.11       5394.58       199.05 o                         
  -5  -1   5       4884.39       4603.62       155.24 o                         
  -4  -1   5         90.19        112.92        32.15 o                         
  -3  -1   5       6529.87       6130.44       243.35 o                         
  -2  -1   5      13062.73      12467.88       473.32 o                         
  -1  -1   5         98.73        134.80        26.73 o                         
   0  -1   5       2692.74       2617.07       107.10 o                         
   1  -1   5      10250.70      10733.06       362.93 o                         
   2  -1   5       9272.79      10177.08       416.48 o                         
   3  -1   5        344.30        367.69        38.78 o                         
   4  -1   5       2726.66       2752.61       126.37 o                         
   5  -1   5       3205.25       3259.19       104.69 o                         
   6  -1   5       1450.61       1516.35        63.24 o                         
   7  -1   5        564.70        570.32        36.29 o                         
   8  -1   5       2690.60       2822.14        95.96 o                         
   9  -1   5       3665.90       3420.39       113.90 o                         
  -9   0   5       1729.31       1634.26       181.45 o                         
  -8   0   5       3245.64       3017.80       239.19 o                         
  -7   0   5        999.04        958.15       112.11 o                         
  -6   0   5       1529.35       1518.28        94.77 o                         
  -5   0   5       6507.40       6249.07       212.92 o                         
  -4   0   5       6656.20       6231.14       249.95 o                         
  -3   0   5       1802.55       1732.80        84.38 o                         
  -2   0   5       3120.19       3001.88       125.70 o                         
  -1   0   5      11384.34      10840.88       475.86 o                         
   0   0   5       1572.68       1382.30        72.04 o                         
   1   0   5        938.53        923.19        46.83 o                         
   2   0   5      12453.51      11758.96       631.67 o                         
   3   0   5      12370.73      10721.00       579.64 o                         
   4   0   5       3915.04       4609.18       296.36 o                         
   5   0   5        627.92        558.66        57.53 o                         
   6   0   5       2700.34       2821.82       102.36 o                         
   7   0   5       4115.03       4394.14       171.02 o                         
   8   0   5        387.36        510.68        37.11 o                         
   9   0   5       1785.02       1810.02        78.49 o                         
  -8   1   5        505.38        456.54        71.84 o                         
  -7   1   5       2989.04       2881.53       152.41 o                         
  -6   1   5       3334.22       3413.13       153.98 o                         
  -5   1   5         75.24         66.07        34.84 o                         
  -4   1   5       5068.09       4758.35       203.66 o                         
  -3   1   5      11147.75      10065.86       388.31 o                         
  -2   1   5       3262.13       2911.84       122.78 o                         
  -1   1   5         42.28         39.79        18.45 o                         
   0   1   5       7126.04       6247.06       279.06 o                         
   1   1   5      12073.09      11195.76       488.49 o                         
   2   1   5       3040.62       2795.19       320.13 o                         
   3   1   5       3403.11       2594.31       162.69 o                         
   4   1   5      10338.08       7551.58       593.21 o                         
   5   1   5       4350.63       5747.79       364.73 o                         
   6   1   5          2.88         91.35        30.73 o                         
   7   1   5       3142.21       3326.17       131.47 o                         
   8   1   5       7474.79       8133.32       278.26 o                         
   9   1   5       1510.59       1554.35        83.57 o                         
  10   1   5        153.37        127.91        46.89 o                         
  -8   2   5        828.84        879.30        69.31 o                         
  -7   2   5         38.42         35.44        53.44 o                         
  -6   2   5       1817.18       1791.44        96.52 o                         
  -5   2   5       3542.08       3715.39       179.80 o                         
  -4   2   5       2003.04       1894.09        91.28 o                         
  -3   2   5        451.18        445.60        38.57 o                         
  -2   2   5       3639.24       3129.08       131.62 o                         
  -1   2   5       4370.24       3724.71       161.92 o                         
   0   2   5        109.93         95.87        19.51 o                         
   1   2   5       5795.63       5202.74       284.20 o                         
   2   2   5      10466.38       8809.59       676.81 o                         
   3   2   5       4530.57       8169.57      1138.12 o                         
   4   2   5         53.56        108.56        54.57 o                         
   5   2   5       2067.74       2952.30       231.27 o                         
   6   2   5       3506.05       2267.87       322.14 o                         
   7   2   5        697.48        640.00        84.44 o                         
   8   2   5       1238.13       1359.30        83.54 o                         
   9   2   5       5341.00       5356.66       192.37 o                         
  10   2   5       2948.61       3327.42       358.28 o                         
  -8   3   5       2308.24       2521.47       198.31 o                         
  -7   3   5       3393.04       3547.80       168.79 o                         
  -6   3   5        595.33        644.99        56.17 o                         
  -5   3   5       2588.62       2700.39       159.47 o                         
  -4   3   5       8694.31       8633.22       349.14 o                         
  -3   3   5       8204.95       8000.35       374.98 o                         
  -2   3   5        537.19        581.34        43.27 o                         
  -1   3   5       2555.47       2275.91        97.48 o                         
   0   3   5      13262.51      11471.62       614.86 o                         
   1   3   5       1768.00       1546.72       100.50 o                         
   2   3   5       1363.36       1272.49       121.90 o                         
   3   3   5       8067.47       8594.33       706.35 o                         
   4   3   5       8866.83       8339.53       686.83 o                         
   5   3   5        819.67       1201.31       153.24 o                         
   6   3   5       1913.19       2211.66       245.80 o                         
   7   3   5       3824.81       4032.26       191.48 o                         
   8   3   5       2614.80       2381.53       133.60 o                         
   9   3   5         14.29         26.65        54.38 o                         
  10   3   5       2461.57       2758.71       261.90 o                         
  11   3   5       2930.48       4058.90       954.65 o                         
  -7   4   5       1333.73       1325.51       121.12 o                         
  -6   4   5       1956.23       2014.22       118.26 o                         
  -5   4   5       2320.31       2534.62       106.64 o                         
  -4   4   5         80.03         90.56        29.37 o                         
  -3   4   5       6169.16       6199.97       334.80 o                         
  -2   4   5       8546.06       8167.44       332.05 o                         
  -1   4   5        915.59        951.83        64.65 o                         
   0   4   5       1082.22       1010.67        57.08 o                         
   1   4   5      11979.52      10189.76       458.13 o                         
   2   4   5       9936.25       8477.69       703.85 o                         
   3   4   5       2177.38       2081.50       260.81 o                         
   4   4   5       3341.26       2427.87       230.31 o                         
   5   4   5       6296.50       5121.22       363.85 o                         
   6   4   5       4356.18       3298.08       281.09 o                         
   7   4   5        294.76        371.61        45.63 o                         
   8   4   5       6019.52       6040.41       226.63 o                         
   9   4   5       6854.07       6715.49       251.64 o                         
  10   4   5       1096.00       1085.90       100.54 o                         
  11   4   5        481.19        629.27       105.22 o                         
  -6   5   5        868.14        796.69        65.01 o                         
  -5   5   5       4335.97       4415.42       155.74 o                         
  -4   5   5       5740.91       6449.72       239.51 o                         
  -3   5   5        696.54        870.18        59.53 o                         
  -2   5   5       1370.56       1490.97        89.46 o                         
  -1   5   5       8346.20       8467.00       381.75 o                         
   0   5   5       2896.60       2850.50       146.44 o                         
   1   5   5          0.20         17.88        35.37 o                         
   2   5   5      10975.83       8161.92       797.71 o                         
   3   5   5      13027.66      10226.20       693.83 o                         
   4   5   5       3326.43       3127.50       280.59 o                         
   5   5   5        224.38        343.77       126.76 o                         
   6   5   5       5087.98       5596.14       401.98 o                         
   7   5   5       4710.03       4646.93       189.48 o                         
   8   5   5         15.35         10.11        31.67 o                         
   9   5   5       2120.88       2164.10       118.35 o                         
  10   5   5       5838.85       6156.92       240.65 o                         
  11   5   5       1844.78       1683.10       116.35 o                         
  -6   6   5       1376.84       1571.94       126.32 o                         
  -5   6   5          4.26         -9.13        48.27 o                         
  -4   6   5       1886.88       2078.50        96.27 o                         
  -3   6   5       6607.79       7210.47       243.23 o                         
  -2   6   5       3920.48       4350.75       186.65 o                         
  -1   6   5        158.72        127.29        32.89 o                         
   0   6   5       5295.76       5329.59       250.91 o                         
   1   6   5       8760.69       8000.22       441.21 o                         
   2   6   5       1270.40       1358.43       102.83 o                         
   3   6   5       3984.92       3956.26       362.94 o                         
   4   6   5       7518.22       8184.58       510.70 o                         
   5   6   5       6621.82       6966.71       445.59 o                         
   6   6   5         93.19        194.09        62.09 o                         
   7   6   5       4199.75       4461.61       179.48 o                         
   8   6   5       6054.80       6067.76       288.13 o                         
   9   6   5       1754.30       1819.66        95.39 o                         
  10   6   5        269.02        280.62        69.51 o                         
  11   6   5       2423.84       2406.63       144.26 o                         
  -5   7   5       2452.93       2341.14       259.22 o                         
  -4   7   5       2536.55       2847.20       197.32 o                         
  -3   7   5         47.18         61.53        82.44 o                         
  -2   7   5       5712.70       6401.47       220.76 o                         
  -1   7   5       4601.43       5001.95       180.62 o                         
   0   7   5        701.84        726.82        50.47 o                         
   1   7   5       1785.14       1886.37       114.56 o                         
   2   7   5       8617.43       8503.36       338.88 o                         
   3   7   5       5822.46       5384.05       262.20 o                         
   4   7   5         23.91          6.92        61.72 o                         
   5   7   5       2143.50       2070.45       164.25 o                         
   6   7   5       2133.70       2205.04       114.58 o                         
   7   7   5        840.40        816.99        51.17 o                         
   8   7   5        662.83        657.14        41.95 o                         
   9   7   5       5694.23       5287.63       194.92 o                         
  10   7   5       3308.81       3242.52       133.18 o                         
  11   7   5        705.41        691.23       134.75 o                         
  -4   8   5       4524.63       5066.44       438.91 o                         
  -3   8   5       3675.80       4192.25       273.06 o                         
  -2   8   5          7.32         34.13        66.21 o                         
  -1   8   5       2167.92       2414.67       102.46 o                         
   0   8   5       5334.91       5576.10       175.15 o                         
   1   8   5       1045.74       1202.44        66.33 o                         
   2   8   5        363.19        391.97        41.42 o                         
   3   8   5       5677.95       5165.83       176.64 o                         
   4   8   5       5657.60       5157.69       214.65 o                         
   5   8   5        911.09        974.15        80.66 o                         
   6   8   5         79.40         63.41        35.03 o                         
   7   8   5       4180.89       3899.88       157.69 o                         
   8   8   5       3175.76       2911.56        94.47 o                         
   9   8   5         34.33         39.36        27.92 o                         
  10   8   5       1686.85       1676.25        94.67 o                         
  11   8   5       2631.92       2399.23       132.76 o                         
  -3   9   5       3580.14       3988.59       209.64 o                         
  -2   9   5       4262.57       4783.40       171.33 o                         
  -1   9   5        998.78       1147.69        86.03 o                         
   0   9   5        852.71        975.06        63.57 o                         
   1   9   5       5158.67       5459.91       190.47 o                         
   2   9   5       4069.04       3940.87       163.84 o                         
   3   9   5        270.87        280.57        42.86 o                         
   4   9   5       2076.23       2005.92        86.99 o                         
   5   9   5       3542.48       3132.11       144.26 o                         
   6   9   5       2677.26       2514.95       163.84 o                         
   7   9   5        141.74        169.00        38.35 o                         
   8   9   5       4222.68       3874.33       140.02 o                         
   9   9   5       5253.72       4808.02       198.22 o                         
  10   9   5       1078.78       1019.94        62.41 o                         
  11   9   5        379.07         62.58       164.20 o                         
  -2  10   5        846.84        840.26        74.24 o                         
  -1  10   5       3819.26       4380.06       329.21 o                         
   0  10   5       1786.90       1932.24       148.67 o                         
   1  10   5          0.12         87.01        59.01 o                         
   2  10   5       3538.93       3617.32       129.66 o                         
   3  10   5       6531.16       6457.44       264.73 o                         
   4  10   5       3355.33       3280.12       118.12 o                         
   5  10   5        146.52        153.33        34.76 o                         
   6  10   5       3912.89       3787.37       168.14 o                         
   7  10   5       3458.85       3067.59       138.09 o                         
   8  10   5         90.86        105.10        37.19 o                         
   9  10   5       2393.98       2274.16        96.97 o                         
  10  10   5       4459.89       4153.12       208.29 o                         
   0  11   5       1266.28       1432.74       148.36 o                         
   1  11   5       3090.18       3311.58       125.42 o                         
   2  11   5        599.02        665.76        67.32 o                         
   3  11   5        539.55        472.66        54.65 o                         
   4  11   5       2377.74       2473.81       140.56 o                         
   5  11   5       2999.24       2861.80       138.34 o                         
   6  11   5        218.29        232.99        49.50 o                         
   7  11   5       1106.14       1049.30        98.43 o                         
   8  11   5       3957.38       3415.69       207.72 o                         
   9  11   5       1296.31       1048.72        92.80 o                         
   2  12   5       3714.06       3980.77       174.49 o                         
   3  12   5       2004.84       2255.39       114.59 o                         
   4  12   5         62.53         89.39        62.10 o                         
   5  12   5       1133.44       1064.43        78.64 o                         
   6  12   5       2992.13       2869.18       226.22 o                         
   7  12   5        364.37        333.44        62.35 o                         
   8  12   5        569.62        509.02       118.79 o                         
  -3  -8   6        909.86        460.55       261.81 o                         
  -2  -8   6       2401.71       2062.48       323.89 o                         
  -6  -7   6         63.41         54.42        19.95 o                         
  -5  -7   6        774.16        823.30        51.63 o                         
  -4  -7   6       1590.55       1462.54        75.82 o                         
  -3  -7   6        976.86        919.52        49.04 o                         
  -2  -7   6        159.30        199.31        24.75 o                         
  -1  -7   6       1960.84       1964.98        69.39 o                         
   0  -7   6       1537.09       1502.80        63.01 o                         
   1  -7   6        154.96        179.53        38.50 o                         
  -7  -6   6       1665.00       1508.15        70.79 o                         
  -6  -6   6       3259.92       3182.47       102.29 o                         
  -5  -6   6        836.71        788.72        42.07 o                         
  -4  -6   6        588.24        609.96        34.78 o                         
  -3  -6   6       3257.05       3354.94       105.36 o                         
  -2  -6   6       3561.05       3504.09       104.51 o                         
  -1  -6   6        504.54        461.69        39.10 o                         
   0  -6   6        966.51       1008.51        43.74 o                         
   1  -6   6       2968.41       2953.63        97.58 o                         
   2  -6   6       1062.35       1013.91        49.70 o                         
   3  -6   6        129.74        149.95        81.81 o                         
  -7  -5   6        553.58        541.37        44.97 o                         
  -6  -5   6        336.79        374.01        27.36 o                         
  -5  -5   6       3794.39       3649.08       111.55 o                         
  -4  -5   6       2061.81       2062.26        71.77 o                         
  -3  -5   6         60.26         99.51        16.83 o                         
  -2  -5   6       2141.65       2214.13        81.33 o                         
  -1  -5   6       3586.48       3533.47       103.06 o                         
   0  -5   6       3040.33       3041.52        90.88 o                         
   1  -5   6          6.62         34.67        18.31 o                         
   2  -5   6       2453.92       2397.16        75.76 o                         
   3  -5   6       2452.91       2380.05        86.23 o                         
   4  -5   6        145.54        162.61        45.91 o                         
   5  -5   6       1113.58        776.27        63.01 o                         
  -8  -4   6       1582.46       1532.70        72.12 o                         
  -7  -4   6       4615.70       4413.46       124.26 o                         
  -6  -4   6       1626.35       1613.33        61.02 o                         
  -5  -4   6         18.19         44.26        21.73 o                         
  -4  -4   6       3218.86       3108.22        90.90 o                         
  -3  -4   6       4463.01       4294.39       115.20 o                         
  -2  -4   6       1553.02       1485.08        57.43 o                         
  -1  -4   6        827.57        936.65        46.10 o                         
   0  -4   6       6954.45       7019.20       184.49 o                         
   1  -4   6       4414.93       4432.35       111.22 o                         
   2  -4   6          9.33         38.56        19.78 o                         
   3  -4   6       1833.69       1858.52        68.40 o                         
   4  -4   6       5885.29       5982.81       178.47 o                         
   5  -4   6       1860.90       1880.81        85.74 o                         
   6  -4   6         45.40         52.21        33.28 o                         
  -8  -3   6        851.13        847.60        49.82 o                         
  -7  -3   6        113.13         92.86        27.80 o                         
  -6  -3   6       2415.67       2392.17        92.31 o                         
  -5  -3   6       3219.50       3202.05        91.43 o                         
  -4  -3   6        247.67        284.37        21.47 o                         
  -3  -3   6       1970.07       1948.23        66.59 o                         
  -2  -3   6       3452.39       3515.59       121.04 o                         
  -1  -3   6       5121.23       4997.31       151.10 o                         
   0  -3   6        204.28        221.24        28.81 o                         
   1  -3   6       2298.86       2322.39        71.93 o                         
   2  -3   6       4665.14       4683.16       121.31 o                         
   3  -3   6        150.49        214.07        24.60 o                         
   4  -3   6       1312.60       1354.86        85.46 o                         
   5  -3   6       3357.12       3268.51       111.22 o                         
   6  -3   6       2646.76       2643.55        92.32 o                         
   7  -3   6        300.52        266.13        38.71 o                         
  -8  -2   6       3471.51       3374.78       115.42 o                         
  -7  -2   6       3127.50       3020.11        97.12 o                         
  -6  -2   6        605.65        610.59        37.11 o                         
  -5  -2   6       1699.92       1682.61        61.07 o                         
  -4  -2   6       4980.28       4967.84       184.75 o                         
  -3  -2   6       2802.17       2743.87       133.00 o                         
  -2  -2   6        607.28        588.22        45.46 o                         
  -1  -2   6       6502.92       6142.23       280.70 o                         
   0  -2   6       7700.78       7847.72       272.49 o                         
   1  -2   6       1602.41       1739.18        73.48 o                         
   2  -2   6        873.28        859.26        39.29 o                         
   3  -2   6       4769.13       4916.80       140.10 o                         
   4  -2   6       1664.32       1772.49        67.42 o                         
   5  -2   6        323.61        368.21        29.38 o                         
   6  -2   6       1981.55       1899.77        82.79 o                         
   7  -2   6       2464.62       2363.06        85.03 o                         
   8  -2   6        694.09        583.80        85.98 o                         
  -8  -1   6          1.57        -40.90        40.90 o                         
  -7  -1   6       3405.96       3188.76       112.21 o                         
  -6  -1   6       7112.73       7104.76       202.55 o                         
  -5  -1   6        468.70        620.85        73.84 o                         
  -4  -1   6        660.72        682.28        47.65 o                         
  -3  -1   6       2898.73       2799.17       122.60 o                         
  -2  -1   6       6386.25       6380.51       357.97 o                         
  -1  -1   6        766.97        760.11        59.03 o                         
   0  -1   6       1661.85       1741.97        71.32 o                         
   1  -1   6       7399.67       7326.10       253.04 o                         
   2  -1   6       1160.30       1240.12        57.26 o                         
   3  -1   6         52.73         72.67        23.19 o                         
   4  -1   6       2560.30       2500.74        86.06 o                         
   5  -1   6       6194.84       6476.97       180.85 o                         
   6  -1   6       1909.91       2012.97        76.70 o                         
   7  -1   6        198.91        208.65        40.73 o                         
   8  -1   6       1416.90       1365.70        67.94 o                         
  -8   0   6       3893.15       3740.44       148.37 o                         
  -7   0   6        714.58        689.65        50.28 o                         
  -6   0   6       2047.98       1977.81        80.36 o                         
  -5   0   6       6158.02       5807.08       199.56 o                         
  -4   0   6       3487.63       3340.67       166.63 o                         
  -3   0   6         41.97         75.79        28.79 o                         
  -2   0   6       8250.48       7838.53       305.76 o                         
  -1   0   6      14014.02      13667.49       599.62 o                         
   0   0   6       6705.00       6540.06       293.66 o                         
   1   0   6         83.80         40.06        26.39 o                         
   2   0   6       5434.00       5666.43       221.63 o                         
   3   0   6       8314.40       8223.77       395.72 o                         
   4   0   6       1247.81        899.95       111.13 o                         
   5   0   6       2958.89       2991.22       100.89 o                         
   6   0   6       6122.88       6621.30       182.65 o                         
   7   0   6       3869.93       3985.12       120.07 o                         
   8   0   6          6.61         30.19        33.42 o                         
   9   0   6       1215.51       1229.98        60.92 o                         
  -8   1   6       1559.37       1603.62        86.90 o                         
  -7   1   6       4418.91       4371.37       166.94 o                         
  -6   1   6       1188.66       1350.10        68.27 o                         
  -5   1   6         11.56         14.34        37.75 o                         
  -4   1   6       1179.34       1133.78        77.24 o                         
  -3   1   6       2825.05       2582.69       120.10 o                         
  -2   1   6       2964.20       2805.59       122.95 o                         
  -1   1   6       1202.94       1090.85        67.30 o                         
   0   1   6      10875.09       9956.83       438.80 o                         
   1   1   6       6386.90       6123.75       318.33 o                         
   2   1   6        971.70        974.11        54.69 o                         
   3   1   6       2725.23       2573.84       212.09 o                         
   4   1   6      11560.33       8154.58       555.17 o                         
   5   1   6       3558.58       3684.93       376.45 o                         
   6   1   6         18.41         25.87        34.62 o                         
   7   1   6       3336.42       3549.63       121.93 o                         
   8   1   6       3410.05       3771.12       128.45 o                         
   9   1   6        451.96        489.81        51.86 o                         
  -8   2   6        528.98       -231.67       383.00 o                         
  -7   2   6        166.76        203.15        39.05 o                         
  -6   2   6       3776.08       3727.43       201.14 o                         
  -5   2   6       3861.04       3959.68       180.84 o                         
  -4   2   6        222.08        266.92        33.70 o                         
  -3   2   6       1582.10       1408.30       141.81 o                         
  -2   2   6       6395.79       5766.28       254.20 o                         
  -1   2   6      10766.46       9405.16       484.40 o                         
   0   2   6         20.89         16.48        20.95 o                         
   1   2   6       3378.28       3236.14       182.74 o                         
   2   2   6       7000.64       6575.30       357.57 o                         
   3   2   6       1614.22       1349.66       125.40 o                         
   4   2   6        424.09        334.90        51.68 o                         
   5   2   6       7581.01      11074.56      1294.56 o                         
   6   2   6       4864.08       4745.00       185.12 o                         
   7   2   6        451.81        529.30        55.28 o                         
   8   2   6        391.97        485.86        91.59 o                         
   9   2   6       1558.86       1734.49        73.99 o                         
  10   2   6       1318.50       1242.15        97.36 o                         
  -7   3   6       2021.85       2224.46       180.98 o                         
  -6   3   6        404.74        448.53        46.40 o                         
  -5   3   6        504.77        440.90        42.43 o                         
  -4   3   6       2701.39       2645.09       107.27 o                         
  -3   3   6       3513.27       3181.07       166.04 o                         
  -2   3   6        367.74        371.99        36.06 o                         
  -1   3   6       8921.30       7812.08       424.61 o                         
   0   3   6      12443.21      11287.07       858.03 o                         
   1   3   6       1619.27       1636.05       126.71 o                         
   2   3   6        257.60        216.34        76.90 o                         
   3   3   6       7789.85       8291.57       896.33 o                         
   4   3   6       5548.04       7021.44       596.22 o                         
   5   3   6         10.61         10.66        67.33 o                         
   6   3   6       3741.70       4024.80       244.14 o                         
   7   3   6       3145.33       3194.31       135.73 o                         
   8   3   6       2239.72       2364.27       103.09 o                         
   9   3   6         25.37         90.23        44.19 o                         
  10   3   6       2577.15       3200.96       274.32 o                         
  -7   4   6       3266.30       3456.93       282.01 o                         
  -6   4   6       4176.02       4333.84       180.28 o                         
  -5   4   6       1545.16       1643.32       102.11 o                         
  -4   4   6        316.05        357.68        49.26 o                         
  -3   4   6       5428.72       5322.33       191.49 o                         
  -2   4   6       8152.16       7980.59       378.04 o                         
  -1   4   6        622.16        626.21        49.13 o                         
   0   4   6       2847.67       2344.12       118.97 o                         
   1   4   6      11921.76      11388.56       510.55 o                         
   2   4   6       7451.27       7575.20       349.34 o                         
   3   4   6        460.11        618.24       171.21 o                         
   4   4   6       6777.37       6695.55       589.21 o                         
   5   4   6       9249.91       9387.79       772.93 o                         
   6   4   6       3050.41       3237.52       323.68 o                         
   7   4   6        114.83        392.10       134.07 o                         
   8   4   6       1792.84       1983.57        91.54 o                         
   9   4   6       3290.40       3489.48       132.72 o                         
  10   4   6         72.52         35.75        42.33 o                         
  11   4   6       1215.10       1611.24       169.89 o                         
  -6   5   6        245.71        270.10        61.44 o                         
  -5   5   6       2232.63       2447.86       170.93 o                         
  -4   5   6       2385.66       2682.50       131.69 o                         
  -3   5   6         26.60         -8.53        31.10 o                         
  -2   5   6       5215.37       5016.84       175.33 o                         
  -1   5   6       8913.43       8610.34       335.94 o                         
   0   5   6       4474.54       4305.11       180.75 o                         
   1   5   6         64.40         47.33        37.99 o                         
   2   5   6      10330.53       8760.35       500.31 o                         
   3   5   6       6240.84       5191.74       492.59 o                         
   4   5   6        477.06        520.63       162.20 o                         
   5   5   6       2914.18       2310.51       264.82 o                         
   6   5   6       8317.34       6186.73       446.89 o                         
   7   5   6       4970.20       5025.47       242.73 o                         
   8   5   6        218.41        241.68        49.46 o                         
   9   5   6       1542.65       1597.76        71.80 o                         
  10   5   6       3643.78       3824.69       176.61 o                         
  11   5   6        681.56        714.67        86.99 o                         
  -5   6   6         58.36         93.98        66.19 o                         
  -4   6   6       1220.34       1365.94        88.60 o                         
  -3   6   6       4669.30       5212.24       303.28 o                         
  -2   6   6       1158.18       1372.77        78.60 o                         
  -1   6   6       1851.89       1891.91       118.56 o                         
   0   6   6       8407.08       8129.17       279.57 o                         
   1   6   6       9499.35       9381.09       422.98 o                         
   2   6   6        775.69        733.21       107.57 o                         
   3   6   6       2518.83       2366.84       173.76 o                         
   4   6   6       8260.26       6768.64       581.70 o                         
   5   6   6       3126.99       2534.06       296.86 o                         
   6   6   6        142.70        139.23        43.60 o                         
   7   6   6       1972.92       2018.27       138.34 o                         
   8   6   6       3913.45       3943.43       174.78 o                         
   9   6   6        953.23       1003.23        94.64 o                         
  10   6   6        361.81        347.07        47.95 o                         
  11   6   6       3467.47       3735.04       140.17 o                         
  -5   7   6       2058.86       2296.16       143.14 o                         
  -4   7   6        997.97       1030.82       108.54 o                         
  -3   7   6        856.99        886.68        85.58 o                         
  -2   7   6       4579.33       5136.39       252.12 o                         
  -1   7   6       4402.13       4730.44       181.44 o                         
   0   7   6         12.66         48.92        32.63 o                         
   1   7   6       3078.19       2965.88       118.95 o                         
   2   7   6       6270.17       5971.98       250.37 o                         
   3   7   6       2151.61       2104.94       239.54 o                         
   4   7   6        638.42        638.66        73.65 o                         
   5   7   6       4421.13       4092.37       221.82 o                         
   6   7   6       5254.24       4887.44       295.55 o                         
   7   7   6       2544.00       2654.57       107.14 o                         
   8   7   6        663.25        699.19        52.90 o                         
   9   7   6       2903.81       2893.61       152.74 o                         
  10   7   6       1719.89       1737.74       114.02 o                         
  11   7   6         16.64         86.28        49.49 o                         
  -4   8   6       2566.44       2588.63       177.31 o                         
  -3   8   6        997.25       1134.55        76.59 o                         
  -2   8   6        299.47        310.84        46.97 o                         
  -1   8   6       3927.39       3975.81       153.41 o                         
   0   8   6       6229.83       6709.85       207.20 o                         
   1   8   6       2330.16       2341.87       165.46 o                         
   2   8   6         17.73         49.40        51.02 o                         
   3   8   6       4958.72       4893.85       168.51 o                         
   4   8   6       2462.12       2317.36       190.39 o                         
   5   8   6        554.42        510.24        60.75 o                         
   6   8   6        616.45        534.52        66.37 o                         
   7   8   6       5381.02       5058.86       178.08 o                         
   8   8   6       3160.44       2918.95       111.78 o                         
   9   8   6         23.43         16.08        35.99 o                         
  10   8   6       1871.40       1742.82       208.10 o                         
  11   8   6       2819.63       2733.13       153.56 o                         
  -3   9   6       1659.01       1803.21       105.39 o                         
  -2   9   6       2866.06       3282.05       194.85 o                         
  -1   9   6         20.14         65.64        41.07 o                         
   0   9   6       3117.99       3488.44       171.21 o                         
   1   9   6       6305.67       6479.66       203.15 o                         
   2   9   6       3131.19       3266.66       122.24 o                         
   3   9   6          3.39         21.34        35.78 o                         
   4   9   6       3669.86       3186.20       120.37 o                         
   5   9   6       7374.40       7117.51       265.74 o                         
   6   9   6       2608.45       2317.26       115.79 o                         
   7   9   6        592.11        503.67        75.48 o                         
   8   9   6       3007.97       2688.81       106.60 o                         
   9   9   6       3219.01       2670.89       107.76 o                         
  10   9   6         35.29         54.97        31.67 o                         
  -2  10   6        994.80       1157.39       214.26 o                         
  -1  10   6       4114.08       4421.79       304.71 o                         
   0  10   6       3035.17       3451.04       138.22 o                         
   1  10   6         10.26        -35.57        45.00 o                         
   2  10   6       3244.07       3463.70       134.32 o                         
   3  10   6       4314.94       4536.25       196.55 o                         
   4  10   6       1301.02       1362.73        77.27 o                         
   5  10   6       1689.21       1688.04        99.82 o                         
   6  10   6       5283.69       5035.22       199.13 o                         
   7  10   6       4254.09       3975.88       163.54 o                         
   8  10   6        428.54        414.61        51.74 o                         
   9  10   6       1843.09       1643.82       120.71 o                         
  10  10   6       3219.64       2696.80       111.50 o                         
   0  11   6       3451.91       3849.43       274.52 o                         
   1  11   6       3292.63       3641.69       236.65 o                         
   2  11   6        379.68        342.75        53.31 o                         
   3  11   6        763.82        735.84        61.73 o                         
   4  11   6       3917.65       3956.73       185.84 o                         
   5  11   6       1757.73       1734.57        84.67 o                         
   6  11   6         32.52         57.95        49.08 o                         
   7  11   6       1621.97       1467.33        93.27 o                         
   8  11   6       3244.83       2910.62       154.94 o                         
   9  11   6        720.80        468.87        90.54 o                         
   2  12   6       2838.68       3376.41       152.96 o                         
   3  12   6       1103.42       1168.97        76.87 o                         
   4  12   6         28.05         77.82        65.84 o                         
   5  12   6       2110.10       2196.79       166.85 o                         
   6  12   6       3334.78       3164.34       188.14 o                         
   7  12   6        636.04        551.74        82.17 o                         
   8  12   6        249.12        250.61        58.29 o                         
  -3  -7   7        677.58        608.99        41.50 o                         
  -2  -7   7        191.64        254.50        28.62 o                         
  -1  -7   7       1969.83       1933.52        85.42 o                         
  -5  -6   7        572.34        568.25        41.16 o                         
  -4  -6   7        844.95        837.20        45.91 o                         
  -3  -6   7       3277.84       3255.38       102.50 o                         
  -2  -6   7       1347.12       1320.53        56.74 o                         
  -1  -6   7          1.36         22.26        20.22 o                         
   0  -6   7        894.81        996.87        50.63 o                         
   1  -6   7       2051.18       1899.15        81.31 o                         
   2  -6   7       1554.50       1550.56        80.33 o                         
  -6  -5   7       1889.81       1781.46        69.71 o                         
  -5  -5   7       5532.28       5197.52       150.76 o                         
  -4  -5   7       1792.54       1698.30        60.52 o                         
  -3  -5   7          3.11         35.77        15.26 o                         
  -2  -5   7       2060.50       2127.82        75.36 o                         
  -1  -5   7       3770.20       3738.31       109.86 o                         
   0  -5   7        697.94        669.20        43.65 o                         
   1  -5   7       1572.21       1607.56        63.49 o                         
   2  -5   7       3671.96       3637.04       104.26 o                         
   3  -5   7       2849.92       2728.91        96.68 o                         
   4  -5   7        294.61        278.72        46.42 o                         
  -7  -4   7       1764.27       1767.90        76.37 o                         
  -6  -4   7        599.47        569.88        34.16 o                         
  -5  -4   7        548.98        507.81        33.32 o                         
  -4  -4   7       4956.57       4909.21       141.27 o                         
  -3  -4   7       2872.42       2872.05        89.51 o                         
  -2  -4   7        520.97        491.58        27.93 o                         
  -1  -4   7        474.33        502.55        39.60 o                         
   0  -4   7       3273.39       3182.11        90.76 o                         
   1  -4   7       2936.69       3031.54        92.85 o                         
   2  -4   7          3.78         10.14        18.36 o                         
   3  -4   7       1604.60       1610.63        71.81 o                         
   4  -4   7       3126.01       3121.96       110.05 o                         
   5  -4   7        629.57        641.26        55.24 o                         
  -7  -3   7        741.41        751.22        53.15 o                         
  -6  -3   7       2907.88       2816.55       114.60 o                         
  -5  -3   7       2787.10       2891.74       103.95 o                         
  -4  -3   7        199.54        179.99        19.22 o                         
  -3  -3   7       2542.24       2592.55        84.42 o                         
  -2  -3   7       4966.91       4810.68       141.44 o                         
  -1  -3   7       1051.17       1075.48        43.36 o                         
   0  -3   7        977.95       1037.64        46.82 o                         
   1  -3   7       4437.53       4692.61       136.95 o                         
   2  -3   7       5824.19       5806.24       147.91 o                         
   3  -3   7        818.21        831.54        39.89 o                         
   4  -3   7        294.80        327.08        29.61 o                         
   5  -3   7       2853.95       2886.19       148.96 o                         
   6  -3   7       1415.90       1243.95        71.94 o                         
  -7  -2   7       1268.08       1235.13        68.15 o                         
  -6  -2   7         73.93         92.12        31.65 o                         
  -5  -2   7       3647.28       3750.79       113.05 o                         
  -4  -2   7       4811.58       4828.45       178.71 o                         
  -3  -2   7       1685.13       1673.31        70.43 o                         
  -2  -2   7         25.30         43.64        14.35 o                         
  -1  -2   7       1142.93       1215.05        49.88 o                         
   0  -2   7       3174.43       3296.02       105.16 o                         
   1  -2   7        344.21        376.90        21.54 o                         
   2  -2   7       2266.73       2285.12        78.25 o                         
   3  -2   7       3655.35       3497.71       107.35 o                         
   4  -2   7       2357.44       2420.56        72.64 o                         
   5  -2   7        141.74        151.83        22.28 o                         
   6  -2   7       2025.09       2038.73        77.33 o                         
   7  -2   7       2150.30       1916.34        93.61 o                         
  -7  -1   7       2675.84       2359.99        89.65 o                         
  -6  -1   7       3026.78       3069.85       100.57 o                         
  -5  -1   7        160.00        190.09        25.86 o                         
  -4  -1   7       1790.33       1856.35        66.81 o                         
  -3  -1   7       8129.52       8103.00       247.33 o                         
  -2  -1   7       2738.74       2624.74       103.82 o                         
  -1  -1   7          8.73         30.32        17.15 o                         
   0  -1   7       2868.92       2844.72        86.89 o                         
   1  -1   7       7260.94       7448.24       238.65 o                         
   2  -1   7       3421.29       3735.48       104.99 o                         
   3  -1   7          4.61         48.18        17.23 o                         
   4  -1   7       3815.89       3745.18       111.25 o                         
   5  -1   7       3985.65       4192.93       119.70 o                         
   6  -1   7        534.92        655.62        40.45 o                         
   7  -1   7        724.24        746.85        45.02 o                         
   8  -1   7       2781.84       2581.11       125.49 o                         
  -7   0   7          8.14         63.79        52.74 o                         
  -6   0   7       2349.24       2269.91        92.92 o                         
  -5   0   7       4949.83       4709.32       154.57 o                         
  -4   0   7       2961.28       2958.37       103.34 o                         
  -3   0   7        208.54        261.73        25.78 o                         
  -2   0   7       2171.00       2275.64       112.69 o                         
  -1   0   7       5063.52       4887.80       230.73 o                         
   0   0   7       1265.38       1371.04       101.30 o                         
   1   0   7       1706.64       1727.45        74.58 o                         
   2   0   7       8883.81       9073.04       350.71 o                         
   3   0   7      11758.94      12121.42       373.64 o                         
   4   0   7        322.75        351.05        41.44 o                         
   5   0   7       2017.50       2112.04        93.90 o                         
   6   0   7       4497.69       4734.33       132.38 o                         
   7   0   7       1516.27       1500.39        62.45 o                         
   8   0   7        216.13        246.72        48.11 o                         
  -7   1   7       1273.37       1248.97        91.46 o                         
  -6   1   7        687.26        704.32        58.44 o                         
  -5   1   7        612.08        593.68        49.39 o                         
  -4   1   7       7149.45       6830.53       204.89 o                         
  -3   1   7       4546.06       4660.36       214.50 o                         
  -2   1   7       1497.61       1378.98       105.33 o                         
  -1   1   7       1393.16       1236.65       194.98 o                         
   0   1   7       5882.28       6085.18       241.23 o                         
   1   1   7       7308.98       7257.22       298.56 o                         
   2   1   7          0.34         16.17        23.05 o                         
   3   1   7       7611.02       7826.02       350.60 o                         
   4   1   7       8063.61       7442.70       429.34 o                         
   5   1   7       2283.59       2457.71       113.70 o                         
   6   1   7         50.14         83.92        21.90 o                         
   7   1   7       4547.28       4650.77       143.17 o                         
   8   1   7       2979.51       3171.84       100.33 o                         
   9   1   7        447.33        481.37        70.28 o                         
  -7   2   7         50.47         76.21        40.42 o                         
  -6   2   7       2535.62       2672.20       177.30 o                         
  -5   2   7       3028.30       2948.48       115.45 o                         
  -4   2   7        458.87        461.61        49.39 o                         
  -3   2   7        760.37        736.33        48.63 o                         
  -2   2   7       3758.60       3434.78       155.10 o                         
  -1   2   7       2512.96       2432.01       146.19 o                         
   0   2   7        449.73        474.31        46.39 o                         
   1   2   7       6171.00       6042.82       273.42 o                         
   2   2   7       9639.15       9312.75       501.85 o                         
   3   2   7        745.62        707.22        83.56 o                         
   4   2   7        683.14        690.24        76.10 o                         
   5   2   7       4802.79       5606.49       219.83 o                         
   6   2   7       1539.72       1821.80        95.68 o                         
   7   2   7         12.29         39.44        26.76 o                         
   8   2   7       1588.41       1703.52        71.73 o                         
   9   2   7       3008.37       3112.69       119.49 o                         
  10   2   7       1236.79       1229.78       223.77 o                         
  -7   3   7       1489.81       1403.36       134.22 o                         
  -6   3   7         29.26          2.26        51.17 o                         
  -5   3   7       4709.47       4521.26       274.28 o                         
  -4   3   7       6770.86       6331.90       196.55 o                         
  -3   3   7       2535.75       2485.53       110.42 o                         
  -2   3   7         89.38         80.98        31.85 o                         
  -1   3   7       3159.20       2949.92       151.77 o                         
   0   3   7       6567.59       6275.43       346.01 o                         
   1   3   7         15.09         32.24        30.77 o                         
   2   3   7       3922.36       3935.91       189.33 o                         
   3   3   7       9051.93       8935.13       483.73 o                         
   4   3   7       6663.63       6025.24       482.08 o                         
   5   3   7        393.62        326.46        79.63 o                         
   6   3   7       2411.82       2570.72       107.09 o                         
   7   3   7       3351.89       3826.55       184.44 o                         
   8   3   7       1512.77       1284.59        72.56 o                         
   9   3   7        229.64        279.03        83.12 o                         
  10   3   7       1313.31       1393.32       121.00 o                         
  -6   4   7       2596.84       2461.67       147.56 o                         
  -5   4   7        691.92        688.78        71.87 o                         
  -4   4   7       1254.95       1321.46        82.67 o                         
  -3   4   7       5452.43       5349.57       207.22 o                         
  -2   4   7       3077.99       3016.56       138.20 o                         
  -1   4   7        434.43        496.60        62.47 o                         
   0   4   7       2989.06       2678.26       265.82 o                         
   1   4   7      10895.93      10026.77       452.85 o                         
   2   4   7       3085.06       3092.58       162.16 o                         
   3   4   7        609.17        659.04        56.81 o                         
   4   4   7       6068.60       6094.33       558.17 o                         
   5   4   7       5620.43       5781.95       528.64 o                         
   6   4   7       1249.04       1248.55        96.26 o                         
   7   4   7       1175.10       1411.64        67.56 o                         
   8   4   7       5054.01       5615.71       174.65 o                         
   9   4   7       3094.98       3248.21       135.66 o                         
  10   4   7         62.68        117.07        34.13 o                         
  -6   5   7       1710.43       1607.60       142.92 o                         
  -5   5   7       4772.63       2973.11       243.65 o                         
  -4   5   7       2052.31       2081.64       180.64 o                         
  -3   5   7          0.04         67.24        35.85 o                         
  -2   5   7       1921.30       1836.24        92.59 o                         
  -1   5   7       4198.76       4083.41       149.03 o                         
   0   5   7       1454.37       1486.69        72.84 o                         
   1   5   7       2982.42       2689.35       280.59 o                         
   2   5   7      10944.66       9627.37       549.28 o                         
   3   5   7       8888.42       8017.99       465.70 o                         
   4   5   7       2280.82       2350.33       328.90 o                         
   5   5   7       1419.81       1399.44       204.00 o                         
   6   5   7       7231.03       6816.01       418.44 o                         
   7   5   7       2360.45       2292.06        98.67 o                         
   8   5   7         67.04         88.05        39.19 o                         
   9   5   7       1808.26       2080.06        88.59 o                         
  10   5   7       3503.52       3937.08       189.70 o                         
  -5   6   7        206.41        160.82        67.36 o                         
  -4   6   7       2978.10       3114.32       163.73 o                         
  -3   6   7       3508.47       3698.06       231.18 o                         
  -2   6   7       1522.84       1576.10        89.11 o                         
  -1   6   7        582.59        570.28        68.08 o                         
   0   6   7       5392.77       5476.89       196.98 o                         
   1   6   7       2791.12       2670.07       129.89 o                         
   2   6   7       1111.59        990.25       121.90 o                         
   3   6   7       5131.15       4573.76       400.73 o                         
   4   6   7       7595.99       5778.35       457.08 o                         
   5   6   7       2523.95       1987.92       136.23 o                         
   6   6   7        306.62        366.84        71.69 o                         
   7   6   7       5280.97       5247.85       190.92 o                         
   8   6   7       3234.11       3060.48       117.88 o                         
   9   6   7        464.10        535.51        43.58 o                         
  10   6   7        443.56        472.50        52.66 o                         
  11   6   7       2864.05       3391.10       164.87 o                         
  -4   7   7        478.95        383.25        79.97 o                         
  -3   7   7        643.97        650.87        87.91 o                         
  -2   7   7       3315.22       3645.44       174.05 o                         
  -1   7   7       2747.04       2902.72       117.95 o                         
   0   7   7         42.18         66.26        51.02 o                         
   1   7   7       2511.56       2397.33       134.51 o                         
   2   7   7       8851.91       7831.32       300.21 o                         
   3   7   7       3294.15       2487.01       270.78 o                         
   4   7   7        183.55        437.00        85.40 o                         
   5   7   7       4146.95       3637.40       307.60 o                         
   6   7   7       4198.35       3859.67       295.78 o                         
   7   7   7        275.95        312.55        49.35 o                         
   8   7   7       1616.68       1736.39        89.64 o                         
   9   7   7       3705.99       3508.38       156.16 o                         
  10   7   7       2989.82       2955.54       140.13 o                         
  11   7   7          4.25          7.23        48.81 o                         
  -3   8   7       1599.25       1980.59       151.67 o                         
  -2   8   7          5.37        -30.89        43.16 o                         
  -1   8   7       2072.73       2265.42       133.20 o                         
   0   8   7       1884.83       2062.62       108.77 o                         
   1   8   7         14.99         26.63        69.10 o                         
   2   8   7       2179.24       2048.76        88.46 o                         
   3   8   7       6470.27       5992.34       319.83 o                         
   4   8   7       4097.12       3628.01       173.86 o                         
   5   8   7        737.23        671.49        69.63 o                         
   6   8   7       2732.63       2476.97       146.19 o                         
   7   8   7       3730.08       3584.81       150.97 o                         
   8   8   7        946.82        833.12        89.72 o                         
   9   8   7        187.19        141.69        67.31 o                         
  10   8   7       2110.88       2004.10        92.56 o                         
  -2   9   7       3262.27       3515.18       225.38 o                         
  -1   9   7        270.50        347.17        83.23 o                         
   0   9   7       1407.24       1488.91        83.99 o                         
   1   9   7       6012.65       6435.24       205.84 o                         
   2   9   7       2667.64       2700.53       135.21 o                         
   3   9   7         80.45         98.85        38.23 o                         
   4   9   7       5635.54       5290.41       208.62 o                         
   5   9   7       6594.58       6023.88       244.44 o                         
   6   9   7        521.07        534.60        77.03 o                         
   7   9   7        917.26        834.25        76.27 o                         
   8   9   7       3791.18       3388.48       146.94 o                         
   9   9   7       3060.39       2726.48       114.92 o                         
  10   9   7         65.84         99.24        32.99 o                         
  -1  10   7       2422.51       2756.32       246.98 o                         
   0  10   7        412.53        541.46        68.68 o                         
   1  10   7       1235.69       1224.14       100.79 o                         
   2  10   7       4308.38       4661.83       186.49 o                         
   3  10   7       6024.30       6597.42       209.48 o                         
   4  10   7        602.56        637.06        62.90 o                         
   5  10   7       2792.58       2800.30       212.94 o                         
   6  10   7       3055.35       2788.12       122.14 o                         
   7  10   7       1570.64       1767.86       122.91 o                         
   8  10   7         42.13         52.62        57.21 o                         
   9  10   7       2637.01       2280.50       113.17 o                         
  10  10   7       3730.15       3152.94       132.38 o                         
   0  11   7       2444.38       2322.68       184.35 o                         
   1  11   7       1867.93       2015.04       129.96 o                         
   2  11   7          2.30         29.69        50.12 o                         
   3  11   7       2218.80       2552.16       139.42 o                         
   4  11   7       4154.71       4155.46       160.35 o                         
   5  11   7       1263.53       1295.55       121.28 o                         
   6  11   7          4.00        -29.80        38.07 o                         
   7  11   7       1646.72       1446.29       115.56 o                         
   8  11   7       2210.43       1895.76       120.96 o                         
   9  11   7        504.97        431.04        69.54 o                         
   3  12   7        571.62        697.06        69.58 o                         
   4  12   7        192.89        224.32        58.41 o                         
   5  12   7       2033.29       1976.49       107.17 o                         
   6  12   7       1918.47       1871.62       170.98 o                         
   7  12   7         99.96        139.27        54.73 o                         
   8  12   7        644.23        418.00       287.35 o                         
  -3  -6   8       2303.87       2157.09       376.45 o                         
  -2  -6   8       1299.24       1185.90        56.88 o                         
  -1  -6   8         83.09        138.27        36.03 o                         
  -5  -5   8       1847.00       1698.12        88.62 o                         
  -4  -5   8        393.64        352.33        31.27 o                         
  -3  -5   8        454.60        454.63        33.11 o                         
  -2  -5   8       3497.66       3526.07       115.72 o                         
  -1  -5   8       3130.03       3026.08       106.31 o                         
   0  -5   8        833.07        849.91        42.24 o                         
   1  -5   8        173.49        225.56        27.66 o                         
   2  -5   8       1376.90       1386.76        65.40 o                         
  -6  -4   8        215.62        185.72        26.78 o                         
  -5  -4   8        273.25        303.21        34.62 o                         
  -4  -4   8       1931.11       1811.96        70.50 o                         
  -3  -4   8       1923.89       1833.65        63.96 o                         
  -2  -4   8          4.20         22.22        17.07 o                         
  -1  -4   8       3261.33       3379.80       104.72 o                         
   0  -4   8       3871.08       3751.88       106.69 o                         
   1  -4   8        788.26        814.71        39.90 o                         
   2  -4   8         78.95         87.06        24.17 o                         
   3  -4   8       1881.60       1849.11       138.03 o                         
   4  -4   8       3791.82       3724.45       171.87 o                         
  -6  -3   8       1255.03       1278.87        85.69 o                         
  -5  -3   8       1487.48       1425.72        61.58 o                         
  -4  -3   8         11.38         47.97        16.26 o                         
  -3  -3   8       3109.51       3080.68       100.47 o                         
  -2  -3   8       3944.89       3890.89       108.02 o                         
  -1  -3   8       1316.91       1289.46        57.79 o                         
   0  -3   8         10.62         13.03        14.67 o                         
   1  -3   8       1672.40       1757.33        62.33 o                         
   2  -3   8       2067.62       2053.76        69.04 o                         
   3  -3   8         39.73         42.38        20.38 o                         
   4  -3   8       1449.57       1475.14        91.58 o                         
   5  -3   8       3524.07       3487.25       147.62 o                         
  -7  -2   8       1026.22        898.47       128.59 o                         
  -6  -2   8          3.88         -3.51        37.01 o                         
  -5  -2   8        756.63        792.89        42.47 o                         
  -4  -2   8       2627.67       2524.59        93.02 o                         
  -3  -2   8         79.52         85.15        19.51 o                         
  -2  -2   8       2506.64       2527.69        84.38 o                         
  -1  -2   8       4283.13       4309.80       120.88 o                         
   0  -2   8       2716.25       2719.70        84.99 o                         
   1  -2   8        291.00        324.78        22.27 o                         
   2  -2   8       1159.14       1182.67        45.82 o                         
   3  -2   8       2969.29       3089.51        90.56 o                         
   4  -2   8       1148.90       1195.15        52.10 o                         
   5  -2   8        268.92        268.35        39.72 o                         
   6  -2   8       2224.21       2143.27        97.40 o                         
  -7  -1   8       2377.08       2377.89        96.51 o                         
  -6  -1   8       2556.45       2497.03       100.49 o                         
  -5  -1   8        214.95        248.93        28.54 o                         
  -4  -1   8       1063.35       1091.01        49.83 o                         
  -3  -1   8       4773.90       4767.85       150.75 o                         
  -2  -1   8       2428.05       2382.08        80.12 o                         
  -1  -1   8         62.16         67.70        20.95 o                         
   0  -1   8       2223.46       2157.54        65.81 o                         
   1  -1   8       3249.46       3394.31        92.25 o                         
   2  -1   8       1395.77       1448.22        49.29 o                         
   3  -1   8        750.67        800.41        39.13 o                         
   4  -1   8       4685.85       4611.19       126.45 o                         
   5  -1   8       3500.40       3555.47        98.10 o                         
   6  -1   8        156.56        189.38        26.28 o                         
   7  -1   8       1061.60       1143.76        78.52 o                         
  -7   0   8         18.42          3.41        34.65 o                         
  -6   0   8        614.63        565.62        42.29 o                         
  -5   0   8       2941.39       2838.39        96.14 o                         
  -4   0   8        865.75        909.47        49.68 o                         
  -3   0   8        978.56       1068.89        49.59 o                         
  -2   0   8       8430.31       8574.31       239.45 o                         
  -1   0   8       6064.49       6143.19       204.16 o                         
   0   0   8       1492.01       1538.21        65.77 o                         
   1   0   8        401.87        461.82        25.64 o                         
   2   0   8       5983.30       6375.35       169.68 o                         
   3   0   8       3402.22       3357.81        90.63 o                         
   4   0   8        584.21        571.42        34.38 o                         
   5   0   8       2955.35       2973.56       116.40 o                         
   6   0   8       6613.02       6672.05       174.83 o                         
   7   0   8       2190.63       2191.65        83.38 o                         
   8   0   8         22.77         47.75        48.11 o                         
  -7   1   8       2665.03       2492.69       143.92 o                         
  -6   1   8       1508.28       1481.85        74.34 o                         
  -5   1   8        131.68        184.16        42.12 o                         
  -4   1   8       2781.97       2753.15        97.83 o                         
  -3   1   8       3306.05       3250.60       104.75 o                         
  -2   1   8        146.36        158.32        24.36 o                         
  -1   1   8       3329.78       3530.19       124.50 o                         
   0   1   8       4819.42       4959.29       162.88 o                         
   1   1   8       4477.83       4672.80       169.54 o                         
   2   1   8        181.50        251.25        22.98 o                         
   3   1   8       4494.07       4770.56       145.28 o                         
   4   1   8       4444.57       4376.19       149.21 o                         
   5   1   8        339.19        391.65        40.83 o                         
   6   1   8        959.23        978.96        82.43 o                         
   7   1   8       3261.03       3415.66       113.66 o                         
   8   1   8       1984.33       2004.01       126.35 o                         
  -6   2   8       2763.84       2662.51       144.53 o                         
  -5   2   8       1894.82       1771.55       103.04 o                         
  -4   2   8         28.97         52.92        42.69 o                         
  -3   2   8       3556.43       3503.07       117.03 o                         
  -2   2   8       5497.78       5318.12       167.65 o                         
  -1   2   8       2238.50       2211.43       133.02 o                         
   0   2   8        110.83        106.76        21.96 o                         
   1   2   8       3141.04       3102.29       151.83 o                         
   2   2   8       2110.84       2151.02       114.34 o                         
   3   2   8         58.72        106.42        31.78 o                         
   4   2   8       1653.71       1729.95        84.63 o                         
   5   2   8       7334.58       7642.72       241.42 o                         
   6   2   8       3962.76       4107.95       141.70 o                         
   7   2   8        389.69        433.23        39.24 o                         
   8   2   8       1885.89       2067.28       104.24 o                         
   9   2   8       2024.08       2021.44        83.75 o                         
  -6   3   8          1.29         16.94        58.02 o                         
  -5   3   8       1791.47       1658.75        90.33 o                         
  -4   3   8       3593.27       3425.81       124.99 o                         
  -3   3   8        194.00        205.89        34.65 o                         
  -2   3   8       1486.49       1450.54        79.69 o                         
  -1   3   8       5619.22       5353.95       181.84 o                         
   0   3   8       5000.58       4692.19       221.15 o                         
   1   3   8        455.59        491.51       108.31 o                         
   2   3   8        555.17        554.04        81.69 o                         
   3   3   8       4261.17       4281.14       155.76 o                         
   4   3   8        945.85       1040.53       128.91 o                         
   5   3   8       1010.81       1122.38        77.78 o                         
   6   3   8       3078.06       3263.74       121.60 o                         
   7   3   8       4179.02       4365.46       152.66 o                         
   8   3   8        904.16        956.12        60.90 o                         
   9   3   8        577.80        649.00       108.52 o                         
  -6   4   8       2563.26       2705.76       216.21 o                         
  -5   4   8        249.29        283.83        52.79 o                         
  -4   4   8       1747.00       1662.52       133.60 o                         
  -3   4   8       4781.17       4806.80       170.89 o                         
  -2   4   8       2442.73       2318.55       119.68 o                         
  -1   4   8         51.14        106.24        29.91 o                         
   0   4   8       3344.98       3143.99       129.01 o                         
   1   4   8       5436.18       5135.02       224.92 o                         
   2   4   8       3094.35       3141.18       165.40 o                         
   3   4   8        430.54        448.72        55.48 o                         
   4   4   8       7462.68       6641.72       453.04 o                         
   5   4   8       8861.20      10024.36      1474.77 o                         
   6   4   8        998.61        966.95        75.00 o                         
   7   4   8       1775.31       1951.34        85.89 o                         
   8   4   8       3913.63       4333.29       161.14 o                         
   9   4   8       1668.70       1827.78        84.30 o                         
  10   4   8          5.43         -2.57        32.03 o                         
  -5   5   8       2722.58       2241.90       286.32 o                         
  -4   5   8        549.69        620.74        54.93 o                         
  -3   5   8        472.60        472.90        56.19 o                         
  -2   5   8       4250.40       4146.72       160.02 o                         
  -1   5   8       4918.07       4959.33       210.84 o                         
   0   5   8       2441.30       2312.28       132.84 o                         
   1   5   8        642.23        670.92        50.74 o                         
   2   5   8       4283.73       3957.01       217.34 o                         
   3   5   8       1719.08       1579.34        93.44 o                         
   4   5   8        374.79        454.88        72.48 o                         
   5   5   8       4502.74       4385.61       265.12 o                         
   6   5   8       8442.69       8061.65       382.19 o                         
   7   5   8       1991.92       2012.04        93.36 o                         
   8   5   8         54.79         74.87        32.48 o                         
   9   5   8       2247.05       2482.90       104.67 o                         
  10   5   8       1964.27       2300.51       177.96 o                         
  -4   6   8       2399.08       2622.52       260.01 o                         
  -3   6   8       2886.00       3212.39       184.74 o                         
  -2   6   8        105.23        135.99        49.03 o                         
  -1   6   8       2447.54       2363.18        97.41 o                         
   0   6   8       5212.15       4923.76       177.50 o                         
   1   6   8       4964.92       4487.33       156.24 o                         
   2   6   8         20.84         93.89        66.88 o                         
   3   6   8       3833.26       3295.67       150.39 o                         
   4   6   8       7723.05       6809.09       411.42 o                         
   5   6   8        788.18        810.05       126.17 o                         
   6   6   8       1485.40       1376.47        97.99 o                         
   7   6   8       4926.23       4867.99       288.80 o                         
   8   6   8       2878.89       2904.27       113.78 o                         
   9   6   8        347.06        349.57        55.64 o                         
  10   6   8       1325.42       1592.16       116.78 o                         
  -4   7   8        112.14         57.42        56.31 o                         
  -3   7   8       1530.84       1679.31       144.78 o                         
  -2   7   8       3687.68       4147.41       160.10 o                         
  -1   7   8       2001.43       2147.69       100.85 o                         
   0   7   8         33.97         70.31        38.43 o                         
   1   7   8       1603.42       1459.42       126.81 o                         
   2   7   8       3697.36       3321.71       150.34 o                         
   3   7   8         47.15        151.05        49.80 o                         
   4   7   8       1499.46       1225.49       131.97 o                         
   5   7   8       5485.91       4706.50       328.72 o                         
   6   7   8       3963.97       3643.68       172.37 o                         
   7   7   8        158.66        222.91        42.71 o                         
   8   7   8       1740.66       1700.13       118.86 o                         
   9   7   8       2397.90       2434.07       142.33 o                         
  10   7   8        590.51        574.22        51.42 o                         
  -3   8   8        356.84        357.13        58.11 o                         
  -2   8   8        959.54        827.35        75.78 o                         
  -1   8   8       3410.44       3873.85       193.00 o                         
   0   8   8       4947.34       5659.00       202.86 o                         
   1   8   8       1851.34       1889.51        98.70 o                         
   2   8   8       1089.89        970.21        93.43 o                         
   3   8   8       4949.15       4384.00       170.69 o                         
   4   8   8       1459.96       1211.47       109.86 o                         
   5   8   8        166.10        152.74        54.88 o                         
   6   8   8       3740.50       3150.90       181.38 o                         
   7   8   8       4937.64       4778.61       305.86 o                         
   8   8   8       1375.92       1248.76       128.80 o                         
   9   8   8        381.22        397.14        60.55 o                         
  10   8   8       1238.24       1209.37       151.03 o                         
  -2   9   8       1589.33       1804.27       173.97 o                         
  -1   9   8          6.19         53.50        75.51 o                         
   0   9   8       2474.86       2749.69       180.78 o                         
   1   9   8       3963.98       4347.95       153.91 o                         
   2   9   8        981.68       1083.88        87.28 o                         
   3   9   8        555.68        599.34        56.29 o                         
   4   9   8       5450.93       5396.48       278.05 o                         
   5   9   8       3579.88       3529.01       209.76 o                         
   6   9   8        164.32        151.02        52.88 o                         
   7   9   8       1251.72       1132.10        80.51 o                         
   8   9   8       3534.94       2754.92       169.62 o                         
   9   9   8       1106.25       1005.76       127.76 o                         
  10   9   8          0.12         36.71        55.66 o                         
  -1  10   8       4230.74       4727.47       267.35 o                         
   0  10   8       1534.51       1698.68       127.74 o                         
   1  10   8        454.36        436.68        58.14 o                         
   2  10   8       3498.22       3805.05       173.56 o                         
   3  10   8       2815.41       3098.32       137.74 o                         
   4  10   8        199.95        173.62        46.12 o                         
   5  10   8       2703.31       2743.61       233.95 o                         
   6  10   8       4799.78       4496.03       263.37 o                         
   7  10   8       2703.89       2194.74       166.51 o                         
   8  10   8         32.45         46.76        55.43 o                         
   9  10   8       1446.45       1273.43        86.79 o                         
   1  11   8       1728.64       1797.32       106.64 o                         
   2  11   8          6.33         58.21        55.38 o                         
   3  11   8       1305.32       1429.83       112.03 o                         
   4  11   8       1845.65       1750.28        94.29 o                         
   5  11   8        597.02        670.92       118.72 o                         
   6  11   8        230.69        260.14        60.44 o                         
   7  11   8       2850.15       3037.83       218.24 o                         
   8  11   8       2422.56       2331.16       146.73 o                         
   9  11   8        379.22        323.11       186.03 o                         
   3  12   8        235.26        449.79       132.01 o                         
   4  12   8        166.92        183.03        64.32 o                         
   5  12   8       3496.29       3292.40       163.66 o                         
   6  12   8       2471.63       2662.96       182.46 o                         
   7  12   8        128.77        215.88        61.32 o                         
  -4  -4   9       2746.29       2500.28       108.70 o                         
  -3  -4   9       1602.54       1539.80        61.51 o                         
  -2  -4   9         24.37         25.84        18.57 o                         
  -1  -4   9       1505.67       1513.33        75.78 o                         
   0  -4   9       3282.29       3379.10       129.91 o                         
   1  -4   9        775.57        761.02        47.78 o                         
   2  -4   9        154.88        173.41        28.53 o                         
  -5  -3   9       1329.43       1267.02        80.22 o                         
  -4  -3   9          3.56         27.67        17.90 o                         
  -3  -3   9       1093.72       1071.74        47.26 o                         
  -2  -3   9       1840.19       1863.06        65.24 o                         
  -1  -3   9        144.07        129.82        18.43 o                         
   0  -3   9       1277.66       1435.20        55.17 o                         
   1  -3   9       4002.44       4014.61       114.30 o                         
   2  -3   9       1998.70       1982.85        71.68 o                         
   3  -3   9         71.68         72.83        28.74 o                         
   4  -3   9        665.40        698.79        58.08 o                         
  -5  -2   9       2842.57       2900.72       147.43 o                         
  -4  -2   9       3240.26       3219.60       108.76 o                         
  -3  -2   9        330.35        327.24        26.25 o                         
  -2  -2   9        301.32        313.50        25.04 o                         
  -1  -2   9       2662.33       2707.00        82.89 o                         
   0  -2   9       1619.67       1537.06        54.72 o                         
   1  -2   9         99.68        126.39        32.91 o                         
   2  -2   9       2178.47       2103.64        84.13 o                         
   3  -2   9       1665.60       1637.05        56.55 o                         
   4  -2   9       1016.20       1016.51        51.48 o                         
   5  -2   9         72.16         59.80        26.49 o                         
  -6  -1   9       1285.53       1249.37        64.98 o                         
  -5  -1   9          4.61         19.68        35.88 o                         
  -4  -1   9        983.19        983.55        51.55 o                         
  -3  -1   9       3558.13       3645.81       123.58 o                         
  -2  -1   9       1525.92       1531.79        54.47 o                         
  -1  -1   9        255.59        283.36        23.27 o                         
   0  -1   9       4535.58       4643.03       129.42 o                         
   1  -1   9       3767.53       3762.14       103.50 o                         
   2  -1   9        768.20        762.73        36.47 o                         
   3  -1   9        497.24        533.54        32.83 o                         
   4  -1   9       1770.87       1717.99        71.65 o                         
   5  -1   9       1784.70       1690.43        89.15 o                         
   6  -1   9         19.35         49.11        24.78 o                         
  -6   0   9       2657.69       2529.36       110.99 o                         
  -5   0   9       3541.23       3412.82       124.95 o                         
  -4   0   9       1270.70       1321.98        60.31 o                         
  -3   0   9        121.20        145.92        29.22 o                         
  -2   0   9       4594.27       4567.14       139.59 o                         
  -1   0   9       2670.88       2729.89        86.42 o                         
   0   0   9          4.15         28.38        13.73 o                         
   1   0   9       2854.78       3037.73       103.25 o                         
   2   0   9       5369.53       5395.73       139.85 o                         
   3   0   9       2875.88       2857.54        88.46 o                         
   4   0   9         30.22         31.54        18.43 o                         
   5   0   9       1536.64       1542.90        75.85 o                         
   6   0   9       2104.58       2073.51       103.33 o                         
   7   0   9         43.28         36.43        27.47 o                         
  -6   1   9        121.85         82.66        52.88 o                         
  -5   1   9        852.88        786.19        63.81 o                         
  -4   1   9       3439.77       3433.79       115.63 o                         
  -3   1   9       3709.02       3839.32       121.23 o                         
  -2   1   9         23.87         58.99        22.40 o                         
  -1   1   9       3190.76       3241.82       109.78 o                         
   0   1   9       4938.85       4948.82       131.27 o                         
   1   1   9       1096.79       1128.14        45.11 o                         
   2   1   9        594.10        642.48        32.69 o                         
   3   1   9       2554.89       2636.05       101.76 o                         
   4   1   9       3955.25       4003.98       110.90 o                         
   5   1   9        485.78        549.15        44.48 o                         
   6   1   9        980.44       1017.10        49.95 o                         
   7   1   9       4648.70       4630.21       137.41 o                         
   8   1   9       2222.75       2179.52        90.45 o                         
  -6   2   9       2515.79       2560.63       824.99 o                         
  -5   2   9       1132.17       1095.39        74.70 o                         
  -4   2   9         31.67         20.64        34.73 o                         
  -3   2   9       1934.31       1883.89        78.98 o                         
  -2   2   9       3317.10       3302.53       109.60 o                         
  -1   2   9        306.87        301.61        30.79 o                         
   0   2   9       1620.41       1650.83        65.69 o                         
   1   2   9       3015.12       3044.06        96.52 o                         
   2   2   9       2983.17       2975.39        91.18 o                         
   3   2   9       1621.14       1677.26        63.08 o                         
   4   2   9        867.83        962.58        50.96 o                         
   5   2   9       1928.77       1912.56        69.95 o                         
   6   2   9        403.79        439.84        47.49 o                         
   7   2   9        205.25        196.79        35.71 o                         
   8   2   9       2430.26       2345.55        96.29 o                         
  -5   3   9       2655.37       2571.97       223.23 o                         
  -4   3   9       3844.02       3704.97       141.67 o                         
  -3   3   9        636.63        708.42        53.16 o                         
  -2   3   9        674.66        677.57        49.59 o                         
  -1   3   9       5299.45       5094.30       164.99 o                         
   0   3   9       1118.15       1076.21        56.23 o                         
   1   3   9          7.55         45.84        25.87 o                         
   2   3   9       1918.71       1950.59        68.10 o                         
   3   3   9       7276.34       7651.15       220.43 o                         
   4   3   9       3164.08       3270.52       109.16 o                         
   5   3   9        180.45        231.69        41.75 o                         
   6   3   9       3539.63       3704.39       134.00 o                         
   7   3   9       2866.65       2933.10       113.87 o                         
   8   3   9         52.66         60.40        28.07 o                         
   9   3   9       1032.75       1067.55        65.28 o                         
  -5   4   9          5.97         34.35        57.13 o                         
  -4   4   9       1737.10       1663.50       146.47 o                         
  -3   4   9       4151.67       4076.66       178.71 o                         
  -2   4   9       1782.06       1817.39       113.89 o                         
  -1   4   9         70.80        107.41        30.12 o                         
   0   4   9       3298.07       3250.00       122.91 o                         
   1   4   9       5553.90       5554.52       179.79 o                         
   2   4   9       2717.39       2664.58        92.38 o                         
   3   4   9        727.34        771.40        44.91 o                         
   4   4   9       3441.41       3652.82       129.14 o                         
   5   4   9       2709.38       2784.47       156.97 o                         
   6   4   9         40.25         72.93        31.49 o                         
   7   4   9       1879.53       2002.20       105.21 o                         
   8   4   9       4137.82       4543.63       164.97 o                         
   9   4   9       1401.28       1407.38        85.14 o                         
  -4   5   9       1066.53       1009.03        83.54 o                         
  -3   5   9        315.24        306.76        67.35 o                         
  -2   5   9       4376.35       4317.03       166.74 o                         
  -1   5   9       2649.33       2476.38       169.76 o                         
   0   5   9         96.56        100.99        36.32 o                         
   1   5   9       3883.27       3515.23       121.65 o                         
   2   5   9       7461.30       7177.29       214.24 o                         
   3   5   9       5607.21       5547.19       185.28 o                         
   4   5   9         85.73         68.57        65.60 o                         
   5   5   9       3849.53       3705.92       269.67 o                         
   6   5   9       3820.73       3872.90       199.32 o                         
   7   5   9        199.65        259.03        48.25 o                         
   8   5   9        556.65        606.89        60.33 o                         
   9   5   9       3953.14       4101.33       157.04 o                         
  -4   6   9       3254.91       3320.00       283.76 o                         
  -3   6   9       2933.33       3094.35       232.38 o                         
  -2   6   9         48.96        108.73        72.25 o                         
  -1   6   9       1556.53       1652.24       102.44 o                         
   0   6   9       3945.30       3770.73       139.41 o                         
   1   6   9       1587.24       1473.37        68.98 o                         
   2   6   9        453.17        467.77        47.38 o                         
   3   6   9       3299.37       2932.27       184.15 o                         
   4   6   9       4080.99       3692.22       215.42 o                         
   5   6   9        251.48        275.16       111.30 o                         
   6   6   9        881.70       1081.66       111.73 o                         
   7   6   9       3736.84       3632.16       218.88 o                         
   8   6   9       1977.04       2058.12       137.50 o                         
   9   6   9          3.82         48.19        27.20 o                         
  10   6   9       1524.28       1727.21       139.72 o                         
  -3   7   9       2590.30       2875.59       281.75 o                         
  -2   7   9       3148.09       3738.75       178.75 o                         
  -1   7   9        465.80        496.63        61.68 o                         
   0   7   9        449.04        434.92        58.95 o                         
   1   7   9       4146.19       4125.46       188.12 o                         
   2   7   9       5993.22       5378.84       197.52 o                         
   3   7   9        738.77        669.19        65.80 o                         
   4   7   9       1051.87       1085.59        68.47 o                         
   5   7   9       3123.87       2887.18       163.76 o                         
   6   7   9       1546.22       1416.98       113.92 o                         
   7   7   9         70.58         51.35        44.63 o                         
   8   7   9       3306.27       3352.19       151.77 o                         
   9   7   9       3434.76       3278.48       167.34 o                         
  10   7   9        741.94        825.31       103.93 o                         
  -2   8   9        431.52        497.71        77.51 o                         
  -1   8   9       2470.61       2717.83       128.62 o                         
   0   8   9       1678.07       1748.47       139.00 o                         
   1   8   9          4.48         35.61        43.21 o                         
   2   8   9       2391.02       2381.01       133.48 o                         
   3   8   9       4385.71       4058.08       168.89 o                         
   4   8   9       2233.64       1922.76       139.59 o                         
   5   8   9          7.06         60.63        60.57 o                         
   6   8   9       2335.81       2099.16       197.45 o                         
   7   8   9       2732.32       2532.11       220.57 o                         
   8   8   9         75.50        113.30        48.57 o                         
   9   8   9        799.20        749.78       136.51 o                         
  10   8   9       2055.14       1971.80       143.60 o                         
  -1   9   9        163.96        160.26        81.82 o                         
   0   9   9       3347.20       3931.20       186.76 o                         
   1   9   9       3524.82       3980.42       235.37 o                         
   2   9   9       1055.11       1102.33       114.10 o                         
   3   9   9       1037.95        949.54        87.09 o                         
   4   9   9       4320.76       3998.55       195.13 o                         
   5   9   9       2681.18       2726.85       219.41 o                         
   6   9   9         47.90        127.34        51.02 o                         
   7   9   9       2113.20       1620.94       146.63 o                         
   8   9   9       3796.07       3391.02       232.86 o                         
   9   9   9       1288.75       1228.28       162.72 o                         
   0  10   9         27.34         21.57        55.42 o                         
   1  10   9       1190.53       1196.46       121.33 o                         
   2  10   9       3866.35       4440.32       222.94 o                         
   3  10   9       3203.37       3280.47       144.46 o                         
   4  10   9          0.12         44.80        44.25 o                         
   5  10   9       1600.28       1386.93       134.00 o                         
   6  10   9       3025.38       3023.88       261.29 o                         
   7  10   9        473.67        505.27        79.45 o                         
   8  10   9        515.63        811.37       172.20 o                         
   9  10   9       3788.45       3257.87       202.16 o                         
   2  11   9        110.72        164.71        58.13 o                         
   3  11   9       1724.79       1684.38       118.10 o                         
   4  11   9       3433.07       3771.63       198.36 o                         
   5  11   9       1005.55        989.93       101.90 o                         
   6  11   9        411.86        291.46        88.74 o                         
   7  11   9       2411.33       2063.01       176.19 o                         
   8  11   9       2040.16       1658.94       182.46 o                         
   5  12   9       3101.50       1972.87       429.02 o                         
  -3  -3  10       2290.25       2427.02        99.09 o                         
  -2  -3  10       2135.78       2142.78       104.15 o                         
  -1  -3  10        159.61        136.83        21.01 o                         
   0  -3  10        536.57        535.62        51.66 o                         
   1  -3  10       2119.31       2077.26        90.83 o                         
   2  -3  10        471.36        482.36        35.27 o                         
  -4  -2  10        931.13        915.79        49.02 o                         
  -3  -2  10          3.20          6.23        16.59 o                         
  -2  -2  10       1145.43       1170.16        80.41 o                         
  -1  -2  10       3238.34       3219.56       116.45 o                         
   0  -2  10       1660.36       1591.67        74.96 o                         
   1  -2  10         65.08         90.40        29.09 o                         
   2  -2  10       1827.66       1883.82        69.30 o                         
   3  -2  10       1367.62       1255.56        69.28 o                         
   4  -2  10        340.64        322.66        41.68 o                         
  -4  -1  10       1570.21       1475.95       136.78 o                         
  -3  -1  10       2623.28       2529.50        84.11 o                         
  -2  -1  10        473.73        476.26        31.74 o                         
  -1  -1  10        363.48        362.50        40.91 o                         
   0  -1  10       2698.70       2710.64        96.10 o                         
   1  -1  10       2012.45       1933.67        66.35 o                         
   2  -1  10        112.19         98.48        19.64 o                         
   3  -1  10        935.91        991.58        52.21 o                         
   4  -1  10       2627.74       2300.69       130.99 o                         
   5  -1  10       1824.56       1788.88        71.09 o                         
  -5   0  10       1237.66       1327.34       200.53 o                         
  -4   0  10        263.63        230.36        36.27 o                         
  -3   0  10       1328.25       1406.56        63.55 o                         
  -2   0  10       4934.63       5093.15       153.27 o                         
  -1   0  10       3049.21       3237.69        97.84 o                         
   0   0  10        120.89        138.36        36.89 o                         
   1   0  10       2154.56       2224.61        80.75 o                         
   2   0  10       3978.64       4038.94       144.42 o                         
   3   0  10        553.91        530.80        30.66 o                         
   4   0  10        550.91        518.18        37.74 o                         
   5   0  10       2314.33       2346.48       101.42 o                         
   6   0  10       2866.74       2796.75       104.26 o                         
  -5   1  10        693.17        623.25        58.40 o                         
  -4   1  10       1755.83       1751.92        91.58 o                         
  -3   1  10        619.94        664.19        58.66 o                         
  -2   1  10        359.80        382.68        29.95 o                         
  -1   1  10       2661.57       2734.62        87.78 o                         
   0   1  10       4104.65       4209.81       114.37 o                         
   1   1  10        882.47        880.16        39.24 o                         
   2   1  10        430.10        470.08        32.14 o                         
   3   1  10       3384.59       3660.40       103.07 o                         
   4   1  10       2408.02       2491.37        79.36 o                         
   5   1  10        264.56        247.48        30.64 o                         
   6   1  10        522.61        504.55        41.74 o                         
   7   1  10       2255.98       2289.02        97.24 o                         
  -5   2  10        691.05        612.78        81.82 o                         
  -4   2  10        227.67        212.11        43.60 o                         
  -3   2  10       1796.96       1796.86        98.18 o                         
  -2   2  10       3389.17       3430.37       107.10 o                         
  -1   2  10        422.44        468.44        31.80 o                         
   0   2  10       1092.81       1170.42        51.97 o                         
   1   2  10       3149.00       3260.01       101.59 o                         
   2   2  10       1486.40       1530.16        58.40 o                         
   3   2  10         49.23         53.63        26.26 o                         
   4   2  10       2569.28       2694.61        88.36 o                         
   5   2  10       3608.42       3714.43       128.87 o                         
   6   2  10       2198.62       2244.89        83.28 o                         
   7   2  10        183.25        231.59        53.88 o                         
   8   2  10       1684.47       1543.86       254.31 o                         
  -4   3  10        719.15        613.63        67.60 o                         
  -3   3  10          4.42         -2.42        57.51 o                         
  -2   3  10       1499.60       1493.47        67.10 o                         
  -1   3  10       5085.88       5172.89       149.79 o                         
   0   3  10       2389.37       2484.91        91.69 o                         
   1   3  10        112.60        123.80        26.13 o                         
   2   3  10       2869.01       3077.96       101.71 o                         
   3   3  10       3115.10       3196.18       101.16 o                         
   4   3  10        554.23        518.68        37.31 o                         
   5   3  10        557.09        721.22        60.42 o                         
   6   3  10       2466.71       2586.71        95.46 o                         
   7   3  10       2071.82       2084.02        89.11 o                         
   8   3  10         72.93        110.21        30.83 o                         
  -4   4  10       1136.46       1019.33       109.92 o                         
  -3   4  10       2771.93       2596.83       135.68 o                         
  -2   4  10        839.13        871.66        63.03 o                         
  -1   4  10        446.02        414.57        55.26 o                         
   0   4  10       5935.97       5995.45       187.89 o                         
   1   4  10       4595.72       4769.12       160.14 o                         
   2   4  10         20.74         25.96        23.07 o                         
   3   4  10       1936.81       2054.08        77.04 o                         
   4   4  10       4758.62       5085.59       206.50 o                         
   5   4  10       3679.91       3676.76       137.76 o                         
   6   4  10          4.72          1.77        24.43 o                         
   7   4  10       1366.47       1565.93       104.52 o                         
   8   4  10       2664.84       2659.37       146.13 o                         
  -4   5  10        119.24       1336.61       862.54 o                         
  -3   5  10       1028.88       1090.21        93.49 o                         
  -2   5  10       3565.93       3318.57       132.74 o                         
  -1   5  10       4048.17       3976.29       135.08 o                         
   0   5  10        121.36        165.96        38.91 o                         
   1   5  10       3620.24       3623.93       132.12 o                         
   2   5  10       2742.66       2820.20       105.64 o                         
   3   5  10        924.38       1023.15        65.89 o                         
   4   5  10        313.28        354.35        67.99 o                         
   5   5  10       3693.66       3917.52       154.27 o                         
   6   5  10       4218.57       4259.58       156.09 o                         
   7   5  10        825.28        933.28       115.87 o                         
   8   5  10        448.38        519.69        73.45 o                         
   9   5  10       1814.95       1753.91       223.74 o                         
  -3   6  10        791.63        779.68        66.07 o                         
  -2   6  10        244.23        201.17        48.90 o                         
  -1   6  10       3925.28       4190.12       151.39 o                         
   0   6  10       4647.61       4637.14       156.28 o                         
   1   6  10        294.83        300.84        46.55 o                         
   2   6  10        540.85        523.20        42.75 o                         
   3   6  10       2885.76       2733.85       117.90 o                         
   4   6  10       2899.69       2853.52       165.18 o                         
   5   6  10        180.46        270.65        60.22 o                         
   6   6  10       1418.93       1501.97       105.53 o                         
   7   6  10       3785.17       3755.74       151.95 o                         
   8   6  10       1323.07       1272.25        77.65 o                         
   9   6  10          0.67         56.31        55.60 o                         
  -2   7  10       2565.50       2972.82       192.59 o                         
  -1   7  10        373.36        451.02        74.71 o                         
   0   7  10        560.18        578.17        75.67 o                         
   1   7  10       2947.99       3032.34       135.64 o                         
   2   7  10       1829.86       1668.73       104.29 o                         
   3   7  10         13.37         31.46        33.44 o                         
   4   7  10       1369.12       1411.53       105.44 o                         
   5   7  10       4734.40       4382.10       256.89 o                         
   6   7  10       2602.47       2368.67       123.49 o                         
   7   7  10        150.44        235.83        85.61 o                         
   8   7  10       1570.44       1564.15       104.10 o                         
   9   7  10       1718.82       1595.19       120.04 o                         
  -1   8  10       3546.53       4235.24       264.88 o                         
   0   8  10       1376.78       1476.13       125.98 o                         
   1   8  10          6.18         -1.06        53.87 o                         
   2   8  10       1686.62       1636.80       131.46 o                         
   3   8  10       2268.19       2003.66       103.92 o                         
   4   8  10        961.52        889.09        73.49 o                         
   5   8  10        524.86        547.79        64.40 o                         
   6   8  10       4281.71       3910.64       224.35 o                         
   7   8  10       3211.71       3194.41       169.07 o                         
   8   8  10        171.38        240.50        63.27 o                         
   9   8  10        615.15        546.12        87.82 o                         
   0   9  10       3364.76       3709.93       231.89 o                         
   1   9  10       2411.83       2665.17       166.11 o                         
   2   9  10        372.05        403.08        56.49 o                         
   3   9  10       1223.15       1182.18        91.42 o                         
   4   9  10       4132.27       3979.81       150.64 o                         
   5   9  10       2361.28       2164.49       205.43 o                         
   6   9  10         39.18         92.23        47.47 o                         
   7   9  10       1701.66       1426.39       129.35 o                         
   8   9  10       2540.97       2262.62       150.79 o                         
   9   9  10        599.46        411.52       134.00 o                         
   1  10  10        885.94        920.15        95.97 o                         
   2  10  10       2355.52       2312.84       189.14 o                         
   3  10  10       1180.43       1262.55       125.03 o                         
   4  10  10        331.69        363.24        51.77 o                         
   5  10  10       3401.32       3142.05       226.19 o                         
   6  10  10       4138.57       3897.91       396.86 o                         
   7  10  10        883.83        767.41        77.53 o                         
   8  10  10        409.69        450.95        66.29 o                         
   3  11  10       1497.11       1541.40       156.21 o                         
   4  11  10       2050.60       2328.86       214.18 o                         
   5  11  10         38.17        -23.90        59.35 o                         
   6  11  10        886.20        930.37       145.23 o                         
   7  11  10       2835.99       1477.57       249.12 o                         
   0  -2  11        204.20        185.27        25.66 o                         
   1  -2  11        333.56        280.84       192.73 o                         
  -2  -1  11        341.90        337.21        39.94 o                         
  -1  -1  11        423.19        306.52        64.22 o                         
   0  -1  11       2387.63       2443.02        87.13 o                         
   1  -1  11       2144.03       2129.82        81.78 o                         
   2  -1  11         21.93        106.19        53.24 o                         
   3  -1  11       1723.93       1698.20       117.82 o                         
  -3   0  11        701.50        746.21        66.33 o                         
  -2   0  11       1304.92       1405.61        57.44 o                         
  -1   0  11        455.91        460.02        34.42 o                         
   0   0  11        110.23        136.38        26.61 o                         
   1   0  11       2784.35       2968.86       104.22 o                         
   2   0  11       4769.20       4852.31       149.93 o                         
   3   0  11        654.55        624.14        37.12 o                         
   4   0  11        267.91        272.90        46.07 o                         
   5   0  11       1646.17       1688.78       146.18 o                         
  -3   1  11       1259.29       1351.49        68.71 o                         
  -2   1  11         59.48         87.58        30.50 o                         
  -1   1  11       1472.34       1579.09        59.95 o                         
   0   1  11       2275.75       2322.81        92.68 o                         
   1   1  11         88.02        119.04        42.58 o                         
   2   1  11       1871.02       2237.76        80.57 o                         
   3   1  11       3717.60       3765.37       175.26 o                         
   4   1  11        977.50       1045.49        49.36 o                         
   5   1  11          6.85         16.24        21.90 o                         
   6   1  11       1422.61       1277.79        87.94 o                         
  -3   2  11        903.74        851.25        67.57 o                         
  -2   2  11       1328.49       1353.19        59.53 o                         
  -1   2  11          2.55         40.93        29.99 o                         
   0   2  11       1161.12       1194.16        56.35 o                         
   1   2  11       3633.07       3921.20       126.73 o                         
   2   2  11       1867.45       1928.72        73.58 o                         
   3   2  11         14.89         42.94        18.01 o                         
   4   2  11       1803.68       1904.85        67.68 o                         
   5   2  11       1729.74       1827.57        90.12 o                         
   6   2  11        284.50        289.28        35.12 o                         
  -3   3  11        241.04        207.96        56.35 o                         
  -2   3  11        726.73        750.53        47.23 o                         
  -1   3  11       1977.99       1938.22        85.43 o                         
   0   3  11        388.96        440.02        41.81 o                         
   1   3  11        746.94        740.18        41.70 o                         
   2   3  11       4452.41       4934.13       160.96 o                         
   3   3  11       2733.09       2961.70       105.72 o                         
   4   3  11        242.79        276.43        30.96 o                         
   5   3  11        822.27        976.95        55.92 o                         
   6   3  11       1470.24       1391.88        79.39 o                         
   7   3  11       1170.95       1120.52        77.51 o                         
  -3   4  11       2267.50       2267.19       166.30 o                         
  -2   4  11        548.94        601.26        50.43 o                         
  -1   4  11        407.50        442.21        42.01 o                         
   0   4  11       4041.43       4161.12       128.47 o                         
   1   4  11       2410.17       2454.59        93.19 o                         
   2   4  11          1.99        -25.54        25.54 o                         
   3   4  11       1949.91       2149.39        90.61 o                         
   4   4  11       3611.07       3885.24       131.99 o                         
   5   4  11        795.91        841.77        78.90 o                         
   6   4  11         75.07         11.94        42.87 o                         
   7   4  11       1876.55       1891.70       123.53 o                         
   8   4  11       2682.53       2076.00       346.42 o                         
  -2   5  11       1679.41       1596.52       124.82 o                         
  -1   5  11       1113.59       1171.48        96.33 o                         
   0   5  11        666.21        624.79        76.51 o                         
   1   5  11       3609.05       3694.49       130.60 o                         
   2   5  11       3369.10       3396.18       122.56 o                         
   3   5  11       1007.24       1001.36        59.42 o                         
   4   5  11        291.76        375.15        47.15 o                         
   5   5  11       1854.48       2036.22       113.53 o                         
   6   5  11       1835.26       1844.38       113.15 o                         
   7   5  11         81.85        101.97        39.91 o                         
   8   5  11        968.29       1072.87       137.76 o                         
  -2   6  11         42.36         59.64        48.10 o                         
  -1   6  11       1372.92       1400.02       121.30 o                         
   0   6  11       1563.71       1456.47       109.36 o                         
   1   6  11        114.50        141.41        35.26 o                         
   2   6  11       1240.66       1253.78        85.15 o                         
   3   6  11       4256.11       4215.93       307.63 o                         
   4   6  11       1946.81       1985.22        83.29 o                         
   5   6  11         84.26        119.82        42.40 o                         
   6   6  11       1730.11       1696.89       147.65 o                         
   7   6  11       2460.38       2175.30       146.26 o                         
   8   6  11        981.69        885.45        64.18 o                         
  -1   7  11         52.50         43.92        53.27 o                         
   0   7  11        431.06        429.73        58.96 o                         
   1   7  11       3536.47       3466.66       203.95 o                         
   2   7  11       1690.70       1548.34       138.71 o                         
   3   7  11          2.70          1.87        31.82 o                         
   4   7  11       1090.36       1054.35        88.42 o                         
   5   7  11       2514.49       2365.23       207.90 o                         
   6   7  11        598.30        616.32        58.22 o                         
   7   7  11        548.81        579.34        69.80 o                         
   8   7  11       3088.46       3112.48       178.84 o                         
   0   8  11        821.05        893.53       102.34 o                         
   1   8  11        382.33        374.80       159.59 o                         
   2   8  11       4214.37       4365.35       167.69 o                         
   3   8  11       3189.27       2678.98       188.12 o                         
   4   8  11        700.96        653.14        65.90 o                         
   5   8  11        534.89        485.20        64.01 o                         
   6   8  11       1854.83       1662.69       114.51 o                         
   7   8  11       1240.79       1127.38        93.66 o                         
   8   8  11         37.46         66.80        51.35 o                         
   1   9  11       1672.14       1324.17       296.83 o                         
   2   9  11         13.93        -14.99        59.70 o                         
   3   9  11       1882.76       2011.44       173.38 o                         
   4   9  11       2839.23       2610.27       145.77 o                         
   5   9  11       1049.76        902.43       157.12 o                         
   6   9  11         50.86        117.46        45.74 o                         
   7   9  11       2440.72       2185.27       185.87 o                         
   8   9  11       2915.22       2231.18       386.97 o                         
   2  10  11       3530.19       2387.87       621.75 o                         
   3  10  11        707.11        717.45        63.65 o                         
   4  10  11        276.06        274.04        50.85 o                         
   5  10  11       1242.27       1094.64       103.95 o                         
   6  10  11       1533.03       1551.02       109.75 o                         
   7  10  11         63.68       -207.10       343.66 o                         
   0   0  12         15.83        268.41       171.71 o                         
   1   0  12       1253.69       1218.87       126.14 o                         
  -1   1  12       1980.31       2209.12       107.70 o                         
   0   1  12       1653.86       1792.20        80.10 o                         
   1   1  12         29.78         27.27        24.03 o                         
   2   1  12        654.70        738.20        49.46 o                         
   3   1  12       2043.06       2147.18       107.23 o                         
  -1   2  12         18.97         36.45        22.69 o                         
   0   2  12        517.66        569.67        47.59 o                         
   1   2  12       1093.04       1119.86        77.76 o                         
   2   2  12        440.63        507.45        36.98 o                         
   3   2  12        310.82        383.43        40.78 o                         
   4   2  12       2764.33       2883.69       134.47 o                         
   5   2  12       1687.59       1601.59        93.47 o                         
  -1   3  12       2574.21       2593.64       116.28 o                         
   0   3  12        603.89        553.08        43.07 o                         
   1   3  12         53.57         87.14        39.63 o                         
   2   3  12       1485.16       1542.48        78.97 o                         
   3   3  12       1614.54       1513.66        65.82 o                         
   4   3  12         46.56         59.40        27.86 o                         
   5   3  12       1798.38       1887.90       145.72 o                         
   6   3  12       1824.63       1269.53       227.77 o                         
  -1   4  12        762.80        779.75        74.39 o                         
   0   4  12       2356.45       2544.06       100.55 o                         
   1   4  12       1347.85       1493.02       100.44 o                         
   2   4  12          0.59         10.81        28.15 o                         
   3   4  12       2057.55       2188.81        95.33 o                         
   4   4  12       2802.90       2910.73       102.70 o                         
   5   4  12        503.53        514.66        45.54 o                         
   6   4  12         60.40         98.57        29.45 o                         
  -1   5  12       1077.96       1036.36        98.12 o                         
   0   5  12         66.91         78.24        60.44 o                         
   1   5  12        974.61       1012.64        60.01 o                         
   2   5  12       1998.79       2202.42        89.18 o                         
   3   5  12         75.56         94.58        40.93 o                         
   4   5  12       1536.93       1676.27       100.12 o                         
   5   5  12       4028.85       4266.38       200.80 o                         
   6   5  12       1777.26       1890.53        91.39 o                         
   7   5  12         61.24        198.64       157.51 o                         
   0   6  12       2381.74       2519.37       128.54 o                         
   1   6  12        433.91        393.56        49.09 o                         
   2   6  12        684.59        617.80        85.16 o                         
   3   6  12       2365.60       2553.26       140.68 o                         
   4   6  12       1113.63       1196.86       110.75 o                         
   5   6  12         64.48        176.82        42.72 o                         
   6   6  12       1909.91       2020.76       180.03 o                         
   7   6  12       1840.37       1975.35       166.18 o                         
   0   7  12        458.69        443.54        54.09 o                         
   1   7  12       2934.72       3220.60       307.70 o                         
   2   7  12        600.14        572.95        60.08 o                         
   3   7  12        325.53        379.78        47.09 o                         
   4   7  12       3280.61       3277.24       155.07 o                         
   5   7  12       2455.95       2431.94       194.54 o                         
   6   7  12        322.96        329.88        56.79 o                         
   7   7  12        271.08        267.56        54.64 o                         
   1   8  12        155.94        105.21       110.48 o                         
   2   8  12       1771.99       1610.56       184.29 o                         
   3   8  12       1405.57       1252.34       151.77 o                         
   4   8  12          2.57        -25.43        41.62 o                         
   5   8  12       1272.07       1253.69       170.03 o                         
   6   8  12       2653.18       2522.08       222.68 o                         
   3   9  12       2505.26       2477.31       196.80 o                         
   4   9  12       2094.35       1954.63       117.85 o                         
   5   9  12        532.76        404.39        62.74 o                         
   6   9  12        104.97        -17.51       546.16 o                         
   2   4  13         69.80         89.78        38.41 o                         
   3   4  13       1200.64       1250.80        94.66 o                         
   2   5  13       2353.67       2569.13       130.09 o                         
   3   5  13        372.05        418.75        69.05 o                         
   4   5  13        379.35        366.02        45.84 o                         
   2   6  13       1090.77        257.31       450.04 o                         
   3   6  13       2494.26       2866.57       120.20 o                         
   4   6  13        944.35        969.25       118.06 o                         
                                                                                
