# Supplementary material for: Crystal structure of the cis and trans polymorphs of bis­[μ-2-(1,3-benzo­thia­zol-2-yl)phenolato]-κ3 N,O:O;κ3 O:N,O-bis­[fac-tri­carbonyl­rhenium(I)]
Source: Acta Crystallogr E Crystallogr Commun. 2017 Jan 31;73(Pt 2):310–3. doi: 10.1107/S2056989017001347 (PMC5290588; doi:10.1107/S2056989017001347)
Supplement: Supplementary file 3 [file e-73-00310-IIsup7.hkl]

data_II                                                                         
_shelx_title ' shelxl'                                                          
_shelx_refln_list_code          4                                               
_shelx_F_calc_maximum      778.31                                               
_exptl_crystal_F_000      1872.00                                               
_reflns_d_resolution_high  0.7269                                               
                                                                                
loop_                                                                           
 _space_group_symop_operation_xyz                                               
 'x, y, z'                                                                      
 '-x+1/2, -y+1/2, z+1/2'                                                        
 'x+1/2, -y+1/2, -z'                                                            
 '-x, y, -z+1/2'                                                                
 '-x, -y, -z'                                                                   
 'x-1/2, y-1/2, -z-1/2'                                                         
 '-x-1/2, y-1/2, z'                                                             
 'x, -y, z-1/2'                                                                 
                                                                                
_cell_length_a    16.1480                                                       
_cell_length_b    11.6519                                                       
_cell_length_c    15.6329                                                       
_cell_angle_alpha  90.000                                                       
_cell_angle_beta   90.000                                                       
_cell_angle_gamma  90.000                                                       
                                                                                
_shelx_F_squared_multiplier     1.000                                           
                                                                                
loop_                                                                           
 _refln_index_h                                                                 
 _refln_index_k                                                                 
 _refln_index_l                                                                 
 _refln_F_squared_calc                                                          
 _refln_F_squared_meas                                                          
 _refln_F_squared_sigma                                                         
 _refln_observed_status                                                         
   4   0   0     209309.38     212035.81      1487.57 o                         
   6   0   0     207949.14     213306.06      1820.70 o                         
   8   0   0     152123.14     152326.45      1786.57 o                         
  10   0   0     142380.56     142207.28      1944.99 o                         
  12   0   0     156619.73     152189.31      2224.50 o                         
  14   0   0     204284.80     200829.22      2771.49 o                         
  16   0   0      63619.76      62656.04      1669.03 o                         
  18   0   0      19770.63      18650.03       992.40 o                         
  20   0   0      15674.52      14420.20       926.99 o                         
   3   1   0     110610.41     115326.09       826.60 o                         
   5   1   0      91270.29      93142.07       516.04 o                         
   7   1   0     134659.05     134963.70      1123.70 o                         
   9   1   0     112471.12     115718.79      1173.54 o                         
  11   1   0      39917.25      40329.39       774.18 o                         
  13   1   0      14959.97      15049.27       519.52 o                         
  15   1   0      17801.93      18034.40       729.95 o                         
  17   1   0      12102.04      11455.97       853.59 o                         
  19   1   0      13901.50      13411.39       610.88 o                         
  21   1   0       9316.57       8515.31       523.21 o                         
   0   2   0      15457.72      16301.42       269.46 o                         
   2   2   0       2719.99       2873.68       112.83 o                         
   4   2   0      16714.76      17094.41       259.72 o                         
   6   2   0      37777.17      39269.28       322.59 o                         
   8   2   0      35675.23      36310.64       627.64 o                         
  10   2   0      19307.48      20030.42       520.65 o                         
  12   2   0       7565.91       7332.63       351.90 o                         
  14   2   0      11159.09      10398.69       456.66 o                         
  16   2   0       2302.92       2214.63       236.72 o                         
  18   2   0       5972.63       5786.37       761.38 o                         
  20   2   0       8869.46       7841.24       624.66 o                         
   1   3   0     447136.16     436107.91      2882.13 o                         
   3   3   0     167058.98     173288.72      1750.61 o                         
   5   3   0     141503.88     144000.11      1188.46 o                         
   7   3   0      76081.45      71327.12       620.19 o                         
   9   3   0     130535.28     131229.30      1024.08 o                         
  11   3   0     107197.44     104692.98      1265.91 o                         
  13   3   0      79457.63      77435.44      1442.17 o                         
  15   3   0      71504.48      70094.46      1314.25 o                         
  17   3   0      30954.03      29957.58      1337.24 o                         
  19   3   0      12141.62      11173.75       568.05 o                         
   0   4   0     368370.09     364153.66      2815.98 o                         
   2   4   0     178716.27     178148.50       608.39 o                         
   4   4   0      59319.44      57536.11       572.46 o                         
   6   4   0      90845.56      87852.64      1110.72 o                         
   8   4   0     125927.45     125080.40      1263.32 o                         
  10   4   0      58372.31      59706.28       793.66 o                         
  12   4   0      52530.39      51585.98      1151.89 o                         
  14   4   0      59766.45      58260.17      1077.12 o                         
  16   4   0      28393.90      26731.29      2100.72 o                         
  18   4   0      15744.71      15483.61       844.72 o                         
  20   4   0      10986.18       9223.87       818.82 o                         
   1   5   0       6020.34       6346.71       118.03 o                         
   3   5   0       1802.90       1893.78       130.47 o                         
   5   5   0       1167.59        941.40        86.60 o                         
   7   5   0        241.53        337.30        87.79 o                         
   9   5   0       1204.80       1172.13       101.49 o                         
  11   5   0        231.33        272.70       154.34 o                         
  13   5   0       8470.97       8318.53       678.01 o                         
  15   5   0        907.68       1198.41       177.32 o                         
  17   5   0        953.13        968.70       178.71 o                         
  19   5   0       1190.63       1373.19       340.89 o                         
   0   6   0     180410.64     175008.77      2682.02 o                         
   2   6   0     178114.06     175531.05      1278.54 o                         
   4   6   0     146236.31     143001.98      2397.20 o                         
   6   6   0     121841.87     123917.88      1004.68 o                         
   8   6   0     104106.03     103232.64       968.25 o                         
  10   6   0     114322.28     115243.88      1042.99 o                         
  12   6   0      81118.52      81278.37      1978.33 o                         
  14   6   0      46364.56      46489.88      1051.60 o                         
  16   6   0      37430.75      39093.66      1573.56 o                         
  18   6   0      18635.90      19721.51      1181.63 o                         
   1   7   0     185157.98     187369.28      2586.01 o                         
   3   7   0     115201.84     114142.58       896.44 o                         
   5   7   0      72526.73      67866.59      1972.84 o                         
   7   7   0      76327.78      73940.34      1193.99 o                         
   9   7   0      72002.18      71788.49       881.25 o                         
  11   7   0      53094.49      54317.24       779.75 o                         
  13   7   0      48285.05      49998.27      1661.26 o                         
  15   7   0      45763.58      47233.47      1712.20 o                         
  17   7   0      23984.10      26799.12      1370.89 o                         
   0   8   0      16378.53      15536.30       428.94 o                         
   2   8   0        414.08        408.13        55.74 o                         
   4   8   0         29.90         40.92        47.88 o                         
   6   8   0       9069.54       8479.83       346.57 o                         
   8   8   0       7108.43       6962.97       298.05 o                         
  10   8   0       2487.05       2588.08       192.29 o                         
  12   8   0        192.23        143.03        96.36 o                         
  14   8   0       1133.71       1860.15       398.71 o                         
  16   8   0        405.16        599.63       234.67 o                         
   1   9   0      42519.99      42729.48       540.83 o                         
   3   9   0      43987.46      44836.25       619.73 o                         
   5   9   0      48854.71      48817.48       803.43 o                         
   7   9   0      34880.88      34616.16       687.65 o                         
   9   9   0      40039.76      41402.34       764.72 o                         
  11   9   0      34651.22      35017.16       718.29 o                         
  13   9   0      22478.88      22256.08      1193.32 o                         
  15   9   0      15311.13      16195.11      1067.29 o                         
   0  10   0     115326.92     115871.27      1260.30 o                         
   2  10   0     111211.59     108101.42       842.82 o                         
   4  10   0      67952.85      68340.31       820.93 o                         
   6  10   0      60689.54      59903.61       952.83 o                         
   8  10   0      48158.56      49335.64       881.22 o                         
  10  10   0      56668.36      57180.66       965.65 o                         
  12  10   0      50937.59      52442.11      1851.40 o                         
  14  10   0      43706.29      44579.08      1800.12 o                         
   1  11   0       5933.67       5288.30       367.36 o                         
   3  11   0        453.37        384.02       106.51 o                         
   5  11   0       8870.47       8514.70       313.78 o                         
   7  11   0      14976.35      15042.23       430.63 o                         
   9  11   0       6564.96       6713.35       351.99 o                         
  11  11   0       1128.38       1325.76       172.92 o                         
  13  11   0       1429.83       1681.44       400.13 o                         
   0  12   0      15634.39      13936.20       872.89 o                         
   2  12   0      16471.48      16159.43       677.51 o                         
   4  12   0      30395.74      31059.57       761.91 o                         
   6  12   0      42697.80      42268.32       897.18 o                         
   8  12   0      23050.47      24200.58       690.52 o                         
  10  12   0      15373.88      16381.07       611.72 o                         
  12  12   0      10403.87      10191.65       910.91 o                         
   1  13   0      71229.53      72638.45      1494.27 o                         
   3  13   0      54628.30      55655.93      1314.86 o                         
   5  13   0      35196.16      37246.27       922.10 o                         
   7  13   0      29568.59      31362.43       825.23 o                         
   9  13   0      31482.92      31967.14       841.30 o                         
   0  14   0       5692.08       5958.63       650.90 o                         
   2  14   0      10461.01       9628.29       572.65 o                         
   4  14   0      13027.68      12699.15       671.26 o                         
   6  14   0      14901.24      14736.50       591.18 o                         
   8  14   0      12174.26      12161.15       548.02 o                         
   2   1   1        127.20        169.22        23.89 o                         
   3   1   1      97666.58     102758.79       674.77 o                         
   4   1   1        556.80        523.94        29.72 o                         
   5   1   1      65454.29      66722.23       300.77 o                         
   6   1   1        812.59        764.87        37.17 o                         
   7   1   1      87832.15      88567.21       644.82 o                         
   8   1   1       1426.06       1387.40        90.81 o                         
   9   1   1      61545.01      60389.73       601.48 o                         
  10   1   1       3807.49       3688.07       161.82 o                         
  11   1   1      38848.05      38321.11       533.76 o                         
  12   1   1       3788.08       3681.26       177.60 o                         
  13   1   1      68184.62      67998.56       877.41 o                         
  14   1   1       1640.18       1781.39       137.59 o                         
  15   1   1      22178.12      21120.03       472.80 o                         
  16   1   1       3223.33       3400.10       205.82 o                         
  17   1   1      19245.81      17806.59       464.81 o                         
  18   1   1       3597.93       3272.95       214.80 o                         
  19   1   1      11452.71      11119.68       395.23 o                         
  20   1   1       2592.19       2516.86       202.34 o                         
  21   1   1      10824.62      10248.95       406.84 o                         
   0   2   1     103611.17     106322.34       932.72 o                         
   1   2   1       3074.63       3190.81        53.67 o                         
   2   2   1     169053.16     174049.78      1127.31 o                         
   3   2   1          7.81         20.69        21.42 o                         
   4   2   1      81982.75      84765.38       702.66 o                         
   5   2   1        865.48       1008.43        50.85 o                         
   6   2   1      41834.47      40528.75       229.04 o                         
   7   2   1       2831.78       2851.76        86.27 o                         
   8   2   1      52208.05      51629.54       576.09 o                         
   9   2   1       2958.35       2744.43        85.88 o                         
  10   2   1      62594.20      62203.07       517.05 o                         
  11   2   1       4682.32       4261.55       181.65 o                         
  12   2   1      66876.94      65377.56       732.75 o                         
  13   2   1       8578.00       7939.21       268.26 o                         
  14   2   1      37472.25      36026.66       593.34 o                         
  15   2   1       8674.88       8607.29       303.26 o                         
  16   2   1      23960.81      23101.35       515.94 o                         
  17   2   1       2624.13       2707.31       189.01 o                         
  18   2   1      15016.19      14935.17       442.92 o                         
  19   2   1       3723.78       3580.49       230.88 o                         
  20   2   1       6456.46       5339.73       286.19 o                         
  21   2   1       4202.56       3508.64       344.66 o                         
  22   2   1       7331.60       6604.61       666.69 o                         
   1   3   1        797.58        885.70        29.52 o                         
   2   3   1        266.19        319.44        19.97 o                         
   3   3   1       2326.09       2475.70        62.36 o                         
   4   3   1        813.22        841.18        38.38 o                         
   5   3   1       8518.23       8569.50       106.59 o                         
   6   3   1          9.29        123.79        47.14 o                         
   7   3   1       2143.00       1768.23       100.40 o                         
   8   3   1          8.49         74.80        40.90 o                         
   9   3   1       7706.00       7724.99       160.78 o                         
  10   3   1         67.38         39.94        28.67 o                         
  11   3   1       1328.31       1310.40        78.27 o                         
  12   3   1         29.14        152.70        59.13 o                         
  13   3   1        369.80        460.70        78.66 o                         
  14   3   1        387.78        341.88       121.55 o                         
  15   3   1       1780.95       1661.92       138.26 o                         
  16   3   1        434.06        544.88       102.01 o                         
  17   3   1       2226.93       2394.91       176.08 o                         
  18   3   1        450.56        294.39        87.29 o                         
  19   3   1       1627.43       1436.44       156.31 o                         
  20   3   1         96.09        328.35       119.42 o                         
   0   4   1      88131.52      88909.61      1271.79 o                         
   1   4   1       2149.78       2284.78        46.06 o                         
   2   4   1      49971.62      49462.50       466.00 o                         
   3   4   1       6443.21       6600.14        86.18 o                         
   4   4   1      67121.87      67326.62       351.01 o                         
   5   4   1       4148.61       4472.70        96.40 o                         
   6   4   1      33328.00      32429.72       292.23 o                         
   7   4   1       1546.20       1616.55        69.59 o                         
   8   4   1      45036.32      44427.98       483.18 o                         
   9   4   1        378.99        478.01        61.09 o                         
  10   4   1      31900.14      30760.69       360.77 o                         
  11   4   1        789.88        867.30        96.10 o                         
  12   4   1      20748.72      21305.61       500.27 o                         
  13   4   1        896.17        740.42        97.84 o                         
  14   4   1      17321.99      17224.63       418.55 o                         
  15   4   1       2734.16       2861.17       184.78 o                         
  16   4   1       9999.40       9456.59       335.36 o                         
  17   4   1       5905.61       5646.01       268.98 o                         
  18   4   1      11478.89      11815.29       479.73 o                         
  19   4   1       3043.58       2508.76       235.21 o                         
  20   4   1       4883.08       4814.81       616.33 o                         
   1   5   1     220641.44     220883.42      1374.58 o                         
   2   5   1       1570.53       1634.79        46.11 o                         
   3   5   1     146863.94     148962.41       572.18 o                         
   4   5   1        530.46        580.84        42.17 o                         
   5   5   1      85512.97      88090.89       461.07 o                         
   6   5   1        618.62        675.01        47.56 o                         
   7   5   1      63327.41      64626.01       419.99 o                         
   8   5   1       6570.87       6438.04       160.66 o                         
   9   5   1      68504.37      69523.46       666.69 o                         
  10   5   1      14559.14      14421.19       307.02 o                         
  11   5   1      72250.56      72979.52       610.74 o                         
  12   5   1      10748.48      10116.93       233.09 o                         
  13   5   1      67909.88      67588.55      1572.00 o                         
  14   5   1       5508.84       5538.51       243.02 o                         
  15   5   1      41270.88      41553.97       676.10 o                         
  16   5   1       2560.37       2797.73       191.44 o                         
  17   5   1      19997.85      19569.29       610.38 o                         
  18   5   1       1890.27       2258.34       223.16 o                         
  19   5   1      10554.02      10649.76       617.88 o                         
   0   6   1        322.27        475.59        44.52 o                         
   1   6   1       2702.33       2880.54        65.39 o                         
   2   6   1      11921.08      11782.80       146.39 o                         
   3   6   1       2895.91       2831.13        68.98 o                         
   4   6   1      15575.26      14352.90       201.94 o                         
   5   6   1       2078.87       2067.01        79.14 o                         
   6   6   1      25946.38      26540.82       282.14 o                         
   7   6   1        185.67        203.90        44.99 o                         
   8   6   1      19074.70      19570.50       273.24 o                         
   9   6   1       1378.77       1330.64        84.90 o                         
  10   6   1      12635.46      12621.33       312.36 o                         
  11   6   1        486.67        426.07        74.56 o                         
  12   6   1       5646.29       5908.92       192.62 o                         
  13   6   1        628.80        554.66        80.78 o                         
  14   6   1        952.60       1427.97       195.12 o                         
  15   6   1       2317.39       2214.24       208.99 o                         
  16   6   1       5034.83       5243.47       320.57 o                         
  17   6   1       2333.44       2618.61       451.23 o                         
  18   6   1       4658.90       4934.63       427.77 o                         
   1   7   1      18936.08      19190.89       185.79 o                         
   2   7   1       3722.18       3583.90        79.05 o                         
   3   7   1      21079.22      20890.96       219.67 o                         
   4   7   1       1760.51       1920.77        84.44 o                         
   5   7   1      36573.27      35685.60       703.34 o                         
   6   7   1       1741.07       1646.10        74.34 o                         
   7   7   1      24593.05      24467.56       318.88 o                         
   8   7   1        134.98        184.23        43.62 o                         
   9   7   1      22825.58      23340.68       357.29 o                         
  10   7   1        637.49        650.61       137.08 o                         
  11   7   1      15179.94      14974.81       368.69 o                         
  12   7   1         81.49        256.28        77.04 o                         
  13   7   1       5407.84       5287.80       227.49 o                         
  14   7   1       2142.48       1945.83       264.10 o                         
  15   7   1       5010.44       5164.29       306.15 o                         
  16   7   1       2331.21       2091.55       557.26 o                         
  17   7   1       3928.07       4433.96       414.38 o                         
   0   8   1     116095.77     112831.32      1333.93 o                         
   1   8   1         82.47        108.27        36.45 o                         
   2   8   1     115648.62     117117.30       632.76 o                         
   3   8   1        314.56        334.62        40.38 o                         
   4   8   1      73556.64      72577.09       892.28 o                         
   5   8   1        428.39        415.32        54.13 o                         
   6   8   1      30907.86      30731.93       745.67 o                         
   7   8   1       2745.35       2643.68       115.55 o                         
   8   8   1      36486.04      36991.18       478.18 o                         
   9   8   1      10111.22      10242.97       254.87 o                         
  10   8   1      44587.77      45244.37       593.73 o                         
  11   8   1       9576.08       9867.45       321.41 o                         
  12   8   1      41132.09      42697.26       669.28 o                         
  13   8   1       3651.54       4064.58       262.93 o                         
  14   8   1      33186.47      34210.54      1039.65 o                         
  15   8   1       3064.68       2779.55       334.71 o                         
  16   8   1      22537.00      23447.75       913.61 o                         
   1   9   1      16100.30      16391.55       211.02 o                         
   2   9   1        349.14        340.84        43.98 o                         
   3   9   1      25277.12      25262.13       294.06 o                         
   4   9   1         35.64        105.41        40.89 o                         
   5   9   1      25854.47      26226.99       379.28 o                         
   6   9   1        508.63        487.17        72.72 o                         
   7   9   1      51482.00      50655.37       591.90 o                         
   8   9   1         70.09         45.21        51.25 o                         
   9   9   1      16603.12      17002.47       348.76 o                         
  10   9   1         87.52         97.32        55.34 o                         
  11   9   1      16073.82      16199.86       435.99 o                         
  12   9   1       1461.94       1622.84       144.46 o                         
  13   9   1       9251.61       9739.26       557.86 o                         
  14   9   1       1941.07       1812.12       262.72 o                         
  15   9   1       5225.93       5842.37       470.36 o                         
   0  10   1       2589.07       3002.74       146.85 o                         
   1  10   1        121.03        162.09        46.75 o                         
   2  10   1       2769.10       2763.48       112.31 o                         
   3  10   1          5.01         15.59        38.50 o                         
   4  10   1       6391.38       6524.81       182.81 o                         
   5  10   1         67.19         47.95        50.32 o                         
   6  10   1       4344.83       4029.29       193.62 o                         
   7  10   1        100.67        120.74        60.67 o                         
   8  10   1       3905.51       3771.70       177.21 o                         
   9  10   1         38.64         58.43        82.84 o                         
  10  10   1       5857.93       5550.44       241.24 o                         
  11  10   1        190.35        165.26        72.30 o                         
  12  10   1       1605.01       1913.04       225.34 o                         
  13  10   1        362.29        336.79       170.48 o                         
  14  10   1       1072.22       1080.57       224.27 o                         
   1  11   1      65016.09      63971.25       950.76 o                         
   2  11   1        344.02        397.18        71.90 o                         
   3  11   1      57446.50      56262.57       656.36 o                         
   4  11   1       2369.14       2413.08       135.07 o                         
   5  11   1      39198.70      39917.48       526.22 o                         
   6  11   1       1912.01       2040.18       118.69 o                         
   7  11   1      51236.33      51623.02       610.85 o                         
   8  11   1       1465.67       1327.95       107.35 o                         
   9  11   1      25705.92      26817.44       492.22 o                         
  10  11   1       2082.62       2124.42       284.01 o                         
  11  11   1      29274.53      29926.40       658.04 o                         
  12  11   1       1947.16       2081.40       184.56 o                         
  13  11   1      25479.91      27540.82      1010.10 o                         
   0  12   1      30682.34      30456.91      1689.99 o                         
   1  12   1         63.54         24.48        82.64 o                         
   2  12   1      29478.76      30503.43       651.70 o                         
   3  12   1        137.41        174.95        79.41 o                         
   4  12   1      24340.46      25195.81       529.17 o                         
   5  12   1         32.83         99.26        70.68 o                         
   6  12   1      22387.20      23243.41       471.31 o                         
   7  12   1        652.93        593.72        87.85 o                         
   8  12   1      21853.98      21818.65       507.24 o                         
   9  12   1       1351.92       1240.79       132.41 o                         
  10  12   1      14333.75      14686.45       482.62 o                         
  11  12   1       2993.72       3185.02       228.82 o                         
  12  12   1      14749.69      14547.61       606.09 o                         
   1  13   1        647.15        622.56       121.68 o                         
   2  13   1         11.48        131.05        92.40 o                         
   3  13   1         45.39         48.69       104.04 o                         
   4  13   1         32.65         23.65        77.54 o                         
   5  13   1        145.38          8.01        86.45 o                         
   6  13   1         61.37          1.76        66.92 o                         
   7  13   1        250.07        197.09       104.35 o                         
   8  13   1         11.95        -79.32        79.32 o                         
   9  13   1         77.43        274.50       106.41 o                         
  10  13   1          6.66         99.62        98.95 o                         
  11  13   1          2.18        113.00       135.65 o                         
   0  14   1       9288.06       8546.08       550.00 o                         
   1  14   1         42.27        171.51        90.57 o                         
   2  14   1      16935.25      16596.77       536.44 o                         
   3  14   1        271.64        291.40       122.95 o                         
   4  14   1      16398.84      15548.85       518.95 o                         
   5  14   1        297.29        412.94       114.63 o                         
   6  14   1      21675.77      21197.54       546.24 o                         
   7  14   1        436.21        497.25       135.16 o                         
   8  14   1      18487.75      18090.68       578.62 o                         
   9  14   1        827.20        634.29       143.93 o                         
   7  15   1      13641.45      12567.32      1024.50 o                         
   1   0   2         41.00        407.63        48.29 o                         
   2   0   2       1475.66       1643.01        74.88 o                         
   3   0   2       1125.93       1409.10        73.52 o                         
   4   0   2      76144.89      79333.91       604.57 o                         
   5   0   2       1938.00       2033.61       114.02 o                         
   6   0   2       4482.68       4495.80       182.30 o                         
   7   0   2      32652.90      34081.09       455.90 o                         
   8   0   2        641.00        744.00        82.67 o                         
   9   0   2      42630.22      42420.27       715.21 o                         
  10   0   2      11740.72      12331.22       410.19 o                         
  11   0   2      39531.21      37807.28       747.99 o                         
  12   0   2       6762.92       6912.46       339.02 o                         
  13   0   2      25648.31      24816.26       669.60 o                         
  14   0   2       9667.38      10180.54       447.70 o                         
  15   0   2       9421.24       9117.84       441.66 o                         
  16   0   2        166.09        322.85       108.42 o                         
  17   0   2      10430.02       9499.70       484.13 o                         
  18   0   2       2795.34       2615.97       283.24 o                         
  19   0   2      10179.33       9057.70       504.62 o                         
  20   0   2       1916.68       2063.25       265.68 o                         
  21   0   2      13035.99      12327.47      1234.11 o                         
   1   1   2       2561.85       2783.36        73.73 o                         
   2   1   2        513.83        480.08        37.93 o                         
   3   1   2       4821.85       4974.32        78.05 o                         
   4   1   2      17006.57      17011.00       181.46 o                         
   5   1   2      27044.92      28651.21       265.14 o                         
   6   1   2       6846.39       6910.48       166.61 o                         
   7   1   2       1006.10        929.18        43.41 o                         
   8   1   2         49.59        112.69        27.00 o                         
   9   1   2        826.86        785.42        40.75 o                         
  10   1   2       1509.52       1346.28        67.32 o                         
  11   1   2       4541.93       4571.31       190.13 o                         
  12   1   2       2129.25       2167.58       136.48 o                         
  13   1   2        208.91        204.11        60.41 o                         
  14   1   2      13669.44      13263.32       359.13 o                         
  15   1   2        231.75        231.84        69.68 o                         
  16   1   2      12000.07      11887.54       370.90 o                         
  17   1   2        360.44        481.65       101.02 o                         
  18   1   2      11217.39      10867.40       380.74 o                         
  19   1   2        941.29        981.23       131.31 o                         
  20   1   2       7519.26       7125.57       330.16 o                         
  21   1   2        409.88        539.56       134.78 o                         
   0   2   2      35966.66      37073.01       701.14 o                         
   1   2   2         37.47         99.12        20.81 o                         
   2   2   2       4142.72       4479.00        78.53 o                         
   3   2   2       2506.51       2595.21        62.86 o                         
   4   2   2        500.51        543.96        32.16 o                         
   5   2   2       5748.30       5920.11        98.23 o                         
   6   2   2       4629.64       4987.22       105.21 o                         
   7   2   2       1243.87       1584.58        68.37 o                         
   8   2   2         40.96        103.29        31.23 o                         
   9   2   2       1806.75       2161.47        66.08 o                         
  10   2   2        627.85        605.01        53.14 o                         
  11   2   2        431.48        416.92        40.07 o                         
  12   2   2        135.10        124.94        61.72 o                         
  13   2   2        196.84        277.59        63.75 o                         
  14   2   2        937.85        923.54       109.12 o                         
  15   2   2       3085.60       3130.81       246.78 o                         
  16   2   2          7.39        104.85        68.50 o                         
  17   2   2       2710.82       3004.24       200.78 o                         
  18   2   2         17.27         43.31        83.86 o                         
  19   2   2       2949.18       3171.37       217.87 o                         
  20   2   2        636.30        504.88       176.88 o                         
  21   2   2        453.13         82.22       128.53 o                         
   1   3   2       3786.34       3670.69        59.01 o                         
   2   3   2        279.32        356.20        25.34 o                         
   3   3   2      16995.45      17286.41       176.07 o                         
   4   3   2         69.99        142.57        26.77 o                         
   5   3   2      13412.12      14047.45       198.44 o                         
   6   3   2       8108.80       8234.07       145.70 o                         
   7   3   2        720.48       1206.53        67.31 o                         
   8   3   2      19690.05      19857.15       210.76 o                         
   9   3   2       3877.43       4172.75       110.06 o                         
  10   3   2      25624.77      25170.23       300.74 o                         
  11   3   2       5747.51       5940.25       144.18 o                         
  12   3   2      22217.05      21821.49       266.32 o                         
  13   3   2       4762.58       4784.85       212.45 o                         
  14   3   2      15563.98      15192.93       388.51 o                         
  15   3   2       1875.79       2226.03       163.20 o                         
  16   3   2       7506.12       7173.37       291.97 o                         
  17   3   2        974.66        923.34       123.40 o                         
  18   3   2       8408.04       8166.95       329.92 o                         
  19   3   2       1668.55       1830.15       209.32 o                         
  20   3   2       9314.77       8672.12       638.09 o                         
  21   3   2        102.79        285.35       216.70 o                         
   0   4   2       4858.38       5173.27       102.47 o                         
   1   4   2         10.57         29.79        16.43 o                         
   2   4   2       3223.53       3251.85        64.68 o                         
   3   4   2      10890.81      10849.35       108.56 o                         
   4   4   2      40734.82      43243.43       319.46 o                         
   5   4   2       2850.19       2899.81       109.30 o                         
   6   4   2       4578.26       4664.30       140.73 o                         
   7   4   2       2216.68       2127.49        91.08 o                         
   8   4   2        337.57        563.21        65.35 o                         
   9   4   2       4404.86       4296.44       136.92 o                         
  10   4   2       6533.49       6652.13       172.31 o                         
  11   4   2       1901.08       1923.18        98.71 o                         
  12   4   2       2528.87       2452.95       105.62 o                         
  13   4   2       5287.22       5266.31       185.49 o                         
  14   4   2         48.82         27.91        58.09 o                         
  15   4   2       8548.04       8696.54       308.80 o                         
  16   4   2        930.40       1100.87       122.97 o                         
  17   4   2       8209.45       8311.12       394.92 o                         
  18   4   2       1959.79       2180.62       221.68 o                         
  19   4   2       6185.99       6233.52       367.21 o                         
  20   4   2        617.46        413.74       210.43 o                         
   1   5   2       3936.53       4080.07        79.87 o                         
   2   5   2       1628.58       1726.58        57.49 o                         
   3   5   2        696.25        787.85        44.83 o                         
   4   5   2        434.99        505.45        34.71 o                         
   5   5   2         24.25         74.70        30.12 o                         
   6   5   2        670.53       1098.73        83.04 o                         
   7   5   2       1237.60       1589.33       112.32 o                         
   8   5   2        424.44        489.99        69.33 o                         
   9   5   2       1286.80       1495.68       110.17 o                         
  10   5   2          8.54        186.27        53.05 o                         
  11   5   2          1.74         35.87        39.44 o                         
  12   5   2        343.78        378.86        64.08 o                         
  13   5   2        311.62        269.67        57.86 o                         
  14   5   2         22.52        331.03       124.78 o                         
  15   5   2        182.50        276.32        77.40 o                         
  16   5   2        688.14        873.13       145.83 o                         
  17   5   2         83.82        190.06       112.15 o                         
  18   5   2         93.94        150.18       109.20 o                         
  19   5   2        400.44        516.56       130.69 o                         
   0   6   2       3617.99       3412.56        96.23 o                         
   1   6   2         15.29         39.94        22.81 o                         
   2   6   2       9587.83      10026.01       269.10 o                         
   3   6   2         62.96         80.20        31.08 o                         
   4   6   2       4495.96       4394.18       120.26 o                         
   5   6   2       5652.39       5442.64       112.74 o                         
   6   6   2       3506.34       3527.92       111.19 o                         
   7   6   2       3203.49       3352.88       131.50 o                         
   8   6   2       3729.51       3706.59       143.84 o                         
   9   6   2       2987.47       3267.07       169.00 o                         
  10   6   2       1971.86       2052.40       135.93 o                         
  11   6   2       9399.38       9418.54       234.14 o                         
  12   6   2       3561.17       3636.90       148.78 o                         
  13   6   2      11828.13      11022.02       304.84 o                         
  14   6   2       2186.05       2499.34       283.01 o                         
  15   6   2       8922.92       9166.73       404.27 o                         
  16   6   2        974.64       1083.56       154.91 o                         
  17   6   2       9563.63       9830.70       444.83 o                         
  18   6   2       1251.16       1413.96       254.48 o                         
   1   7   2        313.84        296.99        58.14 o                         
   2   7   2        179.71        273.47        39.67 o                         
   3   7   2      11437.91      11396.63       173.38 o                         
   4   7   2       1689.42       1695.92        68.92 o                         
   5   7   2      11890.62      11587.42       298.94 o                         
   6   7   2       1904.95       1874.07        78.05 o                         
   7   7   2        409.50        455.74        66.91 o                         
   8   7   2      12752.02      12518.38       337.23 o                         
   9   7   2       2430.42       2693.12       164.61 o                         
  10   7   2      11291.01      11324.71       322.22 o                         
  11   7   2       6044.71       6105.12       239.10 o                         
  12   7   2       8291.31       8642.17       239.77 o                         
  13   7   2        214.26         88.84       106.78 o                         
  14   7   2      10057.14      10247.31      1060.52 o                         
  15   7   2       1052.43        900.36       186.59 o                         
  16   7   2       6978.87       7118.34       374.28 o                         
  17   7   2       1682.94       2707.14       337.76 o                         
   0   8   2       3943.12       3795.55       127.41 o                         
   1   8   2        258.81        262.05        40.28 o                         
   2   8   2        109.79        177.07        38.80 o                         
   3   8   2       1426.59       1389.96        66.89 o                         
   4   8   2       4478.67       4560.88       115.40 o                         
   5   8   2        376.82        371.74        44.35 o                         
   6   8   2       2971.52       2899.15       130.35 o                         
   7   8   2        213.26        208.94        51.68 o                         
   8   8   2         62.36         48.39        69.47 o                         
   9   8   2         38.06         80.25        71.82 o                         
  10   8   2        147.39        126.44        89.01 o                         
  11   8   2         10.92        157.54        64.91 o                         
  12   8   2         68.01         76.60        68.56 o                         
  13   8   2        536.14        509.06       113.55 o                         
  14   8   2        211.53        413.75       162.79 o                         
  15   8   2        931.33       1100.63       220.20 o                         
  16   8   2         73.86        267.86       231.68 o                         
   1   9   2       1252.83       1231.36        73.83 o                         
   2   9   2       3869.05       3686.28       123.42 o                         
   3   9   2       2946.52       3070.06       108.25 o                         
   4   9   2       1694.67       1788.24        94.72 o                         
   5   9   2        606.06        654.68        67.47 o                         
   6   9   2        465.95        585.50        71.60 o                         
   7   9   2        375.99        376.43        78.19 o                         
   8   9   2       2168.49       2093.30       195.71 o                         
   9   9   2       2908.46       2939.65       189.88 o                         
  10   9   2        319.46        469.86        99.68 o                         
  11   9   2        960.18        937.75       141.09 o                         
  12   9   2       1007.78       1027.72       125.07 o                         
  13   9   2        316.15        506.90       162.52 o                         
  14   9   2       3523.26       4516.12       413.22 o                         
  15   9   2        598.94        472.33       169.71 o                         
   0  10   2       3757.19       3978.27       235.49 o                         
   1  10   2        808.73        857.63        78.49 o                         
   2  10   2       1651.67       1641.03        88.88 o                         
   3  10   2        549.07        499.28        55.74 o                         
   4  10   2       1358.28       1402.39       118.43 o                         
   5  10   2       1607.98       1511.11       105.83 o                         
   6  10   2       8253.67       8113.70       230.68 o                         
   7  10   2       1438.33       1594.01       109.98 o                         
   8  10   2       1208.11       1385.43       138.02 o                         
   9  10   2       4862.96       5099.16       260.67 o                         
  10  10   2       1008.19        934.09       112.24 o                         
  11  10   2      10006.16       9580.85       357.36 o                         
  12  10   2       1135.95       1065.14       201.85 o                         
  13  10   2       8003.77       7479.08       716.76 o                         
  14  10   2       1413.56       1527.65       250.25 o                         
   1  11   2        974.94        911.10       107.45 o                         
   2  11   2       1656.03       1456.69       111.75 o                         
   3  11   2        976.25        913.38        94.98 o                         
   4  11   2       1357.57       1469.48       109.49 o                         
   5  11   2       2877.27       3030.26       151.65 o                         
   6  11   2        150.37        136.36        54.54 o                         
   7  11   2        379.60        319.08        71.57 o                         
   8  11   2        171.39        190.83        69.93 o                         
   9  11   2        499.23        523.30        93.44 o                         
  10  11   2        412.51        301.75       101.19 o                         
  11  11   2         52.25        225.20        85.18 o                         
  12  11   2         29.08        -13.02        99.30 o                         
  13  11   2         93.54        215.12       133.36 o                         
   0  12   2       3965.60       3471.24       418.37 o                         
   1  12   2        403.68        276.50       103.38 o                         
   2  12   2       1134.94       1115.72       144.11 o                         
   3  12   2       2460.70       2483.72       180.46 o                         
   4  12   2         28.02         16.58        82.66 o                         
   5  12   2       2136.40       2337.92       155.63 o                         
   6  12   2        802.81        918.41       109.16 o                         
   7  12   2        815.79        990.35       131.46 o                         
   8  12   2       1408.24       1620.77       210.89 o                         
   9  12   2         33.91         68.40        82.67 o                         
  10  12   2        476.32        345.86       190.04 o                         
  11  12   2         75.01        140.94       100.06 o                         
  12  12   2        328.84        282.81       114.82 o                         
   1  13   2       1776.03       1747.21       171.45 o                         
   2  13   2         69.60         65.56       138.53 o                         
   3  13   2       1348.32       1241.99       150.53 o                         
   4  13   2         37.48         61.85        79.27 o                         
   5  13   2       1870.30       1833.68       213.34 o                         
   6  13   2        298.51        470.87       123.76 o                         
   7  13   2       1775.10       1862.19       186.77 o                         
   8  13   2       5643.37       5814.48       316.47 o                         
   9  13   2        891.12        900.14       147.46 o                         
  10  13   2       8434.06       8183.12       381.16 o                         
  11  13   2       1094.00       1004.51       207.58 o                         
   0  14   2        223.94        -18.08       138.49 o                         
   1  14   2        200.12         27.67        95.77 o                         
   2  14   2        111.05        154.97       127.29 o                         
   3  14   2       1202.64       1218.40       245.65 o                         
   4  14   2       1020.01        600.45       173.21 o                         
   5  14   2       2412.59       2027.69       229.42 o                         
   6  14   2       2490.83       2392.20       240.97 o                         
   7  14   2        147.22         22.80        93.96 o                         
   8  14   2       1397.35       1382.76       240.16 o                         
   9  14   2        176.38        229.44       359.32 o                         
   6  15   2        906.81        642.02       267.97 o                         
   7  15   2       1252.37        817.66       284.64 o                         
   1   1   3      35747.30      35947.78       221.16 o                         
   2   1   3          8.84         18.74        14.88 o                         
   3   1   3      44001.90      44910.18       282.07 o                         
   4   1   3       1834.94       1755.69        63.80 o                         
   5   1   3      51550.76      54133.77       361.33 o                         
   6   1   3       5444.73       5728.44       131.32 o                         
   7   1   3      30048.05      30333.93       326.83 o                         
   8   1   3       2125.85       2150.37       125.30 o                         
   9   1   3      31346.36      32148.76       359.39 o                         
  10   1   3       3417.14       3349.77        93.71 o                         
  11   1   3      22130.77      20893.05       606.70 o                         
  12   1   3       6887.49       6796.37       239.98 o                         
  13   1   3       4629.77       4831.10       216.52 o                         
  14   1   3       3779.28       4394.86       212.28 o                         
  15   1   3      15597.46      15704.79       411.00 o                         
  16   1   3       6415.96       6560.76       279.25 o                         
  17   1   3       7142.70       7187.93       301.52 o                         
  18   1   3       7574.87       7758.77       346.47 o                         
  19   1   3       6071.14       5718.52       291.12 o                         
  20   1   3       6715.06       6774.46       380.85 o                         
  21   1   3       4782.58       4775.76       397.01 o                         
   0   2   3      75262.11      75389.31      1123.57 o                         
   1   2   3       4935.16       5070.79        76.22 o                         
   2   2   3      47177.51      48250.67       277.68 o                         
   3   2   3       2248.89       2345.54        85.59 o                         
   4   2   3      29639.58      30144.31       246.44 o                         
   5   2   3       1873.14       1884.34        73.07 o                         
   6   2   3      28085.65      28880.74       292.45 o                         
   7   2   3       3309.05       3228.34        98.16 o                         
   8   2   3      16235.62      15709.88       220.91 o                         
   9   2   3       9004.51       9120.20       169.94 o                         
  10   2   3      27145.58      26528.88       450.60 o                         
  11   2   3      12529.80      12127.07       183.15 o                         
  12   2   3      25702.30      24823.70       509.30 o                         
  13   2   3       7650.84       7763.60       268.70 o                         
  14   2   3      14842.82      15051.28       386.90 o                         
  15   2   3      11329.73      11179.12       347.48 o                         
  16   2   3       6237.62       6286.10       273.70 o                         
  17   2   3       6956.16       6885.63       296.02 o                         
  18   2   3       3944.57       4209.93       244.97 o                         
  19   2   3       7561.23       7583.40       519.60 o                         
  20   2   3       4321.23       4224.70       317.20 o                         
  21   2   3       7119.22       6562.22       473.30 o                         
   1   3   3       4546.99       4755.93        63.72 o                         
   2   3   3       3141.11       3142.43        63.65 o                         
   3   3   3        408.67        389.13        34.05 o                         
   4   3   3       1136.36       1120.08        53.17 o                         
   5   3   3        182.86        208.29        28.44 o                         
   6   3   3         27.06         47.58        24.62 o                         
   7   3   3       3544.50       3481.84       108.43 o                         
   8   3   3        276.15        428.48        59.67 o                         
   9   3   3       1032.66        977.42        68.77 o                         
  10   3   3       1458.92       1569.95        92.99 o                         
  11   3   3         73.92        119.30        60.28 o                         
  12   3   3         96.57        179.07        43.16 o                         
  13   3   3       1138.53       1084.03        83.79 o                         
  14   3   3         17.86        107.08        56.00 o                         
  15   3   3       1122.64       1238.07       129.27 o                         
  16   3   3       1303.85       1442.76       135.12 o                         
  17   3   3        738.82        773.74       106.93 o                         
  18   3   3        460.43        589.74       143.16 o                         
  19   3   3        405.85        144.53       111.68 o                         
  20   3   3        853.93       1058.21       199.70 o                         
  21   3   3       1493.50       1329.20       325.33 o                         
   0   4   3       8455.92       7940.03       109.87 o                         
   1   4   3       1800.71       1809.61        51.20 o                         
   2   4   3      17428.07      17464.15       194.83 o                         
   3   4   3       8919.70       8846.16       114.61 o                         
   4   4   3      18190.24      17335.95       273.80 o                         
   5   4   3       4267.53       4222.38       134.20 o                         
   6   4   3      27371.73      27664.52       291.62 o                         
   7   4   3       5649.33       5714.87       143.44 o                         
   8   4   3      16112.39      16118.48       249.91 o                         
   9   4   3       1923.60       2085.61        98.05 o                         
  10   4   3      11177.04      11102.04       184.35 o                         
  11   4   3        853.48        980.31        74.41 o                         
  12   4   3       3837.78       3903.09       138.35 o                         
  13   4   3       3214.25       3239.26       152.79 o                         
  14   4   3       3456.57       3630.68       222.27 o                         
  15   4   3       8503.90       8306.95       301.93 o                         
  16   4   3       8019.14       7914.90       382.28 o                         
  17   4   3       8176.38       7842.77       490.25 o                         
  18   4   3       3514.11       3473.77       275.53 o                         
  19   4   3       6145.09       5950.00       367.53 o                         
  20   4   3       6053.31       5644.83       475.98 o                         
  21   4   3       5937.91       5252.94       611.44 o                         
   1   5   3      69146.53      69568.06       805.13 o                         
   2   5   3       1278.32       1445.91        61.27 o                         
   3   5   3      53991.64      55300.03       479.45 o                         
   4   5   3       1496.18       1581.47        57.31 o                         
   5   5   3      34029.48      33686.55       353.76 o                         
   6   5   3       4718.60       4661.39       260.87 o                         
   7   5   3      39521.14      40746.28       800.94 o                         
   8   5   3       7934.99       7636.44       203.80 o                         
   9   5   3      26180.60      26131.79       347.62 o                         
  10   5   3      19743.26      19626.35       311.26 o                         
  11   5   3      24395.43      24641.61       357.45 o                         
  12   5   3      18579.34      17739.59       308.58 o                         
  13   5   3      22990.39      23313.31       419.06 o                         
  14   5   3       6821.40       7152.25       307.58 o                         
  15   5   3      11838.79      12491.42       599.98 o                         
  16   5   3       5684.17       5253.55       318.79 o                         
  17   5   3       6084.12       6083.98       351.57 o                         
  18   5   3       5164.87       5954.25       361.55 o                         
  19   5   3       4108.12       4050.75       367.59 o                         
   0   6   3      19981.93      21064.40       323.78 o                         
   1   6   3       2101.93       2165.80        77.70 o                         
   2   6   3       1805.95       1645.57        76.61 o                         
   3   6   3       5725.80       5634.50       137.48 o                         
   4   6   3       3596.25       3567.60       110.11 o                         
   5   6   3       4605.13       4659.80       115.74 o                         
   6   6   3       2613.63       2571.59        97.27 o                         
   7   6   3        223.07        599.21       152.07 o                         
   8   6   3       2268.17       2474.97       152.65 o                         
   9   6   3        372.92        502.47       121.36 o                         
  10   6   3       4952.76       4969.30       166.29 o                         
  11   6   3        187.53        348.55        58.37 o                         
  12   6   3       5422.97       5772.16       188.24 o                         
  13   6   3        255.63        313.12        86.34 o                         
  14   6   3       4044.07       4250.10       353.93 o                         
  15   6   3       4259.62       4638.38       382.90 o                         
  16   6   3        698.81        842.05       182.23 o                         
  17   6   3       5388.47       5684.36       348.21 o                         
  18   6   3       1305.33       1263.41       192.46 o                         
   1   7   3       1839.31       1913.03        84.14 o                         
   2   7   3       2152.79       2054.88        87.23 o                         
   3   7   3       6486.24       6629.03       146.19 o                         
   4   7   3       5903.58       6303.75       149.48 o                         
   5   7   3      13682.02      13925.55       220.68 o                         
   6   7   3       4643.92       4593.43       150.19 o                         
   7   7   3      18790.42      18625.33       384.71 o                         
   8   7   3        267.20        296.74        47.89 o                         
   9   7   3       5043.74       5037.33       313.88 o                         
  10   7   3         49.03        175.45        50.45 o                         
  11   7   3       5567.44       5574.27       236.14 o                         
  12   7   3        154.44        213.77        76.25 o                         
  13   7   3       2325.13       2118.05       237.83 o                         
  14   7   3       3049.21       3190.35       439.31 o                         
  15   7   3        759.01        805.18       190.92 o                         
  16   7   3       4503.48       4976.47       576.13 o                         
  17   7   3       3339.82       3608.78       287.31 o                         
   0   8   3      52652.71      51670.96       705.16 o                         
   1   8   3          1.42         12.95        31.18 o                         
   2   8   3      39813.68      39643.59       382.71 o                         
   3   8   3         47.18         56.55        36.58 o                         
   4   8   3      22024.64      22240.35       299.84 o                         
   5   8   3         44.98         99.23        50.08 o                         
   6   8   3      16650.60      16904.21       349.61 o                         
   7   8   3      10356.18       9927.73       314.55 o                         
   8   8   3      17355.70      17720.95       421.51 o                         
   9   8   3      15820.89      15849.35       406.11 o                         
  10   8   3      11925.12      12499.99       363.73 o                         
  11   8   3      12911.38      13644.58       384.17 o                         
  12   8   3      11949.49      12547.01       369.55 o                         
  13   8   3       9500.34       9566.59       393.45 o                         
  14   8   3      15045.93      15120.55       702.97 o                         
  15   8   3       5746.05       5395.61       441.04 o                         
  16   8   3       6339.25       6900.42       504.99 o                         
   1   9   3       9242.93       9234.62       305.04 o                         
   2   9   3        442.83        422.19        71.86 o                         
   3   9   3       5282.74       5239.06       167.54 o                         
   4   9   3       2793.76       2716.63       133.31 o                         
   5   9   3      13782.85      13724.92       291.74 o                         
   6   9   3       2093.18       2035.37       139.67 o                         
   7   9   3       2956.57       3079.97       169.40 o                         
   8   9   3         41.18        156.42        72.38 o                         
   9   9   3      11882.51      11923.78       374.57 o                         
  10   9   3        392.73        508.12       141.04 o                         
  11   9   3       9432.32       8999.03       330.41 o                         
  12   9   3       1381.97       1263.23       135.24 o                         
  13   9   3       4570.75       4711.19       406.68 o                         
  14   9   3       2614.85       2579.60       311.34 o                         
  15   9   3       3137.93       3611.08       374.53 o                         
   0  10   3        156.12        -19.15        85.09 o                         
   1  10   3         21.39        111.16        49.68 o                         
   2  10   3         44.10         55.35        75.13 o                         
   3  10   3        406.06        380.64        61.29 o                         
   4  10   3       1777.36       1884.06       120.94 o                         
   5  10   3        153.43        257.57        74.02 o                         
   6  10   3       8478.33       9002.64       295.22 o                         
   7  10   3        103.76        127.86        73.16 o                         
   8  10   3       4909.43       5101.83       231.15 o                         
   9  10   3        173.77        282.83        79.02 o                         
  10  10   3        656.00        616.07       121.74 o                         
  11  10   3        143.11         82.63        84.19 o                         
  12  10   3        218.04        385.58       103.00 o                         
  13  10   3        616.72        372.87       156.56 o                         
  14  10   3         36.16         70.89       126.97 o                         
   1  11   3      24023.92      23180.50       384.80 o                         
   2  11   3         31.99        132.77        70.53 o                         
   3  11   3      24273.45      24123.41       531.98 o                         
   4  11   3       1469.77       1718.22       155.20 o                         
   5  11   3      18506.44      17841.51       424.84 o                         
   6  11   3       4715.92       4475.04       219.75 o                         
   7  11   3       7679.34       9016.17       309.76 o                         
   8  11   3       2548.32       2429.71       174.60 o                         
   9  11   3      14048.38      14630.02       404.09 o                         
  10  11   3       4282.78       4383.73       231.38 o                         
  11  11   3      10224.59      10436.00       352.23 o                         
  12  11   3       6193.43       6435.24       613.69 o                         
  13  11   3       8600.40       8843.91       581.15 o                         
   0  12   3      17596.56      18282.94      1016.08 o                         
   1  12   3         21.04        230.05       157.10 o                         
   2  12   3       9232.15       9299.65       408.53 o                         
   3  12   3        266.74        334.99       110.67 o                         
   4  12   3       7434.08       7791.79       379.94 o                         
   5  12   3        132.09        374.62       127.50 o                         
   6  12   3       4340.18       4810.64       238.04 o                         
   7  12   3       2503.71       2643.01       188.86 o                         
   8  12   3       4370.44       4559.64       298.75 o                         
   9  12   3       3821.06       4304.98       235.84 o                         
  10  12   3       9167.14       8973.32       336.33 o                         
  11  12   3       3721.79       3606.57       222.59 o                         
  12  12   3       5341.51       5114.80       346.53 o                         
  13  12   3       4355.43       4391.54       591.95 o                         
  14  12   3       5844.15       4981.07       646.11 o                         
   1  13   3         23.86        254.34       124.80 o                         
   2  13   3        415.34        460.93       175.89 o                         
   3  13   3          6.90        118.07       104.88 o                         
   4  13   3        184.18        144.38        94.61 o                         
   5  13   3        207.85        275.98       119.31 o                         
   6  13   3        588.68        420.93       118.38 o                         
   7  13   3         21.90         61.89       110.11 o                         
   8  13   3         69.79        208.75       104.15 o                         
   9  13   3         73.85        120.61        93.49 o                         
  10  13   3          1.58        -43.58       104.81 o                         
  11  13   3         31.60        -98.30       148.98 o                         
   0  14   3       3679.04       3810.77       528.17 o                         
   1  14   3        226.66        136.74       163.33 o                         
   2  14   3       4136.66       3693.30       358.54 o                         
   3  14   3        687.78        658.25       454.00 o                         
   4  14   3       9086.29       8586.84       542.81 o                         
   5  14   3       1168.71       1311.22       194.97 o                         
   6  14   3       8081.32       7514.98       412.23 o                         
   7  14   3       1059.47       1011.28       174.31 o                         
   8  14   3       7783.42       8091.71       540.40 o                         
   9  14   3        645.51        762.19       312.71 o                         
   0   0   4     271258.72     255717.03      1355.47 o                         
   1   0   4      45952.93      44559.95       458.43 o                         
   2   0   4     605773.56     610045.31      5376.49 o                         
   3   0   4       5699.39       6043.90       121.62 o                         
   4   0   4     399880.53     407099.00      2204.38 o                         
   5   0   4       1482.34       1601.32        89.56 o                         
   6   0   4     168872.67     170488.12      1105.50 o                         
   7   0   4         98.22         49.84        38.99 o                         
   8   0   4     119573.76     117187.90      2361.35 o                         
   9   0   4       7474.04       7384.07       399.74 o                         
  10   0   4     119216.16     119038.22      1413.77 o                         
  11   0   4      14077.71      14149.51       656.52 o                         
  12   0   4     131877.88     135259.84      1522.44 o                         
  13   0   4       5064.66       4948.01       308.47 o                         
  14   0   4      67586.57      69966.93      1490.03 o                         
  15   0   4        355.69        590.87       142.74 o                         
  16   0   4      59588.23      60376.85      1187.82 o                         
  17   0   4        822.42        768.61       171.25 o                         
  18   0   4      36563.03      37720.30      1005.66 o                         
  19   0   4       3483.60       3282.71       602.53 o                         
  20   0   4      15738.24      15233.47       685.77 o                         
   1   1   4       4489.67       4237.72        86.61 o                         
   2   1   4      36304.98      36773.40       233.09 o                         
   3   1   4      98666.70     100173.83       464.96 o                         
   4   1   4       2189.47       2202.07        63.31 o                         
   5   1   4     128545.62     129558.43       569.91 o                         
   6   1   4       4773.72       5235.52       137.01 o                         
   7   1   4      98261.21     101087.95       597.75 o                         
   8   1   4       1603.51       1703.12        96.11 o                         
   9   1   4      54221.88      54670.34       639.01 o                         
  10   1   4        125.77        128.90        52.77 o                         
  11   1   4      40937.79      40517.18       531.73 o                         
  12   1   4         81.54        100.59        26.03 o                         
  13   1   4      11597.08      12028.54       335.72 o                         
  14   1   4       2886.38       2978.95       179.14 o                         
  15   1   4       5965.22       6187.89       332.79 o                         
  16   1   4       3426.95       3558.35       211.13 o                         
  17   1   4      13605.35      13001.80       461.54 o                         
  18   1   4       3727.34       3516.69       225.98 o                         
  19   1   4      16156.62      15684.70       569.69 o                         
  20   1   4        709.74        472.50       138.32 o                         
  21   1   4       9141.09       7570.76       700.48 o                         
   0   2   4      11619.32      12849.18       214.34 o                         
   1   2   4       5344.34       5334.34        89.70 o                         
   2   2   4      12508.96      12361.67       171.69 o                         
   3   2   4         76.36        129.25        25.47 o                         
   4   2   4      24424.88      23313.60       282.79 o                         
   5   2   4       2217.26       2384.63        72.64 o                         
   6   2   4      39683.77      41532.88       443.14 o                         
   7   2   4        375.71        542.56        89.92 o                         
   8   2   4      35004.90      36495.88       665.83 o                         
   9   2   4        431.23        487.31        49.02 o                         
  10   2   4      14929.71      14454.59       232.96 o                         
  11   2   4          5.70         85.86        35.40 o                         
  12   2   4       7083.47       7099.04       197.36 o                         
  13   2   4         33.57        109.22        65.13 o                         
  14   2   4        811.43        986.87       113.49 o                         
  15   2   4        111.44        139.28        69.40 o                         
  16   2   4       6141.97       6241.74       276.35 o                         
  17   2   4        752.81        744.69       117.44 o                         
  18   2   4       7428.83       7848.84       398.91 o                         
  19   2   4        675.61        871.72       162.20 o                         
  20   2   4       5178.70       4854.88       334.19 o                         
  21   2   4         14.52        252.45       190.42 o                         
   1   3   4     123614.42     119952.98       887.13 o                         
   2   3   4       1022.46       1205.01        52.81 o                         
   3   3   4     242723.23     237132.20       842.14 o                         
   4   3   4        400.33        388.71        55.25 o                         
   5   3   4     156675.53     158205.08      1730.70 o                         
   6   3   4        166.78        271.38        45.53 o                         
   7   3   4     105456.31     105669.19       822.73 o                         
   8   3   4       3284.60       3183.98       109.17 o                         
   9   3   4      72950.32      69723.22       887.72 o                         
  10   3   4       4251.64       4288.23       135.61 o                         
  11   3   4      87116.20      82923.30      1866.28 o                         
  12   3   4         54.20        181.91        71.78 o                         
  13   3   4      53354.21      53289.47       578.97 o                         
  14   3   4       3804.83       3847.20       199.46 o                         
  15   3   4      34571.87      34532.21       673.76 o                         
  16   3   4       1669.79       1890.70       157.22 o                         
  17   3   4      31581.57      31075.94       771.80 o                         
  18   3   4       1102.06       1106.99       169.06 o                         
  19   3   4      21594.10      19811.88       657.71 o                         
  20   3   4       1969.17       1963.84       282.35 o                         
  21   3   4      11467.55      10056.82       835.64 o                         
   0   4   4      84077.00      83326.06      1302.00 o                         
   1   4   4       2842.59       2968.06        56.24 o                         
   2   4   4      94966.95      92164.27      1291.10 o                         
   3   4   4         16.36         63.65        28.22 o                         
   4   4   4     143592.06     142082.44       897.01 o                         
   5   4   4        959.73       1132.00       100.08 o                         
   6   4   4      97945.42      87826.40      2959.82 o                         
   7   4   4       1663.87       1883.98        95.60 o                         
   8   4   4      59659.96      59498.64       775.51 o                         
   9   4   4        848.91        904.11       139.10 o                         
  10   4   4      55886.67      54002.07      1148.75 o                         
  11   4   4       2277.82       2209.74       108.91 o                         
  12   4   4      44477.60      43889.71       462.65 o                         
  13   4   4       2595.97       2444.21       134.45 o                         
  14   4   4      29519.72      29332.12       610.50 o                         
  15   4   4         42.37         67.34        80.38 o                         
  16   4   4      18690.06      18863.60       595.82 o                         
  17   4   4       1924.94       2298.00       232.82 o                         
  18   4   4      20522.90      20736.64       657.31 o                         
  19   4   4       1361.77       1424.88       210.11 o                         
  20   4   4      16133.05      15813.14      1385.17 o                         
  21   4   4        536.07        407.50       191.82 o                         
   1   5   4       3172.98       3165.07        74.16 o                         
   2   5   4       2289.98       2726.48        94.44 o                         
   3   5   4        344.28        390.19        35.30 o                         
   4   5   4        669.73        792.54        75.02 o                         
   5   5   4        336.52        340.22        66.45 o                         
   6   5   4        340.66        316.54       113.74 o                         
   7   5   4       6092.67       6158.02       219.82 o                         
   8   5   4          0.49         59.68        32.78 o                         
   9   5   4       1472.60       1382.62       149.18 o                         
  10   5   4          1.01         14.14        39.12 o                         
  11   5   4        159.29        353.35        68.58 o                         
  12   5   4       1788.98       1765.53       103.36 o                         
  13   5   4        167.15        200.70        52.45 o                         
  14   5   4         80.56        182.41       124.16 o                         
  15   5   4       2679.54       2740.27       295.08 o                         
  16   5   4         29.22         49.37        87.94 o                         
  17   5   4       1573.35       1474.05       250.91 o                         
  18   5   4          3.60        152.37       108.94 o                         
  19   5   4        544.02        536.43       175.75 o                         
  20   5   4         19.98         34.07       181.06 o                         
   0   6   4      96344.98      95992.46      2380.92 o                         
   1   6   4        108.78        102.98        22.47 o                         
   2   6   4     106683.11     107335.38      1583.66 o                         
   3   6   4        668.74        791.39        58.93 o                         
   4   6   4     130015.81     126540.71      1354.49 o                         
   5   6   4        872.46        780.74        41.59 o                         
   6   6   4     141654.38     142133.88      2411.01 o                         
   7   6   4         69.19         63.83        30.69 o                         
   8   6   4     101261.63      97790.34      1916.79 o                         
   9   6   4       2622.76       2800.48       197.79 o                         
  10   6   4      73983.62      72818.08       934.16 o                         
  11   6   4        206.46        254.83        53.93 o                         
  12   6   4      51950.96      51808.71       673.36 o                         
  13   6   4        385.18        431.23       103.65 o                         
  14   6   4      34333.13      34608.29       998.50 o                         
  15   6   4       2128.79       1986.81       248.94 o                         
  16   6   4      24135.57      25303.87       902.06 o                         
  17   6   4        789.04        797.85       148.70 o                         
  18   6   4      21749.02      21223.34       697.21 o                         
  19   6   4       2692.33       2819.61       446.10 o                         
   1   7   4      95159.02      92206.31      1099.16 o                         
   2   7   4        349.71        335.62        55.55 o                         
   3   7   4     110746.36     109607.14       766.09 o                         
   4   7   4        109.73         57.72        38.38 o                         
   5   7   4      90446.30      88455.31       629.39 o                         
   6   7   4         31.88         81.43        31.39 o                         
   7   7   4      50897.32      47530.16       872.67 o                         
   8   7   4       2516.35       2479.45       141.17 o                         
   9   7   4      46476.23      45095.27       611.63 o                         
  10   7   4        771.65        999.46       130.81 o                         
  11   7   4      45471.13      45841.28       670.04 o                         
  12   7   4       1833.54       2009.41       156.86 o                         
  13   7   4      41524.80      42528.55       801.18 o                         
  14   7   4       1821.34       1823.18       248.18 o                         
  15   7   4      25090.46      25671.88       909.36 o                         
  16   7   4       1997.65       2273.17       300.00 o                         
  17   7   4      22514.46      23186.55       919.67 o                         
   0   8   4        145.78        154.90        76.26 o                         
   1   8   4        439.00        451.54        33.35 o                         
   2   8   4       2390.88       2436.69       127.65 o                         
   3   8   4        374.30        466.59        61.94 o                         
   4   8   4       7175.95       7263.45       172.58 o                         
   5   8   4        408.04        443.06        67.20 o                         
   6   8   4        652.25        884.22       103.69 o                         
   7   8   4        108.24        508.80       112.32 o                         
   8   8   4       1327.02       1528.36       142.85 o                         
   9   8   4        236.09        301.32        89.62 o                         
  10   8   4       2660.16       2641.85       173.95 o                         
  11   8   4         41.87        176.06       124.74 o                         
  12   8   4       2543.29       2671.43       185.76 o                         
  13   8   4         46.55         45.48        98.86 o                         
  14   8   4         46.42         69.16       122.16 o                         
  15   8   4         13.88        297.98       145.90 o                         
  16   8   4          7.81        259.40       164.17 o                         
   1   9   4      32382.82      31133.16       474.83 o                         
   2   9   4        182.83        326.56        87.15 o                         
   3   9   4      27135.70      27481.99       451.16 o                         
   4   9   4        388.51        573.63       120.66 o                         
   5   9   4      42060.56      42004.18       525.84 o                         
   6   9   4         31.70        244.69       102.62 o                         
   7   9   4      52353.50      53063.16       787.32 o                         
   8   9   4        846.88        955.25       108.28 o                         
   9   9   4      36746.84      36532.82       653.59 o                         
  10   9   4        191.96        522.95       121.52 o                         
  11   9   4      16599.94      16809.95       454.20 o                         
  12   9   4        280.57        445.07       101.60 o                         
  13   9   4      14992.14      15428.39       804.06 o                         
  14   9   4        359.97        389.09       171.56 o                         
  15   9   4      13524.73      13551.87       706.58 o                         
   0  10   4      74883.08      72814.43      1076.78 o                         
   1  10   4        120.80        431.14        82.67 o                         
   2  10   4      85117.24      82077.64       816.41 o                         
   3  10   4         32.09         62.35        76.27 o                         
   4  10   4      73850.38      72926.88      1083.95 o                         
   5  10   4         10.89         33.37        67.33 o                         
   6  10   4      43506.42      44222.83       875.20 o                         
   7  10   4        217.37        240.17        87.77 o                         
   8  10   4      40810.41      41173.88       644.61 o                         
   9  10   4        897.40       1027.29       122.80 o                         
  10  10   4      42813.86      43004.65       678.71 o                         
  11  10   4        644.36        746.66       126.69 o                         
  12  10   4      44373.58      43499.86       774.25 o                         
  13  10   4        568.65        469.38       181.52 o                         
  14  10   4      28686.92      30125.40      1065.25 o                         
   1  11   4       1035.62       1078.70       122.22 o                         
   2  11   4          2.77        122.84        61.13 o                         
   3  11   4       6906.64       6951.78       252.70 o                         
   4  11   4       2091.13       1873.27       161.15 o                         
   5  11   4       7110.15       7535.08       310.37 o                         
   6  11   4         42.26         60.53        99.67 o                         
   7  11   4       4037.37       4191.40       221.64 o                         
   8  11   4         15.03         85.98        66.42 o                         
   9  11   4       4642.22       5039.84       248.07 o                         
  10  11   4        154.11        376.52       101.05 o                         
  11  11   4       2832.81       3158.63       200.34 o                         
  12  11   4         47.90        225.31       133.45 o                         
  13  11   4       1412.86       1572.20       382.01 o                         
   0  12   4      14833.71      15943.00       953.90 o                         
   1  12   4         73.26        764.93       294.06 o                         
   2  12   4      15807.71      15672.36       529.08 o                         
   3  12   4        629.68        751.18       118.67 o                         
   4  12   4      20887.85      20856.15       534.32 o                         
   5  12   4       1317.25       1428.63       157.06 o                         
   6  12   4      26962.40      26363.61       611.90 o                         
   7  12   4          8.45        136.02        76.16 o                         
   8  12   4      28015.85      28051.58       673.12 o                         
   9  12   4         63.29        107.96        75.61 o                         
  10  12   4      12142.02      12471.86       405.03 o                         
  11  12   4        148.60        274.27        95.19 o                         
  12  12   4       5494.12       5227.98       355.14 o                         
  13  12   4        324.60        170.59       200.38 o                         
   1  13   4      56880.82      55099.74      1307.56 o                         
   2  13   4        258.48        607.43       199.59 o                         
   3  13   4      42650.19      41998.60       913.00 o                         
   4  13   4        191.99        363.68       156.40 o                         
   5  13   4      29666.67      28358.60       761.96 o                         
   6  13   4         34.89        528.12       141.89 o                         
   7  13   4      23825.72      24428.68       714.82 o                         
   8  13   4       1424.55       1597.63       206.05 o                         
   9  13   4      29259.08      29560.48       906.29 o                         
  10  13   4        917.34        892.72       162.11 o                         
  11  13   4      26376.38      23694.88       865.70 o                         
   0  14   4       5653.55       5977.52       657.25 o                         
   1  14   4        304.69        456.38       264.90 o                         
   2  14   4       7916.86       7490.63       672.96 o                         
   3  14   4        473.51        666.28       355.28 o                         
   4  14   4      11693.04      11213.62       665.83 o                         
   5  14   4        144.02        623.10       222.51 o                         
   6  14   4      11800.90      10245.01       852.95 o                         
   7  14   4          6.11        270.21       189.94 o                         
   8  14   4       8215.82       8394.77       798.23 o                         
   9  14   4        165.07        184.97       174.19 o                         
   1   1   5     112226.41     106899.05       598.50 o                         
   2   1   5       2911.39       2980.63        77.63 o                         
   3   1   5     133821.67     132601.83       888.93 o                         
   4   1   5         10.61         18.39        20.79 o                         
   5   1   5     188909.97     186352.22      1269.63 o                         
   6   1   5        329.75        491.85        48.23 o                         
   7   1   5     124112.67     124358.69       802.36 o                         
   8   1   5       3124.97       3389.55       134.10 o                         
   9   1   5      92481.02      94111.89       735.38 o                         
  10   1   5        515.78        530.45        84.19 o                         
  11   1   5      61774.96      63938.95       798.11 o                         
  12   1   5         26.87         96.39        62.05 o                         
  13   1   5      33188.41      33596.57       563.93 o                         
  14   1   5        910.77        973.12       109.66 o                         
  15   1   5      37588.63      37943.99       647.49 o                         
  16   1   5        854.51        799.47       123.87 o                         
  17   1   5      29649.13      30069.40       621.09 o                         
  18   1   5        404.43        381.29        90.80 o                         
  19   1   5      26515.62      24951.40       727.34 o                         
  20   1   5        462.78        648.15       159.17 o                         
   0   2   5      44762.85      40479.43       471.90 o                         
   1   2   5      10498.05      10568.03       152.74 o                         
   2   2   5     114057.12     110722.44       693.57 o                         
   3   2   5        988.27       1053.78        61.38 o                         
   4   2   5     147206.44     143887.66       665.12 o                         
   5   2   5       1299.46       1430.67        61.95 o                         
   6   2   5     149588.56     149767.77      1146.87 o                         
   7   2   5        345.99        302.70        41.75 o                         
   8   2   5     106863.61     108478.91       853.10 o                         
   9   2   5        347.43        344.94        71.36 o                         
  10   2   5      80157.79      80755.40       683.60 o                         
  11   2   5       1583.81       1518.92        96.64 o                         
  12   2   5      40369.77      40762.90       665.10 o                         
  13   2   5       5081.18       4748.11       242.21 o                         
  14   2   5      34436.70      35602.12       602.28 o                         
  15   2   5        468.59        474.82        83.00 o                         
  16   2   5      45418.10      45130.61       732.71 o                         
  17   2   5       1181.54       1348.48       181.43 o                         
  18   2   5      25723.90      24605.34       709.26 o                         
  19   2   5       1179.91       1253.30       192.06 o                         
  20   2   5      19711.12      18357.18       781.15 o                         
  21   2   5        472.69        995.27       313.74 o                         
   1   3   5       3163.18       3413.85        70.98 o                         
   2   3   5        481.62        520.52        31.40 o                         
   3   3   5       1726.58       1729.62        80.08 o                         
   4   3   5        478.56        571.35        48.17 o                         
   5   3   5       8855.80       8262.93       259.04 o                         
   6   3   5         50.19         38.83        31.26 o                         
   7   3   5      12359.14      12079.61       241.09 o                         
   8   3   5         46.06         42.27        42.07 o                         
   9   3   5       4535.06       4123.61       131.77 o                         
  10   3   5        170.63        154.02        39.94 o                         
  11   3   5       1171.66       1087.54        77.06 o                         
  12   3   5        613.37        600.69        98.48 o                         
  13   3   5       4916.20       5006.41       266.54 o                         
  14   3   5         17.53         10.80        70.66 o                         
  15   3   5        337.98        292.33        74.65 o                         
  16   3   5         16.01         41.65       109.06 o                         
  17   3   5       2287.34       2279.19       230.49 o                         
  18   3   5        471.65        365.47       221.31 o                         
  19   3   5       3284.64       3229.91       279.37 o                         
  20   3   5         15.26        102.80       175.85 o                         
   0   4   5      28835.84      26975.27       343.64 o                         
   1   4   5          0.33         30.51        18.67 o                         
   2   4   5      55888.45      54338.51       600.14 o                         
   3   4   5       1718.67       1781.79        80.31 o                         
   4   4   5      89264.01      87404.20       527.13 o                         
   5   4   5       1490.78       1591.48       109.76 o                         
   6   4   5     110844.41     109746.36      1246.35 o                         
   7   4   5         19.34         79.30        87.08 o                         
   8   4   5      78091.56      74209.84      1506.90 o                         
   9   4   5          6.60         85.94        36.83 o                         
  10   4   5      39754.33      39909.39       553.74 o                         
  11   4   5         23.28         78.02        59.36 o                         
  12   4   5      18377.88      18802.69       434.93 o                         
  13   4   5         40.22          8.57        65.38 o                         
  14   4   5      11178.73      11527.75       728.18 o                         
  15   4   5        161.03        283.19       148.27 o                         
  16   4   5      14901.99      13941.49       522.31 o                         
  17   4   5        936.51       1063.43       158.59 o                         
  18   4   5      17389.44      17641.81       621.40 o                         
  19   4   5        823.58        689.09       192.48 o                         
  20   4   5      14093.80      13281.64       685.61 o                         
   1   5   5     208515.39     205148.08      2208.24 o                         
   2   5   5        379.29        417.96        38.26 o                         
   3   5   5     168746.78     164343.83      1697.18 o                         
   4   5   5         77.15         52.59        26.45 o                         
   5   5   5     145199.62     144081.80      1068.35 o                         
   6   5   5         53.04         49.82        61.02 o                         
   7   5   5     127493.09     128547.95      1467.15 o                         
   8   5   5       3577.14       3694.52       267.97 o                         
   9   5   5      83160.38      84560.44      1275.92 o                         
  10   5   5       2391.50       2177.25       126.04 o                         
  11   5   5      78790.70      79257.69       966.82 o                         
  12   5   5       1535.21       1812.74       167.95 o                         
  13   5   5      74172.00      73946.29       960.35 o                         
  14   5   5       2235.74       2256.92       270.56 o                         
  15   5   5      54506.90      56138.52      1277.59 o                         
  16   5   5        343.50        493.49       172.61 o                         
  17   5   5      36359.82      36629.04       885.80 o                         
  18   5   5        631.35        547.48       155.40 o                         
  19   5   5      20229.62      20112.45       829.81 o                         
  20   5   5        406.40        213.78       186.42 o                         
   0   6   5       2091.56       1857.90       143.99 o                         
   1   6   5        244.31        260.83        28.75 o                         
   2   6   5       7679.65       7704.75       129.70 o                         
   3   6   5        301.94        370.15        53.37 o                         
   4   6   5      31195.77      31233.03       486.71 o                         
   5   6   5        452.09        406.05        43.50 o                         
   6   6   5      42447.36      42044.39       433.56 o                         
   7   6   5         23.50          2.19       100.33 o                         
   8   6   5      37726.29      37854.46       862.76 o                         
   9   6   5        355.90        174.85       109.59 o                         
  10   6   5      13331.26      13338.19       550.13 o                         
  11   6   5         71.23        338.99        90.14 o                         
  12   6   5       2431.76       2952.03       175.94 o                         
  13   6   5        253.66        135.73       130.61 o                         
  14   6   5       2875.96       2894.18       309.58 o                         
  15   6   5         50.54        345.66       151.75 o                         
  16   6   5       4174.59       4513.69       406.44 o                         
  17   6   5        192.61        156.14       114.81 o                         
  18   6   5       8962.60       8390.17       541.59 o                         
  19   6   5        655.91        461.87       244.42 o                         
   1   7   5      11701.48      11868.79       170.60 o                         
   2   7   5         39.92         99.79        31.94 o                         
   3   7   5      37062.83      36406.67       360.14 o                         
   4   7   5        322.78        300.84        74.47 o                         
   5   7   5      43635.87      43973.17       620.79 o                         
   6   7   5         17.41         21.86        32.86 o                         
   7   7   5      76403.63      73758.15      1569.80 o                         
   8   7   5          5.28        126.29       101.68 o                         
   9   7   5      29217.02      29726.27       822.51 o                         
  10   7   5       1216.80       1327.78       137.37 o                         
  11   7   5      10376.90      10943.65       582.78 o                         
  12   7   5        217.92        253.55        76.25 o                         
  13   7   5       4015.22       4358.98       339.68 o                         
  14   7   5        273.41        343.86       152.73 o                         
  15   7   5       4645.50       5129.16       418.18 o                         
  16   7   5        264.94        476.47       260.08 o                         
  17   7   5       7096.57       7506.27       546.14 o                         
  18   7   5        155.91        141.15       153.76 o                         
   0   8   5     153662.38     150213.84      1873.51 o                         
   1   8   5          0.82         27.55        27.19 o                         
   2   8   5     105921.53     103729.08      1160.75 o                         
   3   8   5        132.38         42.54        32.01 o                         
   4   8   5      96141.04      96976.24       706.00 o                         
   5   8   5       1920.56       1946.88       146.88 o                         
   6   8   5      75342.47      77693.34       876.77 o                         
   7   8   5        340.30        365.67        85.10 o                         
   8   8   5      54930.67      54644.05       869.19 o                         
   9   8   5       1921.72       2337.60       174.76 o                         
  10   8   5      49676.38      50217.03       746.46 o                         
  11   8   5       1180.17       1377.91       145.58 o                         
  12   8   5      51795.94      52295.55       780.43 o                         
  13   8   5        586.12        772.16       185.57 o                         
  14   8   5      43050.41      43583.98      1201.71 o                         
  15   8   5        523.02        456.21       171.69 o                         
  16   8   5      27535.09      28299.32      1024.95 o                         
   1   9   5      23566.06      23693.24       437.56 o                         
   2   9   5         78.59         34.11        62.58 o                         
   3   9   5      38284.87      37776.61       688.29 o                         
   4   9   5        253.20        118.23        72.34 o                         
   5   9   5      50044.61      49663.41       801.55 o                         
   6   9   5        150.96        347.63       112.21 o                         
   7   9   5      37249.30      37284.36       586.26 o                         
   8   9   5        105.02        360.34        89.22 o                         
   9   9   5      38958.81      38387.52       611.13 o                         
  10   9   5         31.89        152.92        70.85 o                         
  11   9   5      15402.59      16120.95       450.22 o                         
  12   9   5        136.37        326.29       100.30 o                         
  13   9   5       9318.50       9507.66       575.64 o                         
  14   9   5        585.80        510.98       235.76 o                         
  15   9   5      11350.46      11310.84       662.85 o                         
   0  10   5       3797.90       4315.87       303.15 o                         
   1  10   5         79.15         41.59        61.39 o                         
   2  10   5       6452.03       6655.72       247.18 o                         
   3  10   5        215.86        211.40        77.07 o                         
   4  10   5       5470.92       5433.98       225.37 o                         
   5  10   5         36.89        212.96       128.99 o                         
   6  10   5       6924.44       7546.15       279.35 o                         
   7  10   5         78.80        237.11        89.23 o                         
   8  10   5       8649.67       8477.37       300.59 o                         
   9  10   5         69.75        214.07        73.76 o                         
  10  10   5       2941.72       2857.18       187.42 o                         
  11  10   5         96.61        159.30        82.77 o                         
  12  10   5       3025.45       3196.59       201.03 o                         
  13  10   5        152.58         98.72       328.96 o                         
  14  10   5       2124.12       2609.26       487.97 o                         
   1  11   5      74038.87      71423.56       809.16 o                         
   2  11   5        211.10        212.91        79.47 o                         
   3  11   5      67733.21      66687.62       996.67 o                         
   4  11   5        318.95        465.84        89.65 o                         
   5  11   5      76681.95      75384.25      1116.73 o                         
   6  11   5        517.44        652.69       155.13 o                         
   7  11   5      55802.27      54925.40       922.27 o                         
   8  11   5        802.47        879.23       125.04 o                         
   9  11   5      51447.16      52063.13       781.64 o                         
  10  11   5        175.60        613.98       114.84 o                         
  11  11   5      37037.73      36841.67       675.09 o                         
  12  11   5         73.76        173.14       105.28 o                         
  13  11   5      23920.71      23302.19       928.14 o                         
  14  11   5        853.91       1181.13       385.59 o                         
   0  12   5      43111.48      40521.44      1527.48 o                         
   1  12   5         80.57        210.62       156.29 o                         
   2  12   5      37818.63      38027.76       705.76 o                         
   3  12   5         22.67        256.21        87.79 o                         
   4  12   5      42027.14      41452.98       755.51 o                         
   5  12   5         13.01        286.31       104.05 o                         
   6  12   5      28681.09      28567.94       642.05 o                         
   7  12   5          3.91        352.74       131.55 o                         
   8  12   5      26043.94      26854.57       639.59 o                         
   9  12   5        258.24        301.15       101.03 o                         
  10  12   5      22309.60      21861.62       538.24 o                         
  11  12   5        164.76        191.82        92.09 o                         
  12  12   5      17539.90      17870.99       641.09 o                         
  13  12   5        104.34        277.86       214.50 o                         
   1  13   5        292.92        979.08       227.81 o                         
   2  13   5        474.77        907.10       231.52 o                         
   3  13   5          2.24        550.54       205.76 o                         
   4  13   5         38.89          5.90       140.70 o                         
   5  13   5         77.17        337.12       283.13 o                         
   6  13   5          6.56        386.13       171.71 o                         
   7  13   5        386.65        786.79       164.42 o                         
   8  13   5         48.29        196.69       114.12 o                         
   9  13   5          4.77        152.13       124.49 o                         
  10  13   5          7.22        324.00       141.35 o                         
  11  13   5          5.96         64.00       133.43 o                         
   0  14   5      21656.63      21141.11      1208.96 o                         
   1  14   5         82.24        840.41       243.11 o                         
   2  14   5      21553.64      20518.18       844.08 o                         
   3  14   5         27.63        -66.53       237.86 o                         
   9  14   5        104.56        105.82       179.25 o                         
   0   0   6      80925.20      74934.19       894.50 o                         
   1   0   6         17.38        -49.78        49.78 o                         
   2   0   6     110541.36     106602.66      1384.60 o                         
   3   0   6       1107.48       1150.62        80.05 o                         
   4   0   6      70663.39      71031.30       663.12 o                         
   5   0   6        739.81        859.50        78.08 o                         
   6   0   6      69170.84      68743.99       748.35 o                         
   7   0   6      10124.06       9964.81       433.39 o                         
   8   0   6      89459.63      92547.27      1481.24 o                         
   9   0   6      28281.82      28920.33       791.35 o                         
  10   0   6      33633.24      34993.78       916.31 o                         
  11   0   6      19383.93      19861.01       728.44 o                         
  12   0   6      28792.62      29374.03       727.31 o                         
  13   0   6       7354.92       8311.79       407.89 o                         
  14   0   6      25923.57      26636.79       752.01 o                         
  15   0   6       8327.90       8559.16       485.77 o                         
  16   0   6      23032.72      23503.62      1013.03 o                         
  17   0   6       6487.18       6216.64       415.47 o                         
  18   0   6      13325.59      14164.80       635.94 o                         
  19   0   6       5181.53       4513.77       593.28 o                         
   1   1   6      35173.52      34357.56       301.18 o                         
   2   1   6       9195.19       8985.23       144.46 o                         
   3   1   6      15856.57      15633.95       200.76 o                         
   4   1   6       1525.76       1335.01        71.22 o                         
   5   1   6      33307.19      32820.85       317.39 o                         
   6   1   6       2702.43       2526.49       102.30 o                         
   7   1   6      68363.24      69860.86       614.36 o                         
   8   1   6        587.15        626.07        76.45 o                         
   9   1   6      17974.82      18086.52       355.17 o                         
  10   1   6         77.07        -23.51        67.72 o                         
  11   1   6       4666.84       4992.25       226.11 o                         
  12   1   6       2872.25       2829.58       274.57 o                         
  13   1   6        828.46        929.91       104.33 o                         
  14   1   6       3808.07       3797.03       204.88 o                         
  15   1   6       4941.02       5278.60       249.16 o                         
  16   1   6       9592.53       9225.69       337.50 o                         
  17   1   6       3733.46       3700.51       271.99 o                         
  18   1   6       7371.08       7406.28       395.95 o                         
  19   1   6       2647.31       3282.30       274.69 o                         
   0   2   6        753.91        892.18        87.37 o                         
   1   2   6       2068.54       2104.07        85.09 o                         
   2   2   6       5687.86       5689.04       126.93 o                         
   3   2   6       2788.13       2641.00        85.41 o                         
   4   2   6       5929.14       5706.14       206.10 o                         
   5   2   6         66.74        104.14        45.26 o                         
   6   2   6      20035.13      20318.26       365.07 o                         
   7   2   6        245.21        295.73        43.17 o                         
   8   2   6      11274.92      11756.70       233.22 o                         
   9   2   6        420.65        538.06        73.01 o                         
  10   2   6       2560.68       2681.30       159.64 o                         
  11   2   6        690.38        871.61       128.41 o                         
  12   2   6        661.61        890.98       112.25 o                         
  13   2   6        611.00        711.84       104.06 o                         
  14   2   6        127.02        150.42        84.20 o                         
  15   2   6       1536.62       1828.54       152.70 o                         
  16   2   6       1926.31       1939.37       201.45 o                         
  17   2   6       3083.94       3323.20       269.99 o                         
  18   2   6       1433.04       1566.89       195.98 o                         
  19   2   6        625.33        903.37       166.74 o                         
  20   2   6       1706.87       1714.03       318.90 o                         
   1   3   6      50959.79      47593.52       570.57 o                         
   2   3   6         16.15         43.84        35.85 o                         
   3   3   6      39531.61      37915.74       394.89 o                         
   4   3   6       1710.49       1767.92        92.34 o                         
   5   3   6      24645.90      23855.82       337.83 o                         
   6   3   6       3313.25       3283.58       180.09 o                         
   7   3   6      56069.74      53837.63      1709.86 o                         
   8   3   6       9564.14       9058.10       342.11 o                         
   9   3   6      28474.33      29284.78       448.89 o                         
  10   3   6      12759.85      12696.33       320.30 o                         
  11   3   6      15072.39      14899.38       371.65 o                         
  12   3   6      12502.64      12918.29       367.60 o                         
  13   3   6      14641.21      15404.86       476.93 o                         
  14   3   6       5871.56       5668.38       380.65 o                         
  15   3   6      19175.65      20309.41       736.61 o                         
  16   3   6       8033.13       8292.37       405.08 o                         
  17   3   6      11718.51      11739.72       495.11 o                         
  18   3   6       5735.71       5826.29       362.96 o                         
  19   3   6       5625.08       5369.06       430.52 o                         
  20   3   6       7334.88       7282.65       694.84 o                         
   0   4   6      68180.79      68543.30       980.46 o                         
   1   4   6       3927.81       4045.10        92.08 o                         
   2   4   6      16243.20      15076.22       199.56 o                         
   3   4   6        436.15        354.57        44.62 o                         
   4   4   6      28350.26      27902.66       443.20 o                         
   5   4   6       2711.96       2654.60       116.75 o                         
   6   4   6      52473.28      52524.76       525.54 o                         
   7   4   6       2355.01       2508.05       212.79 o                         
   8   4   6      40185.04      41110.11       851.24 o                         
   9   4   6        643.20        669.69        88.59 o                         
  10   4   6      15288.88      15591.23       325.38 o                         
  11   4   6       3833.13       3900.20       181.39 o                         
  12   4   6       4801.59       4750.39       216.52 o                         
  13   4   6       1409.99       1704.00       339.66 o                         
  14   4   6       8848.43       9048.21       501.58 o                         
  15   4   6       3483.59       3270.11       363.37 o                         
  16   4   6       6182.92       7547.53       482.78 o                         
  17   4   6       6773.28       6863.98       389.79 o                         
  18   4   6       4776.28       4890.56       335.78 o                         
  19   4   6       4149.24       4086.15       392.12 o                         
  20   4   6       4152.89       3867.70       544.60 o                         
   1   5   6       1876.02       1952.58        70.08 o                         
   2   5   6          0.87         27.06        22.61 o                         
   3   5   6       3564.84       3655.43       116.63 o                         
   4   5   6        382.29        390.47        57.94 o                         
   5   5   6       4066.00       4326.30       145.73 o                         
   6   5   6        379.60        433.70        57.49 o                         
   7   5   6         37.42        -10.45        66.84 o                         
   8   5   6         37.21         80.87       230.53 o                         
   9   5   6        538.49        661.06       133.20 o                         
  10   5   6         46.22         63.10        80.30 o                         
  11   5   6       2013.52       2211.59       240.64 o                         
  12   5   6        172.95        261.71       106.88 o                         
  13   5   6         19.13        110.55       132.03 o                         
  14   5   6          9.99        135.74       118.23 o                         
  15   5   6         68.24        571.43       283.35 o                         
  16   5   6         66.46        167.63       133.49 o                         
  17   5   6        583.28        330.49       100.96 o                         
  18   5   6        559.07        163.84       121.11 o                         
  19   5   6        273.17        386.24       160.30 o                         
   0   6   6      39030.32      37416.26      1287.90 o                         
   1   6   6        102.21        157.57        31.46 o                         
   2   6   6      30115.29      29337.74       389.18 o                         
   3   6   6        909.29        910.30        82.11 o                         
   4   6   6      24772.66      23522.19       415.78 o                         
   5   6   6        344.00        253.21        53.53 o                         
   6   6   6      55910.33      55740.09       530.73 o                         
   7   6   6       2995.51       3059.73       145.59 o                         
   8   6   6      37998.04      38586.83       725.28 o                         
   9   6   6       4072.65       4069.07       296.73 o                         
  10   6   6      13429.90      13244.39       579.85 o                         
  11   6   6       4244.82       4270.03       329.04 o                         
  12   6   6      10556.83      11332.38       545.61 o                         
  13   6   6       5472.77       5532.72       356.56 o                         
  14   6   6      13796.42      13575.09       800.43 o                         
  15   6   6       7882.04       8258.87       576.07 o                         
  16   6   6       8608.01       9216.14       558.51 o                         
  17   6   6       5841.24       6481.23       480.12 o                         
  18   6   6       6627.26       6294.90       472.49 o                         
  19   6   6       4156.42       3530.78       517.78 o                         
   1   7   6      41543.20      39503.41       624.38 o                         
   2   7   6        500.10        475.30        52.07 o                         
   3   7   6      20460.47      19602.69       357.00 o                         
   4   7   6        414.71        429.80        67.66 o                         
   5   7   6      25332.50      25008.66       483.99 o                         
   6   7   6       6057.24       6188.29       246.37 o                         
   7   7   6      24450.96      24511.15       382.89 o                         
   8   7   6       1902.81       1781.18       115.24 o                         
   9   7   6      23035.82      23654.81       611.62 o                         
  10   7   6       6527.76       6607.06       419.38 o                         
  11   7   6      11797.50      11782.28       429.88 o                         
  12   7   6       6782.84       7005.18       283.30 o                         
  13   7   6      12363.57      12542.13       458.11 o                         
  14   7   6       2698.09       2785.18       322.73 o                         
  15   7   6      11635.36      13034.97       667.84 o                         
  16   7   6       5107.71       5187.10       442.59 o                         
  17   7   6       7060.34       7331.14       747.80 o                         
  19   7   6       2475.28       2289.37       440.74 o                         
   0   8   6       1978.96       2206.38       152.59 o                         
   1   8   6        223.82        205.17        32.08 o                         
   2   8   6       1434.65       1397.53        96.22 o                         
   3   8   6        158.00        218.31        72.56 o                         
   4   8   6        887.36        865.45       178.33 o                         
   5   8   6        145.21        201.68        83.17 o                         
   6   8   6        949.26       1108.15       119.76 o                         
   7   8   6          0.89         98.42        83.37 o                         
   8   8   6       4382.57       4482.66       272.71 o                         
   9   8   6        164.02        281.56       140.21 o                         
  10   8   6        223.21        337.35       193.21 o                         
  11   8   6         22.11        363.31       100.20 o                         
  12   8   6          6.96        295.51        95.40 o                         
  13   8   6          1.68         82.43       138.80 o                         
  14   8   6         82.94        194.39       164.11 o                         
  15   8   6        839.80       1070.72       324.98 o                         
  16   8   6        181.35        389.90       190.57 o                         
   1   9   6       3573.99       3668.54       174.45 o                         
   2   9   6         35.70         54.27        62.80 o                         
   3   9   6      14136.03      14491.63       441.23 o                         
   4   9   6       2217.40       2203.47       173.54 o                         
   5   9   6      18322.90      18425.31       513.26 o                         
   6   9   6       2028.03       2029.38       180.81 o                         
   7   9   6       9449.14       9892.91       351.23 o                         
   8   9   6         56.19        216.63        82.78 o                         
   9   9   6      11155.82      10946.64       338.72 o                         
  10   9   6       1083.98       1260.31       149.72 o                         
  11   9   6       5686.04       6077.97       260.62 o                         
  12   9   6       1737.55       1599.60       144.22 o                         
  13   9   6       3357.13       3400.32       400.11 o                         
  14   9   6       2082.03       2813.83       337.12 o                         
  15   9   6       1515.67       1752.78       423.27 o                         
   0  10   6      29649.10      29288.55      1028.54 o                         
   1  10   6        304.28        301.45        91.52 o                         
   2  10   6      22486.36      22421.09       567.20 o                         
   3  10   6         99.84        187.56        72.92 o                         
   4  10   6      12346.90      12535.86       341.97 o                         
   5  10   6        150.29        338.80        74.37 o                         
   6  10   6      17425.22      16855.65       402.22 o                         
   7  10   6       3253.55       3439.03       221.38 o                         
   8  10   6      15263.92      14918.64       404.05 o                         
   9  10   6       5418.71       5287.15       248.41 o                         
  10  10   6       8773.86       8807.51       320.62 o                         
  11  10   6       4325.82       4518.92       240.09 o                         
  12  10   6      11402.84      11650.02       379.25 o                         
  13  10   6       3637.81       3803.05       312.20 o                         
  14  10   6      11705.70      10019.43       623.38 o                         
   1  11   6       1166.39       1557.20       252.91 o                         
   2  11   6        892.01        932.67       109.13 o                         
   3  11   6       1703.49       1837.88       151.82 o                         
   4  11   6       1186.25       1484.25       210.87 o                         
   5  11   6       1755.19       2022.25       155.25 o                         
   6  11   6        625.28        937.86       134.41 o                         
   7  11   6       1980.91       2221.17       189.97 o                         
   8  11   6        140.30        362.97       109.85 o                         
   9  11   6       3804.04       3614.02       217.08 o                         
  10  11   6          8.75        202.75        96.31 o                         
  11  11   6        479.40        586.50       114.84 o                         
  12  11   6        197.57        159.46       106.08 o                         
  13  11   6        498.00        732.19       196.65 o                         
   0  12   6       2075.50       2151.94       357.74 o                         
   1  12   6        427.38        754.91       179.99 o                         
   2  12   6       5284.44       4985.48       322.46 o                         
   3  12   6       1718.40       1795.40       215.38 o                         
   4  12   6      10680.84      10845.24       395.26 o                         
   5  12   6       1668.13       2029.74       186.02 o                         
   6  12   6       7001.10       7588.08       338.64 o                         
   7  12   6        225.56        176.15       113.32 o                         
   8  12   6       6588.85       6841.38       332.81 o                         
   9  12   6         84.48        144.68       109.97 o                         
  10  12   6       5113.19       5219.76       305.30 o                         
  11  12   6         37.85        112.35        95.93 o                         
  12  12   6       3324.16       3354.51       373.92 o                         
   1  13   6      14530.68      12488.69       726.54 o                         
   2  13   6        206.01        348.60       172.83 o                         
   3  13   6      16268.99      16508.65       728.64 o                         
   4  13   6        217.83        142.90       153.76 o                         
   5  13   6      10237.60      10551.21       584.06 o                         
   6  13   6        910.47       1325.57       249.79 o                         
   7  13   6       3716.47       4007.91       308.77 o                         
   8  13   6       2663.99       2450.47       246.79 o                         
   9  13   6       7940.35       7946.52       427.55 o                         
  10  13   6       6006.87       6036.74       382.94 o                         
  11  13   6       9254.34      10328.69       828.58 o                         
   1   1   7       4072.82       4061.04       130.83 o                         
   2   1   7       3264.28       3118.74       125.43 o                         
   3   1   7       2593.76       2650.82        98.68 o                         
   4   1   7       5189.07       4963.76       133.21 o                         
   5   1   7        957.94        883.97        65.47 o                         
   6   1   7       1297.02       1347.19        87.44 o                         
   7   1   7       3367.41       3142.35       136.93 o                         
   8   1   7       6888.98       6695.68       208.90 o                         
   9   1   7        425.54        491.68        69.62 o                         
  10   1   7       1454.25       1547.86       128.52 o                         
  11   1   7        478.74        532.07        95.86 o                         
  12   1   7       3362.11       3706.67       260.20 o                         
  13   1   7       1288.29       1597.41       152.74 o                         
  14   1   7       9429.11       9482.12       322.32 o                         
  15   1   7        546.34        646.80       103.92 o                         
  16   1   7       9294.04       9284.69       421.13 o                         
  17   1   7       1081.80        950.62       165.87 o                         
  18   1   7       6656.44       6775.37       379.91 o                         
  19   1   7        396.69        802.55       223.35 o                         
   0   2   7       5716.93       6179.78       219.90 o                         
   1   2   7       1604.30       1653.42        83.95 o                         
   2   2   7       1259.65       1278.30        72.78 o                         
   3   2   7        412.65        478.03        48.92 o                         
   4   2   7       6679.86       6824.35       173.52 o                         
   5   2   7        656.18        662.46        61.53 o                         
   6   2   7        563.72        619.43        57.76 o                         
   7   2   7       3242.08       3080.92       168.83 o                         
   8   2   7       1896.66       1881.87        97.53 o                         
   9   2   7      12326.89      11809.21       254.25 o                         
  10   2   7       2045.05       2051.85       137.68 o                         
  11   2   7      11337.66      11435.20       336.89 o                         
  12   2   7       1367.37       1349.46       130.41 o                         
  13   2   7      10996.30      11110.65       365.14 o                         
  14   2   7       1111.64       1175.42       134.83 o                         
  15   2   7       6670.22       7330.14       368.41 o                         
  16   2   7         51.43         91.75       102.59 o                         
  17   2   7      10178.02       9933.04       458.20 o                         
  18   2   7        311.63        540.06       132.24 o                         
  19   2   7       8291.46       8001.23       516.91 o                         
   1   3   7          1.48        147.48        38.22 o                         
   2   3   7        229.43        298.79        41.70 o                         
   3   3   7        188.04        208.45        44.08 o                         
   4   3   7       4315.27       3774.09       105.67 o                         
   5   3   7        704.68        683.97        72.27 o                         
   6   3   7        709.13        807.94        77.92 o                         
   7   3   7       1004.66        984.21        93.13 o                         
   8   3   7        159.76        335.34       107.33 o                         
   9   3   7         44.32        128.74        45.85 o                         
  10   3   7        987.63       1031.74        95.85 o                         
  11   3   7         12.09         70.76        55.35 o                         
  12   3   7         96.10        244.72        68.38 o                         
  13   3   7        688.35        708.54       152.13 o                         
  14   3   7       1145.98       1115.83       177.68 o                         
  15   3   7        638.36        535.89       134.82 o                         
  16   3   7        437.96        718.95       140.97 o                         
  17   3   7        260.27         75.47       240.59 o                         
  18   3   7       1562.29       1765.51       219.63 o                         
  19   3   7        761.73        685.92       174.34 o                         
  20   3   7        839.52        439.10       208.34 o                         
   0   4   7       4968.56       5452.44       156.01 o                         
   1   4   7        152.25        218.94        30.63 o                         
   2   4   7        940.84        859.00        51.83 o                         
   3   4   7       9951.77      10039.74       216.42 o                         
   4   4   7        138.84        164.06        47.77 o                         
   5   4   7       6202.16       5896.19       201.09 o                         
   6   4   7        233.89        305.27        57.45 o                         
   7   4   7       3292.85       3321.59       158.62 o                         
   8   4   7        124.40        354.42       113.01 o                         
   9   4   7       1478.11       1643.90       187.10 o                         
  10   4   7         50.10         69.33        30.11 o                         
  11   4   7        946.62       1315.12       204.90 o                         
  12   4   7        733.36        864.47       167.37 o                         
  13   4   7       5824.64       5898.30       394.95 o                         
  14   4   7       1969.83       1998.02       299.94 o                         
  15   4   7       8150.06       8535.51       505.65 o                         
  16   4   7        391.59        546.67       158.99 o                         
  17   4   7       9494.83       9034.39       517.14 o                         
  18   4   7        547.51        427.74       118.53 o                         
  19   4   7       7754.44       7618.79       658.58 o                         
  20   4   7        523.39        280.91       188.17 o                         
   1   5   7       1125.85       1245.49        82.85 o                         
   2   5   7        615.61        624.55        43.45 o                         
   3   5   7       3900.22       3986.96       134.65 o                         
   4   5   7        312.38        319.64        55.54 o                         
   5   5   7       6313.15       6646.92       211.73 o                         
   6   5   7       1027.03       1033.34        85.05 o                         
   7   5   7        602.28        711.92        75.25 o                         
   8   5   7      10675.73      10567.75       294.69 o                         
   9   5   7       4144.85       4166.41       301.14 o                         
  10   5   7      13330.00      12867.14       543.00 o                         
  11   5   7       1815.23       1673.28       218.43 o                         
  12   5   7      13781.11      13587.73       591.49 o                         
  13   5   7         41.68       -120.90       120.90 o                         
  14   5   7      10213.74      10211.49       846.72 o                         
  15   5   7        588.69        728.24       199.08 o                         
  16   5   7       5035.43       5072.91       414.78 o                         
  17   5   7        440.28        664.94       173.32 o                         
  18   5   7       7797.19       7570.76       903.94 o                         
  19   5   7         71.26        254.63       185.09 o                         
   0   6   7        942.47       1008.20        82.61 o                         
   1   6   7        175.51        172.47        33.66 o                         
   2   6   7         75.60        135.36        37.90 o                         
   3   6   7       4545.42       4358.45       123.35 o                         
   4   6   7        736.42        654.12        61.69 o                         
   5   6   7       4813.75       4749.09       172.05 o                         
   6   6   7        165.67        203.77        48.36 o                         
   7   6   7        183.20        194.40        41.78 o                         
   8   6   7        110.92         39.78        54.41 o                         
   9   6   7        129.51        270.71        60.43 o                         
  10   6   7        174.16        128.81       103.49 o                         
  11   6   7         40.69        -64.44       186.65 o                         
  12   6   7         22.42        130.25       102.71 o                         
  13   6   7        718.67        713.48       166.44 o                         
  14   6   7         25.13        161.93       268.66 o                         
  15   6   7       3690.85       3653.05       360.67 o                         
  16   6   7        527.42        599.15       192.50 o                         
  17   6   7       4618.45       4617.58       422.82 o                         
  18   6   7        638.03        485.35       257.55 o                         
   1   7   7        435.79        483.46        56.70 o                         
   2   7   7       2055.35       1956.52        99.41 o                         
   3   7   7        516.04        602.45        73.14 o                         
   4   7   7       8353.66       8090.75       320.63 o                         
   5   7   7         56.37         92.72        64.86 o                         
   6   7   7        922.47        868.17        70.73 o                         
   7   7   7       3113.71       2969.12       134.37 o                         
   8   7   7        299.86        259.61        87.52 o                         
   9   7   7       1722.66       1355.25       157.92 o                         
  10   7   7        117.90         74.28        99.37 o                         
  11   7   7       1071.64       1248.18       169.53 o                         
  12   7   7        468.04        261.10       110.26 o                         
  13   7   7       1103.86       1134.11       161.79 o                         
  14   7   7       1926.37       2003.26       270.80 o                         
  15   7   7        763.86        461.42       160.95 o                         
  16   7   7       5178.96       5589.45       462.66 o                         
  17   7   7        408.87        606.38       289.00 o                         
   0   8   7       2945.03       3112.58       218.14 o                         
   1   8   7         98.51        152.14        52.04 o                         
   2   8   7       2060.90       2274.01       175.45 o                         
   3   8   7        267.54        264.42        83.28 o                         
   4   8   7        374.36        375.78        90.14 o                         
   5   8   7        858.25       1006.40       139.00 o                         
   6   8   7       4022.48       3974.34       248.49 o                         
   7   8   7       5598.78       5811.41       266.39 o                         
   8   8   7        829.64        834.87       137.89 o                         
   9   8   7      11437.06      11314.27       447.78 o                         
  10   8   7         88.73        252.41       105.75 o                         
  11   8   7      12979.85      12907.50       420.54 o                         
  12   8   7        174.96        492.72        92.74 o                         
  13   8   7      12094.55      12005.77       519.02 o                         
  14   8   7        194.27        367.26       298.26 o                         
  15   8   7       4816.83       4833.17       425.63 o                         
   1   9   7        924.73        987.42        97.09 o                         
   2   9   7       2072.92       1912.47       172.53 o                         
   3   9   7        524.98        490.29       162.68 o                         
   4   9   7       3689.67       3669.87       234.92 o                         
   5   9   7        518.98        677.60       110.69 o                         
   6   9   7        965.56       1208.35       174.04 o                         
   7   9   7       1758.69       1880.16       185.08 o                         
   8   9   7        591.92        747.23       143.53 o                         
   9   9   7        816.67        989.56       153.47 o                         
  10   9   7        756.63        740.56       152.00 o                         
  11   9   7        158.23        516.82       104.31 o                         
  12   9   7        302.35        405.75       196.27 o                         
  13   9   7         33.00        194.59        99.42 o                         
  14   9   7       4355.46       4039.36       353.03 o                         
   0  10   7         60.71        125.28       163.52 o                         
   1  10   7         14.40        149.47        95.27 o                         
   2  10   7         10.22        -34.80        66.77 o                         
   3  10   7       1228.66       1232.71       149.20 o                         
   4  10   7         46.16        144.11        77.34 o                         
   5  10   7       1219.30       1164.12       147.60 o                         
   6  10   7         85.58         47.54        83.61 o                         
   7  10   7         28.56         51.67       116.37 o                         
   8  10   7         59.65        194.27       126.68 o                         
   9  10   7         12.65        217.25        87.43 o                         
  10  10   7        530.80        607.30       115.62 o                         
  11  10   7        185.53        145.15        86.98 o                         
  12  10   7        411.20        633.38       125.47 o                         
  13  10   7        712.79        694.06       193.93 o                         
   1  11   7       1478.53       1741.09       244.31 o                         
   2  11   7        750.12       1043.47       180.04 o                         
   3  11   7       1815.11       2004.02       160.20 o                         
   4  11   7        208.72        417.31       100.46 o                         
   5  11   7        530.95        727.62       149.11 o                         
   6  11   7       1982.53       2312.67       172.37 o                         
   7  11   7        136.15        447.14       194.12 o                         
   8  11   7       4326.80       4641.96       271.74 o                         
   9  11   7        201.14        279.23       107.98 o                         
  10  11   7       6317.48       6046.41       281.94 o                         
  11  11   7        588.52        832.59       135.93 o                         
  12  11   7       3970.16       3783.53       308.59 o                         
  13  11   7        244.28        310.83       227.01 o                         
   0  12   7        219.77        337.32       432.25 o                         
   1  12   7          1.11        295.71       146.55 o                         
   2  12   7         10.57        215.08       251.35 o                         
   3  12   7        136.04        479.83       165.07 o                         
   4  12   7         73.66        522.07       209.03 o                         
   5  12   7        820.18       1240.38       195.83 o                         
   6  12   7       2534.10       2419.61       208.43 o                         
   7  12   7       1641.28       1998.76       194.91 o                         
   8  12   7       1362.46       1580.55       179.98 o                         
   9  12   7       4232.71       4463.18       278.78 o                         
  10  12   7         69.45         83.53       102.20 o                         
  11  12   7       3674.29       3268.00       258.34 o                         
   1  13   7        624.51        884.80       225.09 o                         
   2  13   7        244.36        364.91       167.66 o                         
   3  13   7         22.90        133.84       251.08 o                         
   4  13   7        709.33        678.33       315.15 o                         
   5  13   7        317.57        237.03       158.20 o                         
   6  13   7        103.94         90.09       231.85 o                         
   7  13   7        160.46         -5.64       222.12 o                         
   8  13   7          3.51        193.39       151.25 o                         
   9  13   7         55.95        325.12       117.87 o                         
  10  13   7        120.78        135.31       143.16 o                         
   0   0   8     168092.25     160008.98      2140.39 o                         
   1   0   8       2329.60       2480.46       195.72 o                         
   2   0   8     157128.83     149904.31      3147.26 o                         
   3   0   8       3153.12       3394.71       168.71 o                         
   4   0   8      91671.87      89093.77       852.27 o                         
   5   0   8        778.53        876.21        94.21 o                         
   6   0   8      73415.56      71553.30      1718.74 o                         
   7   0   8       8147.48       7943.39       499.28 o                         
   8   0   8      80656.09      81283.23      1035.47 o                         
   9   0   8       9853.22      10161.69       492.73 o                         
  10   0   8      52662.34      52729.27      1157.28 o                         
  11   0   8      15064.66      14395.41       631.85 o                         
  12   0   8      31725.03      33924.51      1012.34 o                         
  13   0   8      15927.49      15915.48       751.77 o                         
  14   0   8      43870.65      45481.24      1007.79 o                         
  15   0   8       4982.73       4845.96       345.79 o                         
  16   0   8      31396.88      32607.50       912.99 o                         
  17   0   8       2852.90       2778.86       456.58 o                         
  18   0   8      15194.12      15493.76      1094.81 o                         
   1   1   8      30990.56      30394.56       464.24 o                         
   2   1   8      10315.95      10130.69       269.44 o                         
   3   1   8       4908.01       4582.26       153.10 o                         
   4   1   8      15224.96      14983.23       288.75 o                         
   5   1   8      34182.59      33370.62       449.32 o                         
   6   1   8       8678.72       8731.06       262.37 o                         
   7   1   8      45107.12      43916.24       817.96 o                         
   8   1   8        756.50        777.31        76.01 o                         
   9   1   8      24141.48      23268.49       654.98 o                         
  10   1   8        299.92        252.27        88.30 o                         
  11   1   8       8272.69       8613.61       305.03 o                         
  12   1   8        873.12       1009.96       118.40 o                         
  13   1   8       9645.12       9845.56       354.73 o                         
  14   1   8       3975.61       3886.20       209.71 o                         
  15   1   8       7303.19       7045.89       361.54 o                         
  16   1   8       9542.07       9624.38       434.79 o                         
  17   1   8       6013.35       6387.89       368.06 o                         
  18   1   8       5951.28       6062.54       489.77 o                         
   0   2   8      18157.04      17534.74       668.88 o                         
   1   2   8        588.94        624.94        64.77 o                         
   2   2   8       1226.76       1256.81        86.29 o                         
   3   2   8       7360.33       7236.59       193.93 o                         
   4   2   8      10418.08      10045.82       230.32 o                         
   5   2   8       1832.57       1892.31       103.47 o                         
   6   2   8      16381.67      16145.98       297.62 o                         
   7   2   8        387.69        385.95        54.45 o                         
   8   2   8       9173.86       8778.09       234.05 o                         
   9   2   8         12.19         87.36        47.75 o                         
  10   2   8       9445.05       9700.17       299.86 o                         
  11   2   8        451.37        623.08        88.74 o                         
  12   2   8       3466.22       3421.90       197.75 o                         
  13   2   8        106.62        255.24        78.48 o                         
  14   2   8       3640.62       3634.30       312.01 o                         
  15   2   8       1383.43       1666.01       225.43 o                         
  16   2   8       2404.13       2580.03       236.49 o                         
  17   2   8       2080.34       2077.30       213.75 o                         
  18   2   8       2186.70       2323.19       261.25 o                         
   1   3   8     122774.77     117985.68       776.40 o                         
   2   3   8         89.70         96.28        40.89 o                         
   3   3   8      53523.73      51078.30       822.05 o                         
   4   3   8        149.89        148.59        61.66 o                         
   5   3   8      41351.77      39985.37       551.20 o                         
   6   3   8       1567.80       1449.86        73.91 o                         
   7   3   8      59746.68      55796.48      1341.74 o                         
   8   3   8       3117.13       3183.77       170.60 o                         
   9   3   8      41126.68      41960.04       750.56 o                         
  10   3   8       3528.43       3830.38       406.19 o                         
  11   3   8      21222.60      21511.60       437.75 o                         
  12   3   8       7369.40       7893.91       435.72 o                         
  13   3   8      42035.04      42832.79      1041.22 o                         
  14   3   8       4424.10       4306.17       355.22 o                         
  15   3   8      24834.83      25174.38       847.95 o                         
  16   3   8       5301.61       5553.77       424.25 o                         
  17   3   8      11671.17      12300.88       526.07 o                         
  18   3   8       3234.35       3012.42       482.53 o                         
  19   3   8       8202.25       7820.17       711.23 o                         
   0   4   8      24952.93      24044.46       356.65 o                         
   1   4   8          1.18         17.62        23.73 o                         
   2   4   8      45109.41      43240.75       346.79 o                         
   3   4   8         13.11         26.89        14.52 o                         
   4   4   8      36724.72      35302.44       509.60 o                         
   5   4   8       3454.85       3382.31       164.21 o                         
   6   4   8      53013.89      52014.20       642.25 o                         
   7   4   8       3797.72       3818.66       164.22 o                         
   8   4   8      47384.08      47155.28       642.04 o                         
   9   4   8        496.43        426.28       155.87 o                         
  10   4   8      25432.49      26714.79      1209.87 o                         
  11   4   8       4913.75       4800.98       339.80 o                         
  12   4   8      10107.97      10185.94       504.96 o                         
  13   4   8       4390.45       5082.70       375.21 o                         
  14   4   8       7436.79       7503.47       465.64 o                         
  15   4   8       3436.60       3326.58       332.05 o                         
  16   4   8      21209.26      20859.84       821.17 o                         
  17   4   8       2166.41       2514.42       310.37 o                         
  18   4   8       9998.68      10389.36       607.80 o                         
  19   4   8       2260.76       1859.37       358.38 o                         
   1   5   8       1176.06       1140.66        59.42 o                         
   2   5   8        284.97        339.42        41.45 o                         
   3   5   8       2709.88       2711.09       139.20 o                         
   4   5   8          0.66         56.61        46.95 o                         
   5   5   8       1884.33       1901.91       124.72 o                         
   6   5   8        263.14        234.59        69.36 o                         
   7   5   8         77.71        162.27        52.70 o                         
   8   5   8        646.84        671.15        90.13 o                         
   9   5   8        185.87        245.87        79.19 o                         
  10   5   8          3.86         63.61        56.68 o                         
  11   5   8       2711.42       2973.66       289.35 o                         
  12   5   8        617.62        656.28       155.59 o                         
  13   5   8        398.45        518.90       156.08 o                         
  14   5   8        233.07        158.83       123.09 o                         
  15   5   8        590.82        555.77       254.68 o                         
  16   5   8         48.80        408.74       171.05 o                         
  17   5   8        458.17        494.79       178.62 o                         
  18   5   8         15.76        -38.41       132.20 o                         
   0   6   8      54208.66      51797.08       593.48 o                         
   1   6   8        602.18        584.79        49.54 o                         
   2   6   8      61609.70      57449.79      1040.88 o                         
   3   6   8       1330.89       1320.53        80.86 o                         
   4   6   8      55960.44      53634.18       581.17 o                         
   5   6   8       3087.61       3115.87       150.35 o                         
   6   6   8      40594.35      39812.18       552.62 o                         
   7   6   8       1720.61       1794.60       144.78 o                         
   8   6   8      51708.19      52593.42       678.25 o                         
   9   6   8        629.71        606.55        84.31 o                         
  10   6   8      32925.82      33473.16       582.75 o                         
  11   6   8       2836.38       2714.88       179.72 o                         
  12   6   8      28490.58      28626.87       738.34 o                         
  13   6   8       1859.56       2090.41       268.86 o                         
  14   6   8      20606.62      21050.68       818.05 o                         
  15   6   8       3213.42       2957.87       327.37 o                         
  16   6   8      12802.91      12594.26       673.30 o                         
  17   6   8       5814.12       6060.30       662.29 o                         
   1   7   8      50419.51      49074.08       571.98 o                         
   2   7   8          5.34        -19.75        40.73 o                         
   3   7   8      33404.80      32398.38       504.30 o                         
   4   7   8         80.67        241.73        76.53 o                         
   5   7   8      32347.74      31456.61       661.77 o                         
   6   7   8       2768.50       2685.07       203.93 o                         
   7   7   8      41754.05      40756.07       788.11 o                         
   8   7   8        982.55       1242.30       162.00 o                         
   9   7   8      21644.55      21866.89       614.77 o                         
  10   7   8       4134.81       4369.95       288.82 o                         
  11   7   8      16363.48      16456.36       564.70 o                         
  12   7   8       6535.13       6626.82       367.35 o                         
  13   7   8      13273.83      13579.27       545.58 o                         
  14   7   8       5811.10       5866.72       452.43 o                         
  15   7   8      17660.55      18248.19       808.21 o                         
  16   7   8       4435.73       4127.26       411.23 o                         
   0   8   8        263.75        319.83       102.08 o                         
   1   8   8        145.90        176.07        56.00 o                         
   2   8   8         61.49         61.31        61.61 o                         
   3   8   8         46.63         22.51        66.23 o                         
   4   8   8        103.32        232.47        77.07 o                         
   5   8   8        623.66        802.23       119.87 o                         
   6   8   8       6455.87       6563.90       323.89 o                         
   7   8   8        815.07        781.31       124.64 o                         
   8   8   8       5694.40       5657.72       507.98 o                         
   9   8   8        124.62        108.20        86.15 o                         
  10   8   8         76.18        395.76       116.80 o                         
  11   8   8         64.74        265.28       112.18 o                         
  12   8   8        760.15       1024.70       162.75 o                         
  13   8   8        119.68        181.32       113.52 o                         
  14   8   8          5.68        282.10       128.27 o                         
  15   8   8        372.83        605.18       139.52 o                         
   1   9   8      13458.18      13280.96       425.72 o                         
   2   9   8        163.86        144.68        68.61 o                         
   3   9   8      26721.85      25798.51       861.23 o                         
   4   9   8       1062.20       1202.17       147.91 o                         
   5   9   8      19961.76      19722.79       593.59 o                         
   6   9   8       1462.98       1362.94       243.16 o                         
   7   9   8      20804.78      20306.45       594.37 o                         
   8   9   8        357.99        422.65       133.68 o                         
   9   9   8      15871.77      15996.51       680.91 o                         
  10   9   8        186.49        320.10       104.60 o                         
  11   9   8      13984.07      13585.14       400.71 o                         
  12   9   8       1292.04       1803.69       164.90 o                         
  13   9   8       8571.38       9025.12       478.46 o                         
  14   9   8       1101.89       1049.01       170.54 o                         
   0  10   8      49386.33      48846.31      1673.52 o                         
   1  10   8        234.15        318.33       125.56 o                         
   2  10   8      32536.19      32411.51       765.12 o                         
   3  10   8        100.92         97.46        81.27 o                         
   4  10   8      31431.92      30911.95       747.32 o                         
   5  10   8         31.13         -0.15       128.21 o                         
   6  10   8      32731.09      32883.36       759.22 o                         
   7  10   8        410.06        614.71       142.53 o                         
   8  10   8      24094.43      23754.63       979.22 o                         
   9  10   8       2247.32       2769.67       336.51 o                         
  10  10   8      19573.68      19297.16       538.50 o                         
  11  10   8       2584.23       2827.82       203.60 o                         
  12  10   8      16550.87      16090.27       528.60 o                         
  13  10   8       1238.23       1044.41       231.67 o                         
   1  11   8        346.79        468.87       167.02 o                         
   2  11   8        475.13        756.09       178.74 o                         
   3  11   8       1615.81       1962.48       270.22 o                         
   4  11   8        488.22        583.61       149.31 o                         
   5  11   8       3212.16       3387.15       228.78 o                         
   6  11   8        738.29       1037.29       134.78 o                         
   7  11   8       9011.28       8532.29       362.75 o                         
   8  11   8          5.93        -86.57        98.71 o                         
   9  11   8       2386.57       3045.81       329.73 o                         
  10  11   8        106.58        355.05       111.18 o                         
  11  11   8        121.51        290.32        98.89 o                         
  12  11   8         83.00        378.89       150.19 o                         
   0  12   8       7443.99       7644.99       502.19 o                         
   1  12   8        634.67        716.38       138.06 o                         
   2  12   8      13013.84      12689.99       450.48 o                         
   3  12   8       1713.55       2351.33       326.93 o                         
   4  12   8      13253.03      12839.57       654.46 o                         
   5  12   8        916.42        905.13       302.83 o                         
   6  12   8       7575.60       8121.20       437.44 o                         
   7  12   8        242.51        445.30       155.38 o                         
   8  12   8       6369.74       6440.51       332.73 o                         
   9  12   8         71.05        178.82       100.40 o                         
  10  12   8       8969.93       8411.99       385.95 o                         
  11  12   8         21.02       -105.84       127.98 o                         
   1  13   8      21807.14      21540.12       863.76 o                         
   2  13   8        143.14       1322.59       704.35 o                         
   3  13   8      19030.28      17849.66       790.04 o                         
   4  13   8        157.28        488.16       377.77 o                         
   5  13   8      20228.46      19461.12       820.97 o                         
   6  13   8        380.22        539.58       204.72 o                         
   7  13   8      19497.43      18489.90      1222.17 o                         
   8  13   8       1661.87       1806.89       423.38 o                         
   9  13   8      11966.53      10735.54       949.99 o                         
   1   1   9     128529.84     122313.70       989.56 o                         
   2   1   9        369.90        374.21        69.25 o                         
   3   1   9     122651.87     115796.81      1823.25 o                         
   4   1   9         79.49         98.30        42.55 o                         
   5   1   9      83444.25      79951.36       739.25 o                         
   6   1   9        456.01        410.26        84.15 o                         
   7   1   9      72166.91      70826.77      1538.05 o                         
   8   1   9        315.63        329.37        71.39 o                         
   9   1   9      67101.43      67710.74       882.84 o                         
  10   1   9          1.88         25.96        61.63 o                         
  11   1   9      63305.14      64219.50       946.38 o                         
  12   1   9        703.52        880.23       191.68 o                         
  13   1   9      49212.06      49866.80       798.94 o                         
  14   1   9         52.43        250.00       440.54 o                         
  15   1   9      30125.13      29955.56       803.06 o                         
  16   1   9        132.17        246.78       166.42 o                         
  17   1   9      22358.72      23354.75      1241.31 o                         
  18   1   9          6.43         54.35       148.51 o                         
   0   2   9     179773.67     173237.39      3602.31 o                         
   1   2   9        366.97        357.07        59.81 o                         
   2   2   9      97924.33      90866.12       851.51 o                         
   3   2   9       1582.88       1681.46       122.53 o                         
   4   2   9      80840.48      74779.30      1232.04 o                         
   5   2   9          7.34         41.31        63.10 o                         
   6   2   9      87063.66      85302.84       729.41 o                         
   7   2   9         38.85        130.38        56.60 o                         
   8   2   9      73907.62      70558.78      2309.44 o                         
   9   2   9         46.54        190.95        73.63 o                         
  10   2   9      54349.04      54270.88       741.34 o                         
  11   2   9        984.30       1309.43       185.17 o                         
  12   2   9      53964.19      55486.91      1139.27 o                         
  13   2   9         23.94        212.25       119.92 o                         
  14   2   9      55259.13      55386.60      1207.54 o                         
  15   2   9        182.80        334.56       135.10 o                         
  16   2   9      26440.68      27790.78       779.34 o                         
  17   2   9          4.33        197.13       125.56 o                         
  18   2   9      17139.29      16710.97      1173.51 o                         
   1   3   9       1482.96       1352.42       108.82 o                         
   2   3   9       2908.96       3260.62       167.10 o                         
   3   3   9       7302.35       6880.99       278.35 o                         
   4   3   9         85.59         79.15        62.98 o                         
   5   3   9       9409.11       8706.24       207.60 o                         
   6   3   9         46.28         54.50        29.19 o                         
   7   3   9       5521.10       4928.59       149.73 o                         
   8   3   9        111.87        194.29        83.82 o                         
   9   3   9       6119.45       6370.06       256.05 o                         
  10   3   9         88.29        273.78        76.67 o                         
  11   3   9       5545.69       5704.41       306.92 o                         
  12   3   9       1071.97       1236.21       194.24 o                         
  13   3   9        294.81        484.59       156.90 o                         
  14   3   9          4.96         99.80        97.30 o                         
  15   3   9       1489.83       1436.69       238.34 o                         
  16   3   9        114.87        213.44       147.00 o                         
  17   3   9       1163.95       1238.06       184.47 o                         
  18   3   9        163.07         86.99       136.97 o                         
   0   4   9      57383.80      55372.27       676.56 o                         
   1   4   9        293.90        257.53        37.04 o                         
   2   4   9      50909.90      48542.84       475.54 o                         
   3   4   9        649.11        547.76        52.46 o                         
   4   4   9      57565.40      56514.95       682.41 o                         
   5   4   9         23.85        115.49        53.22 o                         
   6   4   9      59399.14      59268.09       724.35 o                         
   7   4   9        214.32        202.82        73.13 o                         
   8   4   9      47951.73      48814.49       779.74 o                         
   9   4   9         43.93        193.88        73.84 o                         
  10   4   9      34552.43      34515.98       607.16 o                         
  11   4   9        168.13        168.11        76.05 o                         
  12   4   9      24757.59      25369.17       673.15 o                         
  13   4   9        912.25        685.21       174.42 o                         
  14   4   9      16254.13      16124.43       689.39 o                         
  15   4   9        177.86        305.04       163.04 o                         
  16   4   9       9693.55       9659.84       574.92 o                         
  17   4   9        702.99        752.56       195.10 o                         
  18   4   9      10151.85       8771.83       769.03 o                         
  19   4   9          2.90         72.80       176.44 o                         
   1   5   9     183993.69     174089.62      1436.69 o                         
   2   5   9       1337.52       1376.36        85.20 o                         
   3   5   9     142085.59     136201.97      2228.90 o                         
   4   5   9        399.49        506.74       102.50 o                         
   5   5   9      95462.55      94799.75       896.60 o                         
   6   5   9        181.91        149.16        60.43 o                         
   7   5   9      52167.47      53216.95       739.77 o                         
   8   5   9         13.39         91.80        55.04 o                         
   9   5   9      77342.27      79032.58      1396.34 o                         
  10   5   9         86.26        225.99        74.86 o                         
  11   5   9      85671.20      86982.62      1004.05 o                         
  12   5   9        237.52        256.84        81.81 o                         
  13   5   9      64997.01      67423.07      1158.72 o                         
  14   5   9         92.16        462.51       239.92 o                         
  15   5   9      55651.57      54847.56      1365.36 o                         
  16   5   9        234.48        232.35       155.73 o                         
  17   5   9      27454.40      28889.03      1380.65 o                         
  18   5   9        164.94        395.28       237.51 o                         
   0   6   9       7364.53       7559.80       300.92 o                         
   1   6   9        769.68        772.61        59.80 o                         
   2   6   9       8631.37       8440.56       171.29 o                         
   3   6   9        316.05        375.47        59.12 o                         
   4   6   9      20674.99      20385.29       389.41 o                         
   5   6   9        548.71        525.71        78.96 o                         
   6   6   9      37679.68      37282.45       564.86 o                         
   7   6   9          7.26         49.79        88.63 o                         
   8   6   9      29457.22      29739.71       596.16 o                         
   9   6   9          6.65         49.08        57.06 o                         
  10   6   9      10788.78      11143.08       448.07 o                         
  11   6   9         34.81        183.26        99.95 o                         
  12   6   9       3033.14       3499.78       275.46 o                         
  13   6   9        114.69        297.26       124.45 o                         
  14   6   9       2687.51       2900.21       274.97 o                         
  15   6   9        301.64         62.49       136.99 o                         
  16   6   9       3605.35       3878.50       395.94 o                         
  17   6   9         77.84        167.72       190.64 o                         
   1   7   9      19710.60      19781.18       358.34 o                         
   2   7   9       1440.81       1245.24       105.66 o                         
   3   7   9      24602.68      24358.92       575.39 o                         
   4   7   9       1695.28       1702.75       163.82 o                         
   5   7   9      38338.84      37001.75       744.49 o                         
   6   7   9        871.28        908.20       266.58 o                         
   7   7   9      26717.32      26270.35       655.91 o                         
   8   7   9         45.24         84.47       157.85 o                         
   9   7   9      29716.76      28826.67       878.27 o                         
  10   7   9        242.11        407.33       114.69 o                         
  11   7   9      10138.20      10435.62       461.22 o                         
  12   7   9          0.30        305.07       119.58 o                         
  13   7   9       5583.58       5782.47       370.18 o                         
  14   7   9        266.83        283.40       129.65 o                         
  15   7   9       5808.76       5845.53       385.06 o                         
  16   7   9        283.59        602.60       254.92 o                         
   0   8   9     106755.13     104916.37      1240.20 o                         
   1   8   9       1401.30       1375.07       145.81 o                         
   2   8   9      99682.48      96382.01      1936.08 o                         
   3   8   9        327.02        384.75        96.61 o                         
   4   8   9      68236.73      68118.71      1014.72 o                         
   5   8   9         47.57         -7.12        94.66 o                         
   6   8   9      51913.12      50223.15       910.48 o                         
   7   8   9        267.21        254.26        92.84 o                         
   8   8   9      38031.98      38567.57      1019.30 o                         
   9   8   9        141.51        117.81       289.92 o                         
  10   8   9      51485.20      50200.38      1836.41 o                         
  11   8   9        398.87        524.69       138.94 o                         
  12   8   9      51467.79      51247.98      1069.92 o                         
  13   8   9        472.96        808.99       173.07 o                         
  14   8   9      37704.01      39741.02       993.57 o                         
   1   9   9      26393.79      27047.26      1006.51 o                         
   2   9   9       1108.57       1065.67       137.00 o                         
   3   9   9      29952.71      29690.80       681.33 o                         
   4   9   9         34.94        107.53        83.50 o                         
   5   9   9      34047.75      33534.89       753.26 o                         
   6   9   9        697.31        707.10       126.83 o                         
   7   9   9      38235.46      37731.90      1023.54 o                         
   8   9   9        239.85        233.03       115.99 o                         
   9   9   9      24211.09      24582.79       905.67 o                         
  10   9   9         94.88        255.89       143.26 o                         
  11   9   9      14377.48      13549.46       828.04 o                         
  12   9   9         46.41        156.72       120.01 o                         
  13   9   9      11086.75      11791.60       553.25 o                         
  14   9   9        208.14        618.61       283.70 o                         
   0  10   9       6570.72       6533.16       634.12 o                         
   1  10   9        102.13         29.16       152.06 o                         
   2  10   9       5825.54       6254.50       446.31 o                         
   3  10   9        212.80        113.46        98.68 o                         
   4  10   9       5715.55       5716.74       320.16 o                         
   5  10   9        408.69        410.35       123.51 o                         
   6  10   9       3805.57       3582.38       312.54 o                         
   7  10   9        558.58        508.70       123.78 o                         
   8  10   9       3293.59       3568.44       346.83 o                         
   9  10   9          0.43         44.42       118.47 o                         
  10  10   9       3810.26       4180.44       310.52 o                         
  11  10   9          4.98        247.17       209.80 o                         
  12  10   9       2950.01       3223.42       287.60 o                         
  13  10   9         18.22        -33.35       155.20 o                         
   1  11   9      59684.01      60770.04      1410.46 o                         
   2  11   9         94.12        170.19       288.28 o                         
   3  11   9      59579.36      58212.36      1379.72 o                         
   4  11   9          2.42        -68.87       187.13 o                         
   5  11   9      51767.58      50951.41      2269.78 o                         
   6  11   9          2.01        -35.26       114.36 o                         
   7  11   9      48864.88      46255.95      1105.47 o                         
   8  11   9         30.70        346.47       170.14 o                         
   9  11   9      41110.16      39311.10       995.61 o                         
  10  11   9        119.58        446.96       141.29 o                         
  11  11   9      33964.06      31127.19      1013.33 o                         
  12  11   9         65.01         53.31       169.64 o                         
   0  12   9      30331.82      31781.54      1483.05 o                         
   1  12   9          6.41        -22.23       177.88 o                         
   2  12   9      33964.99      34672.76      1088.71 o                         
   3  12   9          3.47       1578.21       301.82 o                         
   4  12   9      29503.07      28246.13       688.83 o                         
   5  12   9         39.70        304.18       223.12 o                         
   6  12   9      29105.50      28637.77      1027.15 o                         
   7  12   9        310.37        857.64       307.07 o                         
   8  12   9      21451.29      21555.70       716.02 o                         
   9  12   9        222.58        721.53       196.62 o                         
  10  12   9      17798.98      16194.35       543.36 o                         
  11  12   9        512.64        703.99       203.77 o                         
   4  13   9         58.91         15.19       214.47 o                         
   5  13   9         92.16        364.44       276.89 o                         
   6  13   9         11.76        226.54       274.33 o                         
   7  13   9         49.82        263.45       295.00 o                         
   8  13   9         35.44        118.16       227.71 o                         
   0   0  10     190359.25     187964.50      2599.42 o                         
   1   0  10        126.44        158.84        75.74 o                         
   2   0  10     157052.36     151531.28      3611.32 o                         
   3   0  10       1761.81       1572.17       181.40 o                         
   4   0  10     120662.54     115776.59      3839.33 o                         
   5   0  10       4521.80       4289.24       286.54 o                         
   6   0  10      49275.95      50918.07      1360.43 o                         
   7   0  10       1630.69       1278.04       248.88 o                         
   8   0  10      32588.47      33728.08      1150.57 o                         
   9   0  10       3541.35       3808.42       413.92 o                         
  10   0  10      85061.27      83578.69      1904.62 o                         
  11   0  10       4254.92       4253.13       458.76 o                         
  12   0  10     100724.77     101419.60      1399.63 o                         
  13   0  10       2730.59       2803.68       330.71 o                         
  14   0  10      54626.30      54692.02      1935.03 o                         
  15   0  10       2308.22       2422.99       441.59 o                         
  16   0  10      26502.73      25859.51      1422.52 o                         
  17   0  10        250.75        960.90       352.20 o                         
   1   1  10      30618.29      30105.37       520.12 o                         
   2   1  10        183.27        140.41        56.20 o                         
   3   1  10      56998.10      53785.38      1302.17 o                         
   4   1  10        663.39        709.34        76.49 o                         
   5   1  10      39518.96      38711.01       579.88 o                         
   6   1  10        175.85         88.84        47.96 o                         
   7   1  10      33562.96      32223.73      1279.34 o                         
   8   1  10        134.37        296.01       102.63 o                         
   9   1  10      27176.24      26651.63       740.98 o                         
  10   1  10         34.87         79.42       100.64 o                         
  11   1  10      13864.52      14283.38       581.47 o                         
  12   1  10        908.10        916.40       119.22 o                         
  13   1  10       9601.61      10565.53       514.26 o                         
  14   1  10       1287.23       1311.02       205.72 o                         
  15   1  10       3678.95       3840.99       280.28 o                         
  16   1  10       1964.10       2187.03       315.45 o                         
  17   1  10       4229.06       4909.23       460.68 o                         
   0   2  10       7887.73       8253.95       388.12 o                         
   1   2  10        337.85        431.22        72.22 o                         
   2   2  10       8870.56       8739.02       279.68 o                         
   3   2  10         26.14         78.03        59.11 o                         
   4   2  10      13251.65      12542.73       274.23 o                         
   5   2  10        211.57        147.94        48.80 o                         
   6   2  10      10642.51      10456.11       274.69 o                         
   7   2  10         53.45         59.27        46.71 o                         
   8   2  10      11749.58      12016.36       489.11 o                         
   9   2  10        148.25        199.91        90.00 o                         
  10   2  10       6328.03       6452.65       319.72 o                         
  11   2  10        306.58        255.10        69.21 o                         
  12   2  10       1654.59       1567.94       153.90 o                         
  13   2  10        184.47        297.50        94.30 o                         
  14   2  10       2368.50       2222.17       263.52 o                         
  15   2  10        450.29        523.40       273.07 o                         
  16   2  10        847.81       1030.95       170.25 o                         
  17   2  10        659.15        837.02       334.58 o                         
   1   3  10     102666.45      98852.64       927.35 o                         
   2   3  10        352.95        460.95        73.71 o                         
   3   3  10      72397.12      70498.04       807.41 o                         
   4   3  10       1222.57       1142.26        89.53 o                         
   5   3  10      45759.18      43041.30      1529.66 o                         
   6   3  10       1767.87       1629.33       103.08 o                         
   7   3  10      26099.53      25272.37       510.01 o                         
   8   3  10       1708.44       1906.54       175.59 o                         
   9   3  10      33457.76      33643.20       700.20 o                         
  10   3  10       3840.65       3964.56       255.70 o                         
  11   3  10      54267.00      55817.43       813.82 o                         
  12   3  10       2752.84       2626.52       188.84 o                         
  13   3  10      49925.31      51799.97       831.30 o                         
  14   3  10       3550.26       3557.56       276.30 o                         
  15   3  10      24379.88      24807.52       872.84 o                         
  16   3  10       1513.08       1902.52       266.47 o                         
  17   3  10      13950.59      13707.31       693.05 o                         
   0   4  10      27295.70      26954.04       676.29 o                         
   1   4  10          2.20         24.02        60.61 o                         
   2   4  10      73694.65      71033.84      1058.65 o                         
   3   4  10         82.36        200.40        60.43 o                         
   4   4  10      61956.03      62364.42       753.29 o                         
   5   4  10        608.26        498.92        83.63 o                         
   6   4  10      31225.72      31618.02       558.81 o                         
   7   4  10        846.41        875.94       103.24 o                         
   8   4  10      28874.91      29690.88       636.18 o                         
   9   4  10        495.39        625.80       107.48 o                         
  10   4  10      31991.54      31106.77       689.85 o                         
  11   4  10         48.14         93.05        68.67 o                         
  12   4  10      34567.88      34901.46       671.39 o                         
  13   4  10       1791.38       1597.15       155.63 o                         
  14   4  10      10955.37      11263.02       407.18 o                         
  15   4  10       1473.14       1492.82       199.86 o                         
  16   4  10       6911.49       7067.95       496.88 o                         
  17   4  10        773.74       1061.64       309.18 o                         
  18   4  10       9309.14       9270.80       794.68 o                         
   1   5  10       2366.62       2358.16       104.17 o                         
   2   5  10         27.04         74.84        52.64 o                         
   3   5  10        128.30        132.87        33.23 o                         
   4   5  10         70.02        120.06        82.54 o                         
   5   5  10        434.02        541.59        81.15 o                         
   6   5  10       1451.46       1464.81       125.33 o                         
   7   5  10       2325.40       2396.23       165.43 o                         
   8   5  10        407.15        415.30        84.05 o                         
   9   5  10        854.80       1024.69       133.63 o                         
  10   5  10        350.79        252.67       178.07 o                         
  11   5  10        266.10        380.53        95.95 o                         
  12   5  10          3.79         33.90        63.09 o                         
  13   5  10       1530.94       1416.53       190.59 o                         
  14   5  10         19.78        -17.39       104.98 o                         
  15   5  10        299.76        587.37       163.43 o                         
  16   5  10         24.87         -1.20       121.45 o                         
  17   5  10         37.28        113.87       159.68 o                         
  18   5  10        251.82        196.72       226.14 o                         
   0   6  10      63092.20      60995.89      2327.96 o                         
   1   6  10          2.94         13.20        46.20 o                         
   2   6  10      71797.88      69458.05       727.65 o                         
   3   6  10        293.28        323.97        60.45 o                         
   4   6  10      59639.27      57840.93       696.30 o                         
   5   6  10        106.60        117.32        53.88 o                         
   6   6  10      33869.03      33617.75       796.59 o                         
   7   6  10        769.35        692.52        95.06 o                         
   8   6  10      37418.57      37720.32       812.08 o                         
   9   6  10       4065.98       4049.87       341.54 o                         
  10   6  10      40391.06      39240.58      1068.53 o                         
  11   6  10        805.07       1206.79       374.74 o                         
  12   6  10      31551.45      32039.08       818.19 o                         
  13   6  10       1918.45       2184.27       247.23 o                         
  14   6  10      19918.64      20421.10       692.21 o                         
  15   6  10       2942.97       3341.79       297.81 o                         
  16   6  10      19693.37      19190.00      1179.71 o                         
  17   6  10       1234.55       1337.34       345.67 o                         
   1   7  10      51801.56      49597.09      1176.20 o                         
   2   7  10         27.10         67.06        73.09 o                         
   3   7  10      58911.68      57139.73       905.28 o                         
   4   7  10       1322.04       1228.55       149.45 o                         
   5   7  10      32566.84      32340.19       858.45 o                         
   6   7  10       1024.01       1234.07       160.91 o                         
   7   7  10      29086.14      28736.22       708.29 o                         
   8   7  10       1074.22       1116.33       167.50 o                         
   9   7  10      25998.74      24992.28      1678.56 o                         
  10   7  10        322.53        514.96       141.09 o                         
  11   7  10      35383.72      33963.17      1040.24 o                         
  12   7  10       1610.96       1722.60       283.87 o                         
  13   7  10      29534.46      30131.40       855.53 o                         
  14   7  10       1823.38       1799.71       223.13 o                         
  15   7  10      12473.66      13450.81       720.53 o                         
   0   8  10        511.00        428.12       214.80 o                         
   1   8  10        424.14        477.13        99.84 o                         
   2   8  10       1134.88       1246.60       215.18 o                         
   3   8  10          0.39         38.04        73.60 o                         
   4   8  10       3633.52       3514.06       243.93 o                         
   5   8  10        291.99        362.10       104.39 o                         
   6   8  10       2877.51       3084.02       238.43 o                         
   7   8  10          7.91         79.15       104.06 o                         
   8   8  10        328.37        161.63        92.22 o                         
   9   8  10        121.78        138.72       124.12 o                         
  10   8  10       1475.25       1415.97       244.21 o                         
  11   8  10          0.27         58.68       108.19 o                         
  12   8  10        838.93       1008.63       225.95 o                         
  13   8  10        220.19        153.25       121.51 o                         
  14   8  10          6.71        142.53       146.13 o                         
   1   9  10      21071.23      21259.16       817.68 o                         
   2   9  10          6.00        112.20       210.04 o                         
   3   9  10      15953.44      15279.08       503.38 o                         
   4   9  10        431.96        258.71        89.25 o                         
   5   9  10      18943.54      19535.66       594.24 o                         
   6   9  10        577.85        612.82       118.46 o                         
   7   9  10      21413.80      20625.00       631.09 o                         
   8   9  10        222.70        196.48       132.29 o                         
   9   9  10      13992.28      14177.92       676.26 o                         
  10   9  10        909.30        935.48       211.17 o                         
  11   9  10      12090.45      12262.37       657.07 o                         
  12   9  10        609.80        500.33       179.17 o                         
  13   9  10       8752.23       7960.53       797.89 o                         
   0  10  10      42731.50      45015.29      1727.25 o                         
   1  10  10        124.25        157.19       138.54 o                         
   2  10  10      44284.89      44630.86      1215.70 o                         
   3  10  10        110.06        155.68       117.67 o                         
   4  10  10      31629.08      31473.07      1234.87 o                         
   5  10  10         37.42         67.41       114.24 o                         
   6  10  10      17858.60      17521.14       589.20 o                         
   7  10  10       1136.54       1089.68       162.75 o                         
   8  10  10      20669.75      20878.60       810.93 o                         
   9  10  10       1680.49       1753.68       319.49 o                         
  10  10  10      24797.07      22902.52      1071.62 o                         
  11  10  10       1650.38       1629.98       262.85 o                         
  12  10  10      22299.55      18862.21       794.49 o                         
   1  11  10       1078.44       1135.81       226.83 o                         
   2  11  10         61.75         76.97       134.18 o                         
   3  11  10       2797.28       2842.48       332.83 o                         
   4  11  10       1544.98       1509.06       244.07 o                         
   5  11  10       5460.18       5779.54       527.38 o                         
   6  11  10        530.86        739.89       205.20 o                         
   7  11  10       4971.24       5539.99       463.28 o                         
   8  11  10        255.32        363.51       319.99 o                         
   9  11  10       2192.35       2308.83       247.08 o                         
  10  11  10        308.41        268.65       171.36 o                         
  11  11  10       3381.73       3282.62       365.21 o                         
   0  12  10       8830.73      10067.21       866.27 o                         
   1  12  10        132.98        404.36       161.98 o                         
   2  12  10       7819.56       8047.53       550.73 o                         
   3  12  10        687.30        635.31       177.45 o                         
   4  12  10      10760.90      10551.09       704.37 o                         
   5  12  10        494.64        493.11       203.34 o                         
   6  12  10      18369.20      18022.43       665.20 o                         
   7  12  10        106.63        467.19       409.87 o                         
   8  12  10      14454.03      14896.36       986.08 o                         
   9  12  10         10.12       -228.33       228.33 o                         
   2  13  10        267.22         93.06       255.19 o                         
   3  13  10      21154.09      20624.41      1302.83 o                         
   4  13  10         40.79       -107.04       212.19 o                         
   5  13  10      13625.88      14025.55      1112.31 o                         
   6  13  10        347.69        211.71       200.59 o                         
   7  13  10      13881.04      14398.45      1150.04 o                         
   1   1  11       7784.08       7918.49       283.99 o                         
   2   1  11        106.44         13.43        53.73 o                         
   3   1  11       5145.79       5309.73       234.16 o                         
   4   1  11       1690.02       1642.55       137.67 o                         
   5   1  11       2713.54       2858.93       178.32 o                         
   6   1  11       4808.46       4640.56       262.68 o                         
   7   1  11       2044.02       2150.71       226.63 o                         
   8   1  11        478.74        301.72       127.60 o                         
   9   1  11       4445.71       4724.69       329.12 o                         
  10   1  11       4030.76       4542.63       331.81 o                         
  11   1  11       4572.98       5237.77       362.19 o                         
  12   1  11       4156.93       4393.26       294.45 o                         
  13   1  11       3533.88       3458.88       271.67 o                         
  14   1  11       6245.04       6246.10       371.21 o                         
  15   1  11       1575.17       1401.08       194.72 o                         
  16   1  11       4008.55       3843.81       276.64 o                         
  17   1  11        822.85        681.25       331.83 o                         
  18   1  11       5981.95       6193.34       707.18 o                         
   0   2  11      17484.37      17620.38       586.24 o                         
   1   2  11         18.58         61.61        56.08 o                         
   2   2  11       7840.65       7966.66       293.10 o                         
   3   2  11         14.13        133.63        66.10 o                         
   4   2  11       2447.02       2412.30       139.56 o                         
   5   2  11        128.12        209.36        74.65 o                         
   6   2  11       1055.83       1016.34       133.95 o                         
   7   2  11       3919.22       3821.92       238.98 o                         
   8   2  11        690.28        779.43       166.82 o                         
   9   2  11       7867.53       7800.29       443.19 o                         
  10   2  11       3028.06       3387.62       244.24 o                         
  11   2  11      10867.73      11534.79       453.26 o                         
  12   2  11       5017.56       4869.43       308.11 o                         
  13   2  11       6313.82       6701.58       369.01 o                         
  14   2  11       4996.08       4934.01       276.95 o                         
  15   2  11       4850.29       5199.93       288.60 o                         
  16   2  11       1792.28       2216.72       243.04 o                         
  17   2  11       4900.08       4983.59       435.71 o                         
  18   2  11       1141.95        991.36       303.25 o                         
   1   3  11         72.91         89.22        61.30 o                         
   2   3  11       1046.94       1130.61       115.15 o                         
   3   3  11         85.34        133.02        63.11 o                         
   4   3  11        938.72        881.17        90.09 o                         
   5   3  11       1213.88       1331.61       145.28 o                         
   6   3  11       1405.94       1563.38       168.87 o                         
   7   3  11        101.23        141.28       103.58 o                         
   8   3  11        324.51        431.10       114.48 o                         
   9   3  11       1675.01       1671.06       169.61 o                         
  10   3  11         80.25        115.48       101.75 o                         
  11   3  11        630.79        745.76       161.09 o                         
  12   3  11         55.22        119.45        77.64 o                         
  13   3  11        141.52        253.95       109.29 o                         
  14   3  11        655.67        619.51       107.97 o                         
  15   3  11         79.25        175.50        80.01 o                         
  16   3  11       1348.52       1537.13       169.70 o                         
  17   3  11         13.44         88.84       173.15 o                         
   0   4  11       7586.67       7385.67       375.85 o                         
   1   4  11        539.36        482.74        79.37 o                         
   2   4  11       3291.98       3278.24       183.08 o                         
   3   4  11        681.10        620.91        81.76 o                         
   4   4  11       3390.38       3417.57       192.19 o                         
   5   4  11       7924.24       8236.62       295.17 o                         
   6   4  11       3329.96       3750.93       208.89 o                         
   7   4  11       1325.75       1450.30       142.17 o                         
   8   4  11       3463.66       3700.09       238.91 o                         
   9   4  11        316.59        318.60       103.77 o                         
  10   4  11       3495.16       3743.36       253.36 o                         
  11   4  11       3024.19       2924.27       231.11 o                         
  12   4  11       1783.01       1911.34       198.27 o                         
  13   4  11       3502.97       3463.84       270.49 o                         
  14   4  11       1113.07       1140.01       143.62 o                         
  15   4  11       5136.02       4787.05       343.71 o                         
  16   4  11        143.12        196.71       156.89 o                         
  17   4  11       5163.88       4292.32       534.45 o                         
   1   5  11      13572.50      13228.41       447.11 o                         
   2   5  11         85.63         85.51        43.89 o                         
   3   5  11       8069.76       7439.83       235.77 o                         
   4   5  11        420.84        457.46        83.12 o                         
   5   5  11       3696.45       3658.04       200.71 o                         
   6   5  11       1091.50       1037.51       113.71 o                         
   7   5  11        266.28        471.31        94.14 o                         
   8   5  11       6385.94       6264.71       287.19 o                         
   9   5  11       4226.35       4349.36       265.41 o                         
  10   5  11       9620.54       9520.14       395.98 o                         
  11   5  11       6191.62       5918.92       323.95 o                         
  12   5  11       6461.67       6528.61       472.73 o                         
  13   5  11       4346.97       4152.94       443.21 o                         
  14   5  11       6294.48       6344.42       387.50 o                         
  15   5  11       5827.59       5605.43       378.02 o                         
  16   5  11       5143.20       4823.74       583.87 o                         
  17   5  11       2063.31       1909.69       401.67 o                         
   0   6  11        745.25        672.03       109.72 o                         
   1   6  11        535.51        529.40        69.06 o                         
   2   6  11        684.95        888.74        95.60 o                         
   3   6  11       3562.64       3531.86       184.42 o                         
   4   6  11       1802.41       1849.54       140.58 o                         
   5   6  11        637.18        724.04        93.12 o                         
   6   6  11       3240.69       3381.86       243.96 o                         
   7   6  11       1135.81       1048.40       152.90 o                         
   8   6  11       1393.08       1529.24       183.50 o                         
   9   6  11         95.04        407.82       146.56 o                         
  10   6  11       1894.61       2039.17       253.65 o                         
  11   6  11        280.42        392.05       171.36 o                         
  12   6  11        226.01        544.78       290.52 o                         
  13   6  11       1089.62       1041.48       225.83 o                         
  14   6  11         17.33        -39.69       235.24 o                         
  15   6  11       2172.79       1748.08       281.63 o                         
  16   6  11         86.46        -42.17       186.58 o                         
   1   7  11       2322.81       2210.44       180.36 o                         
   2   7  11       3958.49       3596.70       233.51 o                         
   3   7  11       1391.35       1407.40       185.03 o                         
   4   7  11        515.74        615.41       114.43 o                         
   5   7  11       3627.22       3630.63       254.29 o                         
   6   7  11        576.11        528.11       102.66 o                         
   7   7  11       1206.42       1539.06       178.69 o                         
   8   7  11       1779.21       1746.49       199.87 o                         
   9   7  11       1480.24       1325.81       203.18 o                         
  10   7  11        208.80       -127.18       127.18 o                         
  11   7  11        782.30        780.72       186.82 o                         
  12   7  11         85.26        115.30       133.57 o                         
  13   7  11         17.61        131.55       114.89 o                         
  14   7  11       1718.50       2079.88       425.97 o                         
   0   8  11       8721.44       8955.16       759.00 o                         
   1   8  11        315.04        326.75       249.89 o                         
   2   8  11       6411.08       6813.84       462.09 o                         
   3   8  11        373.00        325.92       107.61 o                         
   4   8  11       2659.04       2707.66       223.97 o                         
   5   8  11       1555.20       1306.36       160.63 o                         
   6   8  11       1021.91       1251.16       190.57 o                         
   7   8  11       2093.31       2192.74       251.40 o                         
   8   8  11       1935.56       2132.39       254.94 o                         
   9   8  11       4095.11       4241.64       370.63 o                         
  10   8  11       4235.37       4431.92       388.12 o                         
  11   8  11       9800.96      10304.72       604.29 o                         
  12   8  11       4307.36       4214.64       395.18 o                         
  13   8  11       6394.25       6480.05       701.62 o                         
   1   9  11       2522.85       2898.36       325.33 o                         
   2   9  11       1418.04       1450.26       239.34 o                         
   3   9  11       2541.30       2717.43       570.59 o                         
   4   9  11       2216.56       2821.90       319.81 o                         
   5   9  11       3659.28       3425.75       340.57 o                         
   6   9  11        603.80        745.02       129.47 o                         
   7   9  11       2824.87       2773.16       246.79 o                         
   8   9  11       1201.79       1309.81       178.89 o                         
   9   9  11       1109.37       1133.92       222.72 o                         
  10   9  11         78.81        -60.76       138.24 o                         
  11   9  11        870.91        859.43       180.87 o                         
  12   9  11       1864.18       1989.36       408.58 o                         
  13   9  11        103.37        506.88       270.39 o                         
   0  10  11       1242.75       1254.30       311.71 o                         
   1  10  11        228.15        432.47       165.91 o                         
   2  10  11        478.78        621.32       179.06 o                         
   3  10  11        426.11        405.84       232.14 o                         
   4  10  11        627.08        880.05       271.49 o                         
   5  10  11        463.13        372.76       161.42 o                         
   6  10  11        569.50        626.61       191.99 o                         
   7  10  11        405.68        443.36       166.95 o                         
   8  10  11         77.08        226.04       115.79 o                         
   9  10  11         47.72        365.58       157.22 o                         
  10  10  11         38.88         94.47       139.37 o                         
  11  10  11         54.94         85.64       177.92 o                         
  12  10  11          2.47        108.46       170.18 o                         
   1  11  11       3262.45       3387.03       361.66 o                         
   2  11  11         56.19        408.67       172.89 o                         
   3  11  11       3817.65       4183.62       413.51 o                         
   4  11  11        460.36        312.38       159.30 o                         
   5  11  11       2248.08       2491.15       337.50 o                         
   6  11  11        277.27        267.03       161.66 o                         
   7  11  11       3827.20       4426.42       429.77 o                         
   8  11  11       3744.12       3569.08       586.83 o                         
   9  11  11       2921.62       3367.17       542.66 o                         
  11  11  11       2852.94       2756.18       557.42 o                         
   0  12  11       6479.29       6510.89       716.79 o                         
   1  12  11         33.32        111.72       117.54 o                         
   2  12  11       3671.40       3428.92       376.34 o                         
   3  12  11         66.57         -4.01       205.82 o                         
   4  12  11       2579.35       2780.97       336.25 o                         
   5  12  11       2139.36       1981.57       306.94 o                         
   6  12  11       2252.67       2493.64       492.72 o                         
   7  12  11        960.72        991.67       364.97 o                         
   1  13  11         11.82        189.26       244.66 o                         
   2  13  11        483.75        484.07       295.88 o                         
   3  13  11         21.15        286.67       259.67 o                         
   4  13  11         72.58        309.30       214.29 o                         
   5  13  11        278.61         79.92       211.13 o                         
   0   0  12       7361.75       7371.61       572.06 o                         
   1   0  12        794.40        901.45       163.59 o                         
   2   0  12      18276.75      19387.29       648.71 o                         
   3   0  12       3086.97       2683.46       251.68 o                         
   4   0  12      28659.72      27682.40       786.89 o                         
   5   0  12        275.19        161.68       100.88 o                         
   6   0  12      19178.05      18628.01       727.04 o                         
   7   0  12       3478.42       3555.30       409.62 o                         
   8   0  12       7959.30       7467.34       599.70 o                         
   9   0  12      12585.84      13539.44       820.76 o                         
  10   0  12      13919.96      14039.54       847.13 o                         
  11   0  12      16935.43      17683.13       975.92 o                         
  12   0  12      11613.21      12000.69       826.75 o                         
  13   0  12       9487.51       9513.38       757.03 o                         
  14   0  12       2936.87       2968.56       319.24 o                         
  15   0  12       6728.89       6770.77       510.08 o                         
  16   0  12       3812.27       3908.08       547.86 o                         
  17   0  12       3335.80       2854.05       471.42 o                         
   1   1  12       2892.90       3127.68       189.35 o                         
   2   1  12       2152.69       2237.08       163.99 o                         
   3   1  12       5104.38       5201.51       245.65 o                         
   4   1  12      11407.83      10977.36       352.34 o                         
   5   1  12       4229.50       4207.54       223.56 o                         
   6   1  12       3358.67       3480.28       234.69 o                         
   7   1  12       1141.00       1334.22       278.45 o                         
   8   1  12       1547.70       1582.56       201.80 o                         
   9   1  12       4090.12       4358.31       350.11 o                         
  10   1  12       1972.57       1626.17       213.79 o                         
  11   1  12       3690.78       3806.20       327.93 o                         
  12   1  12       1531.31       1535.75       219.71 o                         
  13   1  12       2857.77       2718.67       251.98 o                         
  14   1  12       2926.07       3173.54       278.58 o                         
  15   1  12       1862.37       1706.39       224.50 o                         
  16   1  12       6144.74       6478.63       357.48 o                         
  17   1  12        847.59       1026.61       321.24 o                         
   0   2  12        448.54        722.40       148.41 o                         
   1   2  12        368.15        301.53        67.47 o                         
   2   2  12       2788.83       2889.57       187.88 o                         
   3   2  12       2119.16       2185.71       164.06 o                         
   4   2  12       3148.10       3132.40       189.98 o                         
   5   2  12       4547.02       4411.61       267.80 o                         
   6   2  12       3079.84       3040.20       226.18 o                         
   7   2  12        140.15        229.66        89.69 o                         
   8   2  12       3828.28       4049.67       312.77 o                         
   9   2  12         16.51          8.94        76.48 o                         
  10   2  12       1776.82       1466.81       216.63 o                         
  11   2  12         76.28         61.17       104.99 o                         
  12   2  12       1040.80        786.30       165.48 o                         
  13   2  12         39.53         85.77        83.85 o                         
  14   2  12        643.05        610.89       142.02 o                         
  15   2  12       1557.77       1768.93       216.53 o                         
  16   2  12        915.34        727.29       201.74 o                         
  17   2  12       1127.86       1225.79       297.00 o                         
  18   2  12        832.78        723.83       256.43 o                         
   1   3  12      14938.95      14794.30       397.25 o                         
   2   3  12        191.65        245.17        73.06 o                         
   3   3  12      17225.81      16697.04       445.87 o                         
   4   3  12        243.18        388.31       103.79 o                         
   5   3  12      15418.46      15107.74       489.31 o                         
   6   3  12       1440.30       1395.73       159.55 o                         
   7   3  12       5404.34       5593.16       307.24 o                         
   8   3  12       3256.64       3185.60       232.08 o                         
   9   3  12       9083.16       9176.58       397.10 o                         
  10   3  12       9957.95      10174.42       427.83 o                         
  11   3  12      11737.48      11961.73       481.58 o                         
  12   3  12       9891.47      10046.62       451.79 o                         
  13   3  12       6335.60       6601.47       376.10 o                         
  14   3  12       3386.32       3799.83       301.97 o                         
  15   3  12       4477.72       4534.34       330.32 o                         
  16   3  12       2923.86       2811.50       440.87 o                         
   0   4  12       4258.76       4065.51       356.61 o                         
   1   4  12        627.54        570.13        91.26 o                         
   2   4  12       5815.13       6334.45       264.42 o                         
   3   4  12       2705.23       2798.20       215.41 o                         
   4   4  12      14379.44      14038.70       396.14 o                         
   5   4  12        349.32        301.21        95.59 o                         
   6   4  12       9621.49       9405.10       333.58 o                         
   7   4  12       1124.79       1057.98       126.11 o                         
   8   4  12       3128.59       3122.57       202.98 o                         
   9   4  12       6323.56       5813.79       320.39 o                         
  10   4  12       8259.64       8005.52       388.84 o                         
  11   4  12        994.66       1077.15       149.79 o                         
  12   4  12       4886.05       4908.01       318.36 o                         
  13   4  12       3328.54       3215.76       285.33 o                         
  14   4  12       2397.46       2528.24       323.56 o                         
  15   4  12       6965.95       6579.47       527.86 o                         
   1   5  12         21.74         82.42        44.93 o                         
   2   5  12         28.83         82.21        74.71 o                         
   3   5  12        373.59        373.13        80.26 o                         
   4   5  12         17.73         -6.17        56.13 o                         
   5   5  12       1022.60       1006.60       110.88 o                         
   6   5  12        499.93        507.29        91.50 o                         
   7   5  12       3133.73       3110.91       214.66 o                         
   8   5  12        127.59        238.91        85.13 o                         
   9   5  12        254.44        204.75        84.91 o                         
  10   5  12        539.44        291.17       154.39 o                         
  11   5  12          7.78        -42.66       153.02 o                         
  12   5  12          9.38        -63.82       184.21 o                         
  13   5  12        162.78         18.14       119.59 o                         
  14   5  12       1295.73       1463.21       248.63 o                         
  15   5  12         17.82        310.41       271.00 o                         
   0   6  12      16151.35      14674.79       832.39 o                         
   1   6  12        481.72        500.19        75.32 o                         
   2   6  12       9088.78       9262.09       414.08 o                         
   3   6  12       1557.54       1397.69       125.22 o                         
   4   6  12      12648.34      11794.94       350.98 o                         
   5   6  12        443.80        423.89       107.55 o                         
   6   6  12      11417.03      10995.56       515.90 o                         
   7   6  12       3097.77       3136.02       252.85 o                         
   8   6  12       8941.11       9484.36       433.36 o                         
   9   6  12       4063.45       3942.57       359.86 o                         
  10   6  12       9895.77       9108.57       542.27 o                         
  11   6  12       1984.90       2385.52       305.58 o                         
  12   6  12       4642.30       5213.21       442.85 o                         
  13   6  12       2702.22       2656.22       336.49 o                         
  14   6  12       5494.34       5921.00       715.29 o                         
   1   7  12       9625.53       9892.43       569.92 o                         
   2   7  12         31.53        -19.26        87.22 o                         
   3   7  12       9010.60       9180.73       471.01 o                         
   4   7  12        283.17        429.00       115.09 o                         
   5   7  12       6898.36       6746.98       353.18 o                         
   6   7  12        206.22         69.90       159.96 o                         
   7   7  12       1858.92       1694.19       189.66 o                         
   8   7  12       4010.41       3846.28       283.34 o                         
   9   7  12       3975.75       4791.88       404.02 o                         
  10   7  12       6828.03       6418.20       470.66 o                         
  11   7  12       7134.62       7365.49       517.29 o                         
  12   7  12       6364.45       6411.63       495.53 o                         
  13   7  12       5053.33       4583.67       605.68 o                         
  14   7  12       5896.87       5744.44       702.20 o                         
   0   8  12        468.89        611.30       267.77 o                         
   1   8  12        206.89        300.86       285.14 o                         
   2   8  12         10.61        180.68       125.12 o                         
   3   8  12       1273.31       1649.74       254.15 o                         
   4   8  12        275.57        223.17        87.45 o                         
   5   8  12        676.73        564.20       111.74 o                         
   6   8  12         39.16        120.54        89.59 o                         
   7   8  12        289.13        253.26       119.17 o                         
   8   8  12        146.36         68.06        83.62 o                         
   9   8  12         15.17        -95.49       118.17 o                         
  10   8  12        218.05        136.94       116.69 o                         
  11   8  12         35.65        395.07       146.30 o                         
  12   8  12        344.39        322.15       222.90 o                         
  13   8  12        118.50        449.17       225.98 o                         
   1   9  12       3754.50       4083.42       390.98 o                         
   2   9  12        843.86       1254.33       730.12 o                         
   3   9  12       4550.69       4713.02       423.48 o                         
   4   9  12       1052.61        689.03       202.37 o                         
   5   9  12       8458.57       9240.96       829.25 o                         
   6   9  12       2017.28       1871.75       597.51 o                         
   7   9  12       9148.36       8869.11       522.00 o                         
   8   9  12        657.25        549.32       144.20 o                         
   9   9  12       4646.78       4462.25       409.88 o                         
  10   9  12        389.58        255.93       279.17 o                         
  11   9  12       2828.18       2764.62       458.45 o                         
  12   9  12       1010.01       1143.98       348.28 o                         
   0  10  12      13788.46      14224.05      1042.80 o                         
   1  10  12        368.89        530.77       186.25 o                         
   2  10  12      10415.79      11072.86       650.13 o                         
   3  10  12         39.66       -100.51       100.51 o                         
   4  10  12       7665.82       7690.68       547.37 o                         
   5  10  12         26.62        104.34       151.60 o                         
   6  10  12       3731.65       3756.43       396.90 o                         
   7  10  12        741.37        814.87       228.70 o                         
   8  10  12       5237.43       4772.03       449.73 o                         
   9  10  12       3007.44       2491.57       492.93 o                         
  10  10  12       6200.29       4969.25       581.31 o                         
  11  10  12       3743.45       2854.04       484.36 o                         
   1  11  12        674.81        949.94       379.67 o                         
   2  11  12        621.24        737.38       179.63 o                         
   3  11  12       1056.74       1436.64       256.93 o                         
   4  11  12        532.05        398.28       183.59 o                         
   5  11  12        341.07        512.80       162.69 o                         
   6  11  12        341.50        231.50       246.33 o                         
   7  11  12         73.81         66.07       140.15 o                         
   0  12  12       3609.22       2927.70       515.04 o                         
   1  12  12        238.45        286.46       157.32 o                         
   2  12  12       2858.88       2566.04       338.34 o                         
   3  12  12        589.38        474.59       168.07 o                         
   4  12  12       2065.30       2113.98       320.74 o                         
   5  12  12        821.51        683.71       468.48 o                         
   6  12  12       3316.66       2872.21       495.57 o                         
   1  13  12       4723.34       4638.49       687.62 o                         
   2  13  12        261.68        704.20       286.51 o                         
   3  13  12       5053.77       4900.88       727.86 o                         
   1   1  13      47592.27      49390.02       761.60 o                         
   2   1  13         17.53        204.99        71.97 o                         
   3   1  13      64070.05      63393.62      1289.83 o                         
   4   1  13        185.76        246.30        77.05 o                         
   5   1  13      52380.30      50830.59       889.98 o                         
   6   1  13        208.24         98.43       149.52 o                         
   7   1  13      43071.46      43477.03      1042.85 o                         
   8   1  13        963.47        984.61       391.82 o                         
   9   1  13      42150.42      42020.72      1056.86 o                         
  10   1  13       2590.37       2780.50       288.95 o                         
  11   1  13      34846.01      35270.04      1008.36 o                         
  12   1  13        563.44        703.91       274.96 o                         
  13   1  13      17399.58      17747.68       640.20 o                         
  14   1  13       1274.58       1341.85       203.11 o                         
  15   1  13      16193.87      16158.54       640.05 o                         
  16   1  13        494.60        537.78       174.65 o                         
  17   1  13      13822.51      12098.44       972.48 o                         
   0   2  13      80690.13      81801.30      1382.70 o                         
   1   2  13         84.63         72.56        64.41 o                         
   2   2  13      63799.79      62264.31       860.78 o                         
   3   2  13         34.89         11.13        64.78 o                         
   4   2  13      44734.67      44107.75       794.87 o                         
   5   2  13       1746.54       1590.65       173.56 o                         
   6   2  13      38132.22      37120.56       798.62 o                         
   7   2  13        431.39        506.17       110.01 o                         
   8   2  13      39318.48      39933.09      1011.80 o                         
   9   2  13        130.99        420.74       140.15 o                         
  10   2  13      29041.32      29110.96       899.64 o                         
  11   2  13       1151.75       1456.68       244.54 o                         
  12   2  13      35191.68      35061.32      1587.51 o                         
  13   2  13        824.83        903.44       172.62 o                         
  14   2  13      27414.27      27599.38       810.87 o                         
  15   2  13        599.25        475.03       197.08 o                         
  16   2  13      15453.24      15007.82      1016.05 o                         
  17   2  13       1268.33        495.73       235.75 o                         
   1   3  13       1284.94       1374.66       213.60 o                         
   2   3  13        462.26        577.97       102.72 o                         
   3   3  13       6705.09       6041.34       272.64 o                         
   4   3  13        475.76        630.37       127.08 o                         
   5   3  13       3061.41       2881.16       227.35 o                         
   6   3  13         51.48         -4.69        64.71 o                         
   7   3  13       4600.36       4764.31       295.85 o                         
   8   3  13        384.84        503.03       122.76 o                         
   9   3  13       3133.47       2962.68       328.84 o                         
  10   3  13        129.92        169.14       155.91 o                         
  11   3  13       3480.61       3383.05       269.77 o                         
  12   3  13         18.54         56.87        87.51 o                         
  13   3  13        536.27        628.83       139.44 o                         
  14   3  13        121.44        523.06       206.04 o                         
  15   3  13        256.17        481.97       326.53 o                         
   0   4  13      15560.80      15142.11       592.69 o                         
   1   4  13        204.45        172.09        72.06 o                         
   2   4  13      25133.38      24756.20       613.04 o                         
   3   4  13         46.71         66.45        93.46 o                         
   4   4  13      31971.67      31112.48       942.69 o                         
   5   4  13       1202.58       1132.77       127.41 o                         
   6   4  13      35512.54      34356.61       855.35 o                         
   7   4  13        344.43        417.23        89.77 o                         
   8   4  13      29012.63      28228.34       623.85 o                         
   9   4  13        614.35        747.16       143.91 o                         
  10   4  13      19849.97      19243.57       604.93 o                         
  11   4  13       1243.75       1098.54       166.34 o                         
  12   4  13      10145.52      10289.30       617.79 o                         
  13   4  13        810.39        931.30       475.06 o                         
  14   4  13       5360.37       5229.50       464.81 o                         
   1   5  13      81318.52      78275.20      2048.20 o                         
   2   5  13          1.14         62.96        57.83 o                         
   3   5  13      74488.91      72085.52      2000.25 o                         
   4   5  13       1470.25       1631.13       147.51 o                         
   5   5  13      39998.10      40687.59       700.84 o                         
   6   5  13         35.67         94.25        92.10 o                         
   7   5  13      42384.85      41691.17       738.89 o                         
   8   5  13       3279.67       3691.09       281.07 o                         
   9   5  13      38224.17      38041.63      1095.64 o                         
  10   5  13       3708.67       3941.53       377.68 o                         
  11   5  13      41109.16      39274.36      1176.75 o                         
  12   5  13        897.72       1136.64       255.05 o                         
  13   5  13      40556.10      40831.52      1263.35 o                         
  14   5  13        901.14        625.31       324.82 o                         
   0   6  13      13179.17      12757.00       913.89 o                         
   1   6  13         95.79        130.41        76.70 o                         
   2   6  13       9322.36       9031.77       375.25 o                         
   3   6  13       2748.82       2527.57       215.39 o                         
   4   6  13       9202.61       8723.12       784.60 o                         
   5   6  13       1326.37       1325.72       178.44 o                         
   6   6  13      10134.97      10339.59       450.55 o                         
   7   6  13        412.78        484.48       134.59 o                         
   8   6  13      10062.35       9938.76       459.62 o                         
   9   6  13        241.01        227.46       126.39 o                         
  10   6  13       5985.88       6341.94       521.79 o                         
  11   6  13         60.84        160.33       120.37 o                         
  12   6  13       5451.89       5622.92       473.82 o                         
  13   6  13        293.54       -139.81       158.81 o                         
   1   7  13      11452.22      11342.63       618.03 o                         
   2   7  13       1940.97       2210.07       534.70 o                         
   3   7  13       9917.49      10810.07       607.34 o                         
   4   7  13       1427.71       1378.46       172.00 o                         
   5   7  13      19876.50      18814.10       648.23 o                         
   6   7  13       1294.82       1471.21       182.56 o                         
   7   7  13      22703.20      21535.83      1169.91 o                         
   8   7  13         80.20        176.41       111.16 o                         
   9   7  13      11152.70      10874.18       944.21 o                         
  10   7  13         17.21        -43.48       262.26 o                         
  11   7  13       4005.40       3989.15       392.56 o                         
  12   7  13          8.22        -19.94       165.71 o                         
  13   7  13       4226.82       3554.30       562.28 o                         
   0   8  13      39796.28      41972.06      1724.98 o                         
   1   8  13         62.63         65.93       151.14 o                         
   2   8  13      52020.88      53093.34      1374.10 o                         
   3   8  13        661.85        734.55       254.16 o                         
   4   8  13      35311.80      37802.07      1168.26 o                         
   5   8  13        281.89        341.33       135.26 o                         
   6   8  13      25638.27      24487.75      1097.66 o                         
   7   8  13        320.00        373.20       125.31 o                         
   8   8  13      28573.79      27409.66       784.34 o                         
   9   8  13       2514.38       2207.84       280.28 o                         
  10   8  13      27381.74      25203.28      1521.96 o                         
  11   8  13       2862.28       2682.36       438.06 o                         
  12   8  13      27617.13      23632.60      1318.07 o                         
   1   9  13      23141.78      23486.44       941.56 o                         
   2   9  13        105.92        165.25       119.89 o                         
   3   9  13      15567.11      16338.25       793.63 o                         
   4   9  13       1693.62       1688.03       283.30 o                         
   5   9  13      15837.03      15794.33       791.42 o                         
   6   9  13        519.13        366.22       137.17 o                         
   7   9  13      12174.10      12517.94      1293.43 o                         
   8   9  13        738.35        743.36       216.98 o                         
   9   9  13      11832.84      11395.91      1286.14 o                         
  10   9  13         21.53         17.99       138.38 o                         
  11   9  13      10633.31       9299.78       814.44 o                         
  12   9  13        477.59        616.44       308.29 o                         
   0  10  13       1981.22       1896.46       416.24 o                         
   1  10  13         16.81        115.52       147.44 o                         
   2  10  13       1512.65       1664.57       277.70 o                         
   3  10  13         78.37        268.84       145.63 o                         
   4  10  13       3765.51       3828.39       405.68 o                         
   5  10  13        178.91        281.75       162.11 o                         
   6  10  13       6731.23       6624.28       782.00 o                         
   7  10  13        321.05        379.28       142.92 o                         
   8  10  13       3198.08       3399.86       526.17 o                         
   1  11  13      34067.98      35461.46      1217.35 o                         
   2  11  13          6.55         78.20       158.94 o                         
   3  11  13      28585.67      30045.71      1622.95 o                         
   4  11  13        317.28        302.66       153.27 o                         
   5  11  13      25505.55      25961.14      1993.29 o                         
   6  11  13         63.01        -43.43       163.58 o                         
   7  11  13      25092.94      24688.15      1427.50 o                         
   0  12  13      17719.96      17673.16      1263.99 o                         
   1  12  13         10.62         -0.30       184.83 o                         
   2  12  13      20533.27      21090.60       967.20 o                         
   3  12  13         52.28         25.28       187.21 o                         
   4  12  13      15050.33      13759.00      1094.36 o                         
   5  12  13        213.97        443.69       234.33 o                         
   6  12  13      10315.17       9955.78       931.25 o                         
   0   0  14     121309.88     123344.34      2513.07 o                         
   1   0  14        103.31         60.46       121.36 o                         
   2   0  14     103064.23     104050.91      3791.89 o                         
   3   0  14       1090.75        942.19       189.88 o                         
   4   0  14      68302.88      68423.30      2862.04 o                         
   5   0  14         47.59         63.68       150.89 o                         
   6   0  14      68668.99      67403.82      1830.52 o                         
   7   0  14        126.82        315.43       213.48 o                         
   8   0  14      61848.36      62482.60      1879.31 o                         
   9   0  14         24.29         56.20       133.47 o                         
  10   0  14      59983.08      61491.88      1909.10 o                         
  11   0  14        284.45        213.81       190.26 o                         
  12   0  14      48940.12      49799.77      1792.33 o                         
  13   0  14        225.84        390.49       249.28 o                         
  14   0  14      44941.79      44301.89      1790.52 o                         
  15   0  14         13.21        145.15       160.62 o                         
   1   1  14      24668.61      24832.79       564.63 o                         
   2   1  14          0.47        -59.68        59.68 o                         
   3   1  14      23747.91      24106.90       889.34 o                         
   4   1  14          0.20         55.73        76.71 o                         
   5   1  14      38529.09      37189.10       705.75 o                         
   6   1  14        909.77       1041.43       188.16 o                         
   7   1  14      37986.91      38142.38      1031.48 o                         
   8   1  14         14.74         94.40       110.75 o                         
   9   1  14      24964.73      26016.71       864.42 o                         
  10   1  14        519.38        763.35       183.95 o                         
  11   1  14       6176.39       6692.41       576.05 o                         
  12   1  14          2.35        -11.72       125.39 o                         
  13   1  14       5262.86       5499.64       368.72 o                         
  14   1  14          4.26        105.55       107.73 o                         
  15   1  14       5233.78       4984.87       835.29 o                         
  16   1  14        116.79         61.77       162.12 o                         
   0   2  14       3565.99       4016.98       324.83 o                         
   1   2  14        289.21        293.12        81.43 o                         
   2   2  14       7885.36       7930.36       342.57 o                         
   3   2  14        339.03        297.41        80.27 o                         
   4   2  14      13015.37      12655.53       469.61 o                         
   5   2  14         85.92        104.03        75.06 o                         
   6   2  14      13742.03      13643.10       508.13 o                         
   7   2  14         39.52         88.66       101.34 o                         
   8   2  14      13059.78      14081.88       634.51 o                         
   9   2  14        527.63        622.96       157.74 o                         
  10   2  14       4348.47       4300.71       363.97 o                         
  11   2  14          1.50          0.92        99.11 o                         
  12   2  14       1592.61       1615.03       211.81 o                         
  13   2  14        152.42        278.50       113.34 o                         
  14   2  14        964.81        979.83       185.21 o                         
  15   2  14        206.06         95.09       188.81 o                         
  16   2  14       1580.67       1686.39       377.61 o                         
   1   3  14      70238.27      70748.91       944.42 o                         
   2   3  14       1040.29       1101.96       127.49 o                         
   3   3  14      45099.09      45537.36       767.67 o                         
   4   3  14         20.74        112.74        92.59 o                         
   5   3  14      54737.70      54940.54      1004.21 o                         
   6   3  14         70.75        166.25       103.67 o                         
   7   3  14      47875.42      47254.92      1002.31 o                         
   8   3  14        658.97        786.26       168.97 o                         
   9   3  14      41163.14      40954.48       898.40 o                         
  10   3  14         41.95        240.11       109.26 o                         
  11   3  14      30319.33      30008.32       804.52 o                         
  12   3  14        189.66        166.57        96.92 o                         
  13   3  14      28129.55      28165.16       817.93 o                         
  14   3  14         85.32        479.71       189.86 o                         
   0   4  14      48810.57      48265.83      1100.38 o                         
   1   4  14          3.35        -23.29        68.59 o                         
   2   4  14      39430.53      40544.30       786.13 o                         
   3   4  14          6.87        -14.00       114.40 o                         
   4   4  14      34462.68      35341.18       800.24 o                         
   5   4  14        285.00        326.77        92.55 o                         
   6   4  14      42353.19      42479.76       934.89 o                         
   7   4  14         66.74        143.25        75.04 o                         
   8   4  14      36623.29      35703.79       736.17 o                         
   9   4  14         21.24        -31.39        88.28 o                         
  10   4  14      26312.10      26687.96       741.64 o                         
  11   4  14        219.73        308.47       154.07 o                         
  12   4  14      13365.74      13445.77       740.61 o                         
  13   4  14         43.28         77.84       149.41 o                         
   1   5  14        134.91        295.25        72.19 o                         
   2   5  14         13.39          9.61        56.41 o                         
   3   5  14       2281.92       2132.13       168.07 o                         
   4   5  14        527.42        464.27        97.62 o                         
   5   5  14       1467.55       1448.24       147.49 o                         
   6   5  14          0.30        155.53        97.66 o                         
   7   5  14       2240.41       2096.62       226.19 o                         
   8   5  14        187.53        132.29       119.63 o                         
   9   5  14        832.82        936.68       270.28 o                         
  10   5  14        544.94        570.69       204.65 o                         
  11   5  14       1166.96       1653.29       270.87 o                         
  12   5  14         23.92        226.06       333.04 o                         
  13   5  14        252.77        739.02       302.62 o                         
   0   6  14      60346.94      62224.39      2050.14 o                         
   1   6  14         26.54        156.58       118.22 o                         
   2   6  14      45977.62      47416.82      1267.81 o                         
   3   6  14         12.43        119.72        86.34 o                         
   4   6  14      56125.94      51382.92      2654.91 o                         
   5   6  14        136.41        304.91       117.36 o                         
   6   6  14      47570.36      45708.91      1543.87 o                         
   7   6  14          3.24        100.37       105.47 o                         
   8   6  14      36945.04      36566.39      1002.58 o                         
   9   6  14         16.07         83.07       234.55 o                         
  10   6  14      34529.32      33960.43      1927.49 o                         
  11   6  14       1062.46       1197.42       289.89 o                         
  12   6  14      20675.70      19832.06      1225.61 o                         
  13   6  14        133.90         -3.57       222.56 o                         
   1   7  14      46798.48      47340.56      1301.67 o                         
   2   7  14        246.65        371.64       154.61 o                         
   3   7  14      33701.57      35942.29      1135.31 o                         
   4   7  14         56.19        -25.86       121.31 o                         
   5   7  14      35896.93      34727.66      1138.78 o                         
   6   7  14          1.79        134.02       108.72 o                         
   7   7  14      38083.32      36187.13      2042.19 o                         
   8   7  14          6.53         71.86        98.85 o                         
   9   7  14      29553.68      28044.18      2947.86 o                         
  10   7  14        129.78        500.43       165.54 o                         
  11   7  14      20978.78      19581.88      1186.12 o                         
  12   7  14         31.92         24.64       201.15 o                         
   0   8  14       3047.84       3025.79       473.43 o                         
   1   8  14        201.79        211.97       135.65 o                         
   2   8  14       1413.09       1849.41       276.04 o                         
   3   8  14        111.80        -14.34        99.89 o                         
   4   8  14        241.06        204.20       116.73 o                         
   5   8  14        326.36        591.81       202.45 o                         
   6   8  14        976.87        992.83       340.42 o                         
   7   8  14         11.07        101.97       166.01 o                         
   8   8  14        990.18       1354.41       192.84 o                         
   9   8  14         56.69         52.00       264.32 o                         
  10   8  14        371.53        575.32       253.76 o                         
  11   8  14          1.49         22.25       193.33 o                         
  12   8  14        206.35        221.44       200.71 o                         
   1   9  14      16720.34      17429.18       833.44 o                         
   2   9  14        117.08         87.27       248.90 o                         
   3   9  14      18621.70      20029.80       897.34 o                         
   4   9  14         39.07        151.27       156.93 o                         
   5   9  14      23723.09      24612.22      1008.46 o                         
   6   9  14        299.68        330.57       276.68 o                         
   7   9  14      22305.10      22747.33      1683.90 o                         
   8   9  14         50.77        670.85       286.20 o                         
   0  10  14      45497.93      48610.54      2025.79 o                         
   1  10  14          0.72         34.47       259.77 o                         
   2  10  14      38251.86      39202.09      1282.53 o                         
   3  10  14          1.18        148.90       161.26 o                         
   4  10  14      31667.26      31994.37      1163.95 o                         
   5  10  14         29.63         98.08       138.12 o                         
   6  10  14      20873.12      20695.20      1320.01 o                         
   7  10  14         21.22        281.52       199.83 o                         
   1  11  14       1771.73       2393.21       356.47 o                         
   2  11  14        231.53        312.14       238.18 o                         
   3  11  14       1926.92       2364.10       486.94 o                         
   4  11  14         36.75         11.71       197.99 o                         
   5  11  14       3865.95       4022.00       618.75 o                         
   1   1  15      10885.01      10934.59       391.13 o                         
   2   1  15        450.34        397.12        87.28 o                         
   3   1  15      15915.32      16448.12       677.92 o                         
   4   1  15        382.64        440.55       113.60 o                         
   5   1  15      22572.53      22014.45       632.36 o                         
   6   1  15        920.07        908.27       143.40 o                         
   7   1  15      24431.25      24076.99       851.83 o                         
   8   1  15       1188.41       1339.07       215.76 o                         
   9   1  15      14009.11      14060.12       670.94 o                         
  10   1  15        952.36       1129.64       234.39 o                         
  11   1  15       7388.69       7801.53       514.80 o                         
  12   1  15       2129.34       2213.82       294.80 o                         
  13   1  15       4586.14       4738.50       358.75 o                         
  14   1  15       1977.41       2182.89       309.25 o                         
  15   1  15       5305.32       4867.72       614.03 o                         
   0   2  15      16084.21      16405.16       674.28 o                         
   1   2  15         70.56         58.00        67.17 o                         
   2   2  15      18083.60      18251.75       503.62 o                         
   3   2  15        420.91        385.80        93.47 o                         
   4   2  15      22022.26      22169.86       758.66 o                         
   5   2  15         32.29        -29.81        75.07 o                         
   6   2  15      15721.08      15254.54       554.91 o                         
   7   2  15       2077.94       2268.33       228.19 o                         
   8   2  15      13776.49      14819.12       678.44 o                         
   9   2  15       3760.03       4053.23       367.21 o                         
  10   2  15       8375.12       8619.90       529.99 o                         
  11   2  15       2258.55       2646.51       272.10 o                         
  12   2  15       8318.46       8459.08       491.81 o                         
  13   2  15       2330.93       2357.19       263.12 o                         
  14   2  15       7732.92       7023.02       724.36 o                         
  15   2  15       2841.73       1891.89       403.18 o                         
   1   3  15        144.13        208.23        80.60 o                         
   2   3  15          2.66        104.64       114.09 o                         
   3   3  15        419.12        540.37       110.51 o                         
   4   3  15        532.40        680.52       139.57 o                         
   5   3  15       1181.23       1118.59       207.67 o                         
   6   3  15        548.52        519.18       130.01 o                         
   7   3  15       7110.43       7129.71       390.20 o                         
   8   3  15         58.40        -64.82       130.98 o                         
   9   3  15        785.35        646.47       149.22 o                         
  10   3  15         48.95         43.83       117.59 o                         
  11   3  15        290.99        404.91       112.60 o                         
  12   3  15        281.66        372.90       139.84 o                         
  13   3  15        278.30        356.27       294.89 o                         
   0   4  15       4986.79       4440.64       352.04 o                         
   1   4  15        226.55        446.14        95.70 o                         
   2   4  15       6721.84       6776.55       308.29 o                         
   3   4  15       1642.50       2082.24       209.00 o                         
   4   4  15      10110.69      10817.03       462.17 o                         
   5   4  15        688.10        884.47       131.23 o                         
   6   4  15      20682.96      20728.74       761.02 o                         
   7   4  15        957.79        761.35       118.68 o                         
   8   4  15      15489.33      14410.32       482.24 o                         
   9   4  15        291.89        120.24       239.77 o                         
  10   4  15       4990.33       5096.67       441.70 o                         
  11   4  15        553.53        901.15       227.23 o                         
  12   4  15       3013.28       3178.49       464.26 o                         
  13   4  15       1907.01       1878.01       427.98 o                         
   1   5  15      22876.61      23016.76       554.08 o                         
   2   5  15        408.73        380.15       101.15 o                         
   3   5  15      27349.76      26366.01      1226.69 o                         
   4   5  15        175.70        280.30       117.85 o                         
   5   5  15      19093.55      18728.45      1189.29 o                         
   6   5  15        569.04        570.20       132.76 o                         
   7   5  15      17851.66      16972.28       682.90 o                         
   8   5  15       1275.60       1256.01       188.21 o                         
   9   5  15      12396.34      12499.56       669.43 o                         
  10   5  15       2873.36       2762.61       330.49 o                         
  11   5  15      11161.00      11827.91       684.85 o                         
  12   5  15       3199.31       3152.75       532.65 o                         
   0   6  15        876.34       1121.98       343.11 o                         
   1   6  15        354.82        312.61       183.10 o                         
   2   6  15       2766.14       2648.58       356.18 o                         
   3   6  15        311.80        587.62       277.93 o                         
   4   6  15       5947.53       5800.95       460.17 o                         
   5   6  15        558.94        568.67       138.35 o                         
   6   6  15       6914.41       7043.51       612.82 o                         
   7   6  15        451.75        555.60       141.02 o                         
   8   6  15       6784.81       6678.27       415.31 o                         
   9   6  15        316.16        113.53       119.04 o                         
  10   6  15       1979.93       1989.17       278.05 o                         
  11   6  15        411.25        552.80       237.49 o                         
  12   6  15       1055.24       1388.12       345.23 o                         
   1   7  15       1336.23       1554.28       269.34 o                         
   2   7  15        278.68        224.58       191.34 o                         
   3   7  15       7808.74       8537.02       575.96 o                         
   4   7  15       1487.25       1457.31       256.06 o                         
   5   7  15       7838.48       8880.75       693.27 o                         
   6   7  15        322.53        403.05       136.95 o                         
   7   7  15       4981.93       5626.09       483.81 o                         
   8   7  15        224.16        349.98       135.26 o                         
   9   7  15       6054.83       5009.34       577.31 o                         
  10   7  15         16.64       -107.56       172.30 o                         
  11   7  15       1618.32       1366.17       355.96 o                         
  12   7  15        950.62       1212.94       334.02 o                         
   0   8  15      19477.26      20778.87      1299.55 o                         
   1   8  15          3.28        -81.21       126.40 o                         
   2   8  15      15787.74      17279.82       833.36 o                         
   3   8  15         13.60        198.95       138.94 o                         
   4   8  15       9413.01      10039.50       648.44 o                         
   5   8  15        386.81        463.24       199.96 o                         
   6   8  15      15771.05      15952.34       818.71 o                         
   7   8  15        446.21        615.75       213.72 o                         
   8   8  15      10917.81      10855.11       972.62 o                         
  11   8  15       2158.58       1677.82       391.78 o                         
   1   9  15       4133.56       3855.40       616.13 o                         
   2   9  15        530.58        468.89       178.14 o                         
   3   9  15       9320.49      10713.50       760.91 o                         
   4   9  15         12.96         20.35       147.63 o                         
   5   9  15       9552.94       9716.53       655.22 o                         
   6   9  15        914.47        633.48       297.43 o                         
   0  10  15        878.65        753.91       297.99 o                         
   1  10  15         39.15        -42.90       163.33 o                         
   2  10  15       1026.97        938.13       309.35 o                         
   3  10  15        277.25         29.43       158.17 o                         
   0   0  16       1002.97       1001.89       277.06 o                         
   1   0  16        541.23        585.87       158.65 o                         
   2   0  16        245.36        269.36       163.78 o                         
   3   0  16         20.52        101.24        94.38 o                         
   4   0  16        729.09        917.29       189.83 o                         
   5   0  16        184.96        279.15       134.95 o                         
   6   0  16         63.79        147.81       106.81 o                         
   7   0  16       1225.46       1964.09       393.65 o                         
   8   0  16         27.99        408.37       210.78 o                         
   9   0  16       5035.51       5738.96       653.04 o                         
  10   0  16          6.56       -179.04       179.04 o                         
  11   0  16       4160.57       4832.31       598.12 o                         
  12   0  16         94.01        160.87       195.41 o                         
  13   0  16       7080.53       7671.00       781.25 o                         
   1   1  16        337.41        605.22       127.09 o                         
   2   1  16       1034.35       1147.26       143.65 o                         
   3   1  16         13.07         74.49        83.05 o                         
   4   1  16       3163.50       3153.18       228.95 o                         
   5   1  16       2200.25       2208.76       199.91 o                         
   6   1  16       2850.78       2692.85       247.54 o                         
   7   1  16        173.99         84.98       111.72 o                         
   8   1  16       2276.46       2210.82       279.68 o                         
   9   1  16         42.70          8.89       132.35 o                         
  10   1  16        178.74         41.16       196.04 o                         
  11   1  16         18.27         -3.67       114.04 o                         
  12   1  16       1444.86       1362.30       460.82 o                         
  13   1  16        211.85        158.65       190.78 o                         
  14   1  16       2769.72       2632.66       466.59 o                         
   0   2  16        959.04        995.17       218.35 o                         
   1   2  16        197.41        178.81       113.61 o                         
   2   2  16        907.84        865.47       126.69 o                         
   3   2  16       2955.29       3055.03       221.32 o                         
   4   2  16         10.41         47.99        76.39 o                         
   5   2  16        687.00        646.23       148.86 o                         
   6   2  16         27.02         75.97        85.96 o                         
   7   2  16        805.57        649.99       154.34 o                         
   8   2  16         21.49        246.09       128.73 o                         
   9   2  16        147.80        -48.47       126.21 o                         
  10   2  16         17.23         75.07       110.58 o                         
  11   2  16        147.87        245.43       184.58 o                         
  12   2  16        241.53        131.13       102.06 o                         
  13   2  16        637.68        676.88       292.51 o                         
   1   3  16        824.40        822.15       124.43 o                         
   2   3  16        365.52        370.98       109.82 o                         
   3   3  16         23.13        107.40        78.30 o                         
   4   3  16        124.12        129.56       103.47 o                         
   5   3  16        151.30        369.08       117.60 o                         
   6   3  16        464.49        522.67       120.54 o                         
   7   3  16          8.24         74.78       103.08 o                         
   8   3  16       4485.14       4587.15       396.76 o                         
   9   3  16         74.95          1.91        88.19 o                         
  10   3  16       3420.06       3581.30       305.82 o                         
  11   3  16        437.79        483.90       269.02 o                         
  12   3  16       4902.71       5416.23       707.66 o                         
   0   4  16        428.71        326.76       124.83 o                         
   1   4  16        111.92        291.85        95.25 o                         
   2   4  16        203.97        283.38        88.51 o                         
   3   4  16        492.06        482.80       116.01 o                         
   4   4  16        224.40        289.80       116.16 o                         
   5   4  16       4028.69       4089.78       255.30 o                         
   6   4  16          3.78        -17.20       112.69 o                         
   7   4  16        930.62       1157.20       177.61 o                         
   8   4  16        578.62        534.56       137.31 o                         
   9   4  16        200.63        688.11       187.66 o                         
  10   4  16        210.86         43.01       126.03 o                         
  11   4  16       1820.93       1538.34       380.16 o                         
  12   4  16        199.40         45.58       177.16 o                         
   1   5  16         17.75        298.42       118.18 o                         
   2   5  16        373.47        542.51       195.01 o                         
   3   5  16        284.28        597.30       174.25 o                         
   4   5  16        308.39        616.14       247.54 o                         
   5   5  16        138.46        208.16        99.91 o                         
   6   5  16          9.08        150.36        99.41 o                         
   7   5  16         24.67        -14.15       125.23 o                         
   8   5  16          7.00         49.96       121.18 o                         
   9   5  16          8.49         43.06       121.79 o                         
  10   5  16         25.37        225.45       229.17 o                         
  11   5  16         39.72       -232.86       232.86 o                         
   0   6  16       1035.50       1325.92       363.96 o                         
   1   6  16         14.29        245.26       168.75 o                         
   2   6  16        531.11        573.90       181.80 o                         
   3   6  16        658.99        743.88       211.86 o                         
   4   6  16        241.17        144.07       136.63 o                         
   5   6  16       1834.51       1771.26       275.39 o                         
   6   6  16          2.53        128.52       313.57 o                         
   7   6  16       1997.35       2141.63       245.88 o                         
   8   6  16          4.82        238.08       113.05 o                         
   9   6  16       1197.18       1159.60       300.65 o                         
  10   6  16          4.40        279.39       168.21 o                         
  11   6  16       2001.03       1531.94       363.30 o                         
   1   7  16          2.13        106.45       325.77 o                         
   2   7  16        143.14        132.18       118.22 o                         
   3   7  16          2.12        194.42       197.37 o                         
   4   7  16         37.00         75.38       131.12 o                         
   5   7  16        326.47        150.89       156.69 o                         
   6   7  16       1369.41       1278.38       275.35 o                         
   7   7  16          4.90        432.15       278.94 o                         
  11   7  16         33.26         42.10       219.38 o                         
   0   8  16          4.34         -7.72       191.04 o                         
   1   8  16        171.18        153.43       311.92 o                         
   2   8  16        371.62        512.81       189.64 o                         
   3   8  16        382.31        578.94       250.12 o                         
   4   8  16        323.50        328.29       186.85 o                         
   5   8  16        709.98        595.22       282.86 o                         
   1   1  17      17208.74      18022.01       538.85 o                         
   2   1  17       1173.20       1038.12       192.38 o                         
   3   1  17      15240.52      16067.95       513.69 o                         
   4   1  17         95.13        187.02       111.06 o                         
   5   1  17      18558.10      18702.42       567.34 o                         
   6   1  17        429.48        474.24       142.77 o                         
   7   1  17      20295.19      20321.78      1462.12 o                         
   8   1  17       1217.58       1034.18       222.21 o                         
   9   1  17      11563.00      12359.41       677.49 o                         
  10   1  17        874.58        700.73       176.84 o                         
  11   1  17       8801.54       9123.98       597.25 o                         
  12   1  17        951.28       1045.60       358.79 o                         
  13   1  17       8478.77       7357.31       772.51 o                         
   0   2  17      23369.49      24607.98       886.64 o                         
   1   2  17         89.24         91.89        77.09 o                         
   2   2  17      23636.19      25144.56       635.65 o                         
   3   2  17        344.45        477.86       114.82 o                         
   4   2  17      17381.62      17648.51       539.90 o                         
   5   2  17       1189.84       1102.57       182.44 o                         
   6   2  17       9864.61      10364.56       493.22 o                         
   7   2  17       1336.34        987.92       169.60 o                         
   8   2  17       8596.97       9433.95       574.83 o                         
   9   2  17        350.17        500.68       166.80 o                         
  10   2  17      12623.29      12424.51       683.05 o                         
  11   2  17       2347.81       2498.94       269.17 o                         
  12   2  17      10752.06      10313.11       900.40 o                         
   1   3  17        413.60        453.60       105.78 o                         
   2   3  17        190.17        253.99        92.14 o                         
   3   3  17        378.87        534.95       118.12 o                         
   4   3  17        114.37        487.86       141.33 o                         
   5   3  17       4353.54       4121.28       317.94 o                         
   6   3  17         43.92        101.51        97.01 o                         
   7   3  17       3588.32       3576.24       298.33 o                         
   8   3  17         10.97        100.34       121.12 o                         
   9   3  17       1750.54       1664.43       270.93 o                         
  10   3  17         89.77       -182.46       182.46 o                         
  11   3  17        142.85        319.10       182.66 o                         
   0   4  17       7420.54       7795.21       517.55 o                         
   1   4  17        343.29        516.83       108.72 o                         
   2   4  17       8532.97       8457.31       368.16 o                         
   3   4  17       1530.11       1498.21       241.84 o                         
   4   4  17       9837.65      10098.19       630.54 o                         
   5   4  17        650.49        734.53       145.78 o                         
   6   4  17       9319.32       8901.21       545.98 o                         
   7   4  17        622.03        644.14       153.46 o                         
   8   4  17       7671.55       7723.34       635.61 o                         
   9   4  17        383.94       1020.31       332.66 o                         
  10   4  17       6636.42       6143.02       703.40 o                         
  11   4  17        341.68        406.00       229.27 o                         
   1   5  17      23060.58      23928.61       965.30 o                         
   2   5  17        114.52        129.39       243.73 o                         
   3   5  17      16312.14      17161.71       822.16 o                         
   4   5  17         28.46        100.66       195.98 o                         
   5   5  17      19533.55      20368.77       910.21 o                         
   6   5  17        668.54        645.92       191.19 o                         
   7   5  17      16306.59      16171.43       878.33 o                         
   8   5  17       1432.74       1197.90       304.73 o                         
   9   5  17      12527.72      11401.89       904.01 o                         
  10   5  17       2654.51       2419.93       446.30 o                         
  11   5  17      11136.84       9601.62       877.00 o                         
   0   6  17       3405.97       3731.29       585.92 o                         
   1   6  17         41.67         88.40       140.25 o                         
   2   6  17       3022.03       3740.58       406.38 o                         
   3   6  17        922.73       1000.41       230.71 o                         
   4   6  17       4453.86       4528.27       673.09 o                         
   5   6  17       2400.92       2315.94       466.83 o                         
   6   6  17       3631.86       3969.28       591.06 o                         
  10   6  17       2105.08       1883.14       406.75 o                         
   1   7  17       7759.26       7393.97       565.01 o                         
   2   7  17         60.01        139.77       138.08 o                         
   3   7  17       5711.99       6732.04       551.01 o                         
   0   0  18      45330.91      46917.78      1786.97 o                         
   1   0  18         15.58         84.02       108.86 o                         
   2   0  18      54276.36      59199.84      1428.98 o                         
   3   0  18        171.46        147.05       135.10 o                         
   4   0  18      45365.20      47253.09      1288.22 o                         
   5   0  18        478.49        516.46       180.05 o                         
   6   0  18      35887.74      39400.36      1664.10 o                         
   7   0  18        108.53        717.26       299.44 o                         
   8   0  18      35098.41      34292.98      1595.55 o                         
   9   0  18       3787.94       3822.62       573.02 o                         
  10   0  18      33102.24      29918.67      1563.67 o                         
  11   0  18        458.44        669.69       308.33 o                         
   1   1  18      11219.74      11494.51       446.49 o                         
   2   1  18        483.41        469.72       118.08 o                         
   3   1  18      16795.93      17199.42       547.80 o                         
   4   1  18       1317.33       1343.52       178.67 o                         
   5   1  18      20968.74      21513.55       622.93 o                         
   6   1  18         70.49          3.09       111.61 o                         
   7   1  18      13672.96      14045.12       717.24 o                         
   8   1  18          1.51         96.65       142.05 o                         
   9   1  18       8362.90       8751.03       584.96 o                         
  10   1  18        189.37        437.58       174.88 o                         
  11   1  18       7966.71       7510.77       776.22 o                         
   0   2  18       6624.39       6424.39       476.60 o                         
   1   2  18         15.37        191.20        91.33 o                         
   2   2  18       5226.72       5228.69       306.91 o                         
   3   2  18        708.03        679.10       128.73 o                         
   4   2  18       6734.47       7014.01       397.14 o                         
   5   2  18         26.41        -21.43        95.11 o                         
   6   2  18       8304.13       8808.98       466.65 o                         
   7   2  18          0.73        191.51       117.07 o                         
   8   2  18       3934.83       4233.05       561.89 o                         
   9   2  18         48.32          1.74       122.31 o                         
  10   2  18       3651.10       3436.16       516.41 o                         
   1   3  18      32099.07      33306.64       900.82 o                         
   2   3  18         21.80         36.87        95.37 o                         
   3   3  18      42125.41      43314.42       861.10 o                         
   4   3  18        545.96        727.99       164.36 o                         
   5   3  18      27939.69      29109.19       836.22 o                         
   6   3  18         68.18        306.55       161.76 o                         
   7   3  18      23089.99      23771.64       989.02 o                         
   8   3  18        142.88        243.98       218.81 o                         
   9   3  18      22739.31      19944.95      1238.37 o                         
  10   3  18         62.27         86.96       199.14 o                         
   0   4  18      17034.97      17323.74       768.64 o                         
   1   4  18        221.45        173.37       149.12 o                         
   2   4  18      21091.21      21428.92       719.99 o                         
   3   4  18          1.72        111.65       155.56 o                         
   4   4  18      25729.74      26407.01      1033.76 o                         
   5   4  18         11.91        180.28       191.92 o                         
   6   4  18      26812.01      27738.45      1523.68 o                         
   7   4  18          2.21        103.61       183.78 o                         
   8   4  18      20287.48      18611.11      1158.99 o                         
   9   4  18        140.79         45.65       156.88 o                         
  10   4  18      13827.04      12063.98       988.01 o                         
   1   5  18       1264.71       1269.40       265.66 o                         
   2   5  18          0.06        408.21       177.71 o                         
   3   5  18        492.69        617.05       194.66 o                         
   4   5  18         61.34         68.93       192.01 o                         
   1   1  19      20999.34      21307.06       620.77 o                         
   2   1  19        131.39        220.29        86.86 o                         
   3   1  19      19927.26      20755.50       619.32 o                         
   4   1  19        226.16        265.25       168.54 o                         
   5   1  19      16565.21      16998.12       657.18 o                         
   6   1  19        109.68        -26.53       109.08 o                         
   7   1  19      19413.76      19258.66       948.47 o                         
   8   1  19        225.00        264.12       151.13 o                         
   9   1  19      14182.21      11882.74       962.28 o                         
  10   1  19        506.69        501.81       257.58 o                         
   0   2  19      25233.98      26179.43      1015.59 o                         
   1   2  19          3.64        -95.56        95.56 o                         
   2   2  19      25758.08      26283.78       694.35 o                         
   3   2  19          1.96         46.49        83.59 o                         
   4   2  19      22797.56      22855.14       652.39 o                         
   5   2  19        595.92        607.17       165.52 o                         
   6   2  19      13182.89      12789.54       701.53 o                         
   7   2  19        218.25        305.32       213.53 o                         
   8   2  19      11802.73      11801.01       928.38 o                         
   1   3  19        502.21        696.59       143.13 o                         
   2   3  19        265.59        276.16        90.83 o                         
   3   3  19        574.88        681.95       137.74 o                         
   4   3  19          1.48        127.58       172.33 o                         
   8   3  19        348.67        137.34       178.92 o                         
   9   3  19       2009.29       2387.58       485.23 o                         
   0   0  20      15282.92      15610.54      1102.53 o                         
   1   0  20          2.13         99.96       229.38 o                         
   2   0  20       9761.38      10100.72       628.98 o                         
   3   0  20         31.62        -66.91       166.73 o                         
   4   0  20       2467.03       2290.45       316.17 o                         
   5   0  20        237.71         27.26       207.77 o                         
   6   0  20       3331.41       3290.91       538.33 o                         
   1   1  20       1409.95       1469.38       255.21 o                         
   2   1  20        872.57       1011.44       164.64 o                         
   3   1  20       1632.21       1700.27       218.95 o                         
   4   1  20        266.98        390.87       145.88 o                         
   5   1  20       1146.98       1389.95       348.63 o                         
   6   1  20       1258.46       1142.15       275.97 o                         
   7   1  20       1746.79       1465.87       371.20 o                         
   0   2  20         24.20         59.40       195.13 o                         
   1   2  20        222.84        496.85       169.22 o                         
   2   2  20         76.80        137.57       202.62 o                         
   3   2  20         47.59        226.81       153.10 o                         
   4   2  20        171.40        334.21       238.38 o                         
   5   2  20       1033.36        575.33       242.83 o                         
   6   2  20        196.99        293.82       248.60 o                         
   1   3  20       7108.73       6692.77       493.16 o                         
   2   3  20         20.55        245.25       158.63 o                         
   1   1  21       1661.25       1674.53       398.56 o                         
   2   1  21          3.04        -80.33       209.08 o                         
   0   2  21       1743.12       1656.46       385.27 o                         
   1   2  21          5.40        103.65       125.36 o                         
   2   2  21       2927.77       2885.38       354.86 o                         
   3   2  21          7.87        -16.26       144.09 o                         
                                                                                
